# Supplementary material for: Transcriptional Changes in Canine Distemper Virus-Induced Demyelinating Leukoencephalitis Favor a Biphasic Mode of Demyelination
Source: PLoS One. 2014 Apr 22;9(4):e95917. doi: 10.1371/journal.pone.0095917 (PMC3995819; doi:10.1371/journal.pone.0095917)
Supplement: Table S1 — 780 probe sets differentially expressed in one or more of the pairwise post-hoc tests. All 43035 probe sets of the GeneChip canine genome 2.0 array (Affymetrix) were analyzed for differential expression between controls (group 1) and the three subtypes of CDV leukoencephalitis (group 2–4) employing a multigroup LIMMA test followed by six pairwise post hoc tests with q≤0.05 and a fold change filter of ≥2.0 or ≤−2.0. The table shows the probe set IDs, gene symbols, gene titles according to the Affymetrix annotation file (release 33; 29. October 2012), fold-changes, p-values, q-values, and an assignment to the corresponding cluster shown in Figure. 2. (XLSX) [file pone.0095917.s003.xlsx]

## Sheet: 780 DEP
																LIMMA multiclass		LIMMA 2vs1			LIMMA 3vs1			LIMMA 4vs1			LIMMA 3vs2			LIMMA 4vs2			LIMMA 4vs3
Probe Set ID	Gene Symbol	Gene Title	Species Scientific Name	UniGene ID	Entrez Gene ID	Ensembl	Representative Public ID	DAVID ID	DAVID Gene Title	Gene Symbol (Mus musculus)	Gene Title (Mus musculus)	Unigene (Mus musculus)	EntrezGene ID (Mus musculus)	Cluster Nr.	Cluster Name	p-value	q-value	Fold change	p-value	q-value	Fold change	p-value	q-value	Fold change	p-value	q-value	Fold change	p-value	q-value	Fold change	p-value	q-value	Fold change	p-value	q-value
Cfa.10213.1.S1_at	---	---	Canis familiaris	Cfa.29668	---	---	BU751079							3	Group 2-4 moderately up-regulated	1.45074e-05	0.00159674	1.97346	0.00110305	0.00362963	2.8638	2.66964e-06	1.01891e-05	2.45567	0.000478128	0.00167589	1.45116	0.0867639	0.175314	1.24435	0.393177	0.731702	-1.1662	0.533615	0.635895
Cfa.10314.1.A1_s_at	---	---	Canis familiaris	Cfa.4900	---	---	CO630622							3	Group 2-4 moderately up-regulated	6.53402e-07	0.000119656	1.77449	0.00050951	0.00198319	2.48357	5.33262e-07	2.63562e-06	2.83412	3.36416e-06	3.00153e-05	1.39959	0.0494193	0.122126	1.59714	0.0250672	0.162464	1.14115	0.492949	0.60259
Cfa.10567.1.A1_at	C25H13orf33	chromosome 25 open reading frame, human C13orf33	Canis familiaris	---	607966	ENSCAFG00000006579	CO680237	757226	hypothetical protein LOC607966	6330406I15Rik	RIKEN cDNA 6330406I15 gene	Mm.252139	70717	3	Group 2-4 moderately up-regulated	0.00011402	0.00791934	1.38665	0.381885	0.438354	5.39611	5.59438e-05	0.000107451	6.60515	0.000288844	0.00111795	3.89147	0.00338083	0.0316989	4.76339	0.00490692	0.0526728	1.22406	0.682014	0.76124
Cfa.10678.1.A1_at	ELOVL2	ELOVL fatty acid elongase 2	Canis familiaris	Cfa.10678	488219	---	BM539865	753909	elongation of very long chain fatty acids (FEN1/Elo2, SUR4/Elo3, yeast)-like 2	Elovl2	Elongation of very long chain fatty acids (FEN1/Elo2, SUR4/Elo3, yeast)-like 2	Mm.2567	54326	4	Group 2-4 moderately down-regulated	0.00155597	0.0488766	-1.30258	0.176652	0.221662	-2.28731	0.000105672	0.000173055	-1.13022	0.599843	0.644901	-1.75599	0.0155104	0.0614698	1.1525	0.590864	0.854612	2.02378	0.0100806	0.0369353
Cfa.10702.1.A1_at	MAN1A1	mannosidase, alpha, class 1A, member 1	Canis familiaris	Cfa.10702	476275	ENSCAFG00000000945	CO680019	761080	mannosidase, alpha, class 1A, member 1	Man1a	Mannosidase 1, alpha	Mm.117294	17155	3	Group 2-4 moderately up-regulated	0.00132923	0.0438674	1.96854	0.00868005	0.018043	2.24167	0.00135206	0.00155458	2.85973	0.00125494	0.00364542	1.13874	0.634046	0.731468	1.45272	0.261873	0.625781	1.27572	0.446567	0.56189
Cfa.10757.1.S1_at	LOC100855667	ubiquitin-like protein ISG15-like	Canis familiaris	---	100855667	ENSCAFG00000019348	DN272024	765666	ISG15 ubiquitin-like modifier	Isg15	ISG15 ubiquitin-like modifier	Mm.4950	100038882	1	Group 2-4 highly up-regulated	2.93367e-20	1.26251e-15	590.52	1.37968e-19	1.89569e-16	928.349	6.59578e-21	9.06261e-18	245.71	3.28999e-16	4.52045e-13	1.57209	0.0984127	0.189118	-2.40332	0.0108365	0.0954443	-3.77823	0.00023305	0.00343192
Cfa.10757.1.S1_s_at	LOC100855667	ubiquitin-like protein ISG15-like	Canis familiaris	---	100855667	ENSCAFG00000019348	DN272024	765666	ISG15 ubiquitin-like modifier	Isg15	ISG15 ubiquitin-like modifier	Mm.4950	100038882	1	Group 2-4 highly up-regulated	8.36742e-19	1.80046e-14	204.323	4.18117e-18	2.87246e-15	276.019	2.80367e-19	1.92612e-16	107.641	5.82208e-15	2.66651e-12	1.35089	0.248657	0.364377	-1.89819	0.0475341	0.243701	-2.56426	0.00414974	0.0205839
Cfa.10814.1.A1_at	---	---	Canis familiaris	Cfa.10814	---	---	CO590988							4	Group 2-4 moderately down-regulated	1.30764e-06	0.000220683	-2.73534	1.58538e-05	0.000108426	-3.4654	2.61466e-07	1.44279e-06	-2.23792	0.00160373	0.00442475	-1.2669	0.276248	0.392925	1.22227	0.440824	0.76636	1.54849	0.090579	0.184652
Cfa.10821.1.A1_s_at	C1S	complement component 1, s subcomponent	Canis familiaris	Cfa.39419	486714	---	CO702013	755120	complement component 1, s subcomponent	C1s;Gm5077	Complement component 1, s subcomponent;predicted gene 5077	Mm.219527	50908;317677	3	Group 2-4 moderately up-regulated	1.10692e-10	4.71646e-08	5.59141	1.52595e-08	1.90605e-07	9.27207	3.2305e-11	4.40785e-10	7.45834	3.00733e-08	5.59963e-07	1.65827	0.0411014	0.1103	1.33389	0.317996	0.678034	-1.24318	0.433948	0.551058
Cfa.10905.1.A1_at	NEFM	neurofilament, medium polypeptide	Canis familiaris	Cfa.10905	486111	---	CO588197	769142	neurofilament, medium polypeptide	Nefm	Neurofilament, medium polypeptide	Mm.390700	18040	4	Group 2-4 moderately down-regulated	3.61871e-05	0.00333472	-1.1667	0.468761	0.527068	-3.35923	2.3816e-06	9.24382e-06	-1.07975	0.765167	0.794704	-2.87927	0.000175566	0.017344	1.08053	0.789804	0.937935	3.11113	0.000435798	0.00522411
Cfa.10921.1.S1_at	C1QC	complement component 1, q subcomponent, C chain	Canis familiaris	Cfa.40324	487382	---	DN379922	757029	complement component 1, q subcomponent, C chain	C1qc	Complement component 1, q subcomponent, C chain	Mm.439732	12262	3	Group 2-4 moderately up-regulated	6.05148e-06	0.000789169	16.4816	8.79686e-06	6.4292e-05	17.7823	2.41558e-06	9.3493e-06	3.94718	0.0322651	0.0517296	1.07892	0.894438	0.946808	-4.17553	0.0472448	0.243701	-4.50505	0.0321454	0.0825565
Cfa.10921.1.S1_s_at	C1QC	complement component 1, q subcomponent, C chain	Canis familiaris	Cfa.40324	487382	ENSCAFG00000014639	DN379922	757029	complement component 1, q subcomponent, C chain	C1qc	Complement component 1, q subcomponent, C chain	Mm.439732	12262	3	Group 2-4 moderately up-regulated	0.000396448	0.0192346	12.8276	0.000412692	0.00172352	13.0306	0.000197251	0.000279694	1.52946	0.578523	0.623933	1.01583	0.982481	0.998008	-8.387	0.0200809	0.140771	-8.51974	0.0160302	0.0514613
Cfa.10952.1.A1_s_at	LOC100856220	neurofilament light polypeptide-like	Canis familiaris	---	100856220	---	BU750345	766928	neurofilament, light polypeptide	Nefl	Neurofilament, light polypeptide	Mm.1956	18039	4	Group 2-4 moderately down-regulated	8.809e-05	0.00680602	-1.28042	0.224485	0.272958	-2.99835	4.52416e-06	1.58982e-05	-1.18831	0.479866	0.528738	-2.34169	0.000941501	0.0243562	1.07751	0.786045	0.935897	2.5232	0.00179023	0.0123607
Cfa.10961.1.A1_at	---	---	Canis familiaris	Cfa.10961	---	---	CO610203							4	Group 2-4 moderately down-regulated	1.39548e-05	0.00154779	-1.43846	0.0226077	0.0385876	-2.48667	1.04123e-06	4.76885e-06	-1.85719	0.00224344	0.00580505	-1.72871	0.00362383	0.0316989	-1.2911	0.223871	0.591535	1.33894	0.153729	0.264955
Cfa.11049.1.A1_at	APOL5	apolipoprotein L, 5	Canis familiaris	Cfa.11049	474520	ENSCAFG00000023063	CO623285	757179	ENSCAFG00000023063					3	Group 2-4 moderately up-regulated	0.00011309	0.00788791	2.34902	0.000297511	0.00137637	2.58759	4.09315e-05	8.53413e-05	2.03697	0.00777428	0.0160335	1.10156	0.677331	0.771685	-1.15319	0.611488	0.865278	-1.27031	0.381125	0.500623
Cfa.11054.1.A1_at	---	---	Canis familiaris	Cfa.11054	---	---	CO667282							4	Group 2-4 moderately down-regulated	0.000976363	0.0357899	-1.28799	0.179957	0.225192	-2.22141	0.000106102	0.00017314	1.06819	0.769107	0.796948	-1.72471	0.0152213	0.0609741	1.37581	0.21658	0.584111	2.37288	0.00163929	0.0118128
Cfa.11073.1.A1_at	EPSTI1	epithelial stromal interaction 1 (breast)	Canis familiaris	Cfa.11073	476931	---	CO594083	764036	epithelial stromal interaction 1 (breast)	Epsti1	Epithelial stromal interaction 1 (breast)	Mm.68134	108670	1	Group 2-4 highly up-regulated	8.44642e-10	3.05455e-07	14.6026	1.25809e-08	1.63077e-07	20.6255	3.96105e-10	4.18653e-09	14.0737	4.34146e-07	5.47263e-06	1.41245	0.348311	0.462401	-1.03758	0.93317	0.980339	-1.46553	0.373581	0.495095
Cfa.11107.1.A1_at	IDI1	isopentenyl-diphosphate delta isomerase 1	Canis familiaris	---	100687634	---	CX004570							4	Group 2-4 moderately down-regulated	3.40551e-05	0.00321395	-1.56322	0.0120731	0.0233641	-2.63012	1.86381e-06	7.65212e-06	-1.20537	0.358266	0.409192	-1.6825	0.0104067	0.0491367	1.29688	0.260589	0.625781	2.182	0.00155407	0.0114271
Cfa.11164.1.A1_at	---	---	Canis familiaris	Cfa.33884	---	---	CX005913							4	Group 2-4 moderately down-regulated	0.000210895	0.0123481	-1.23445	0.142231	0.181961	-2.04542	1.24227e-05	3.61627e-05	-1.35305	0.0850745	0.117244	-1.65695	0.00387709	0.0324825	-1.09608	0.634321	0.87418	1.51171	0.0345748	0.0871666
Cfa.11248.1.S1_at	SAT1	spermidine/spermine N1-acetyltransferase 1	Canis familiaris	Cfa.11248	480865	ENSCAFG00000024917	CO612072	752829	spermidine/spermine N1-acetyltransferase 1	Sat1	Spermidine/spermine N1-acetyl transferase 1	Mm.2734	20229	3	Group 2-4 moderately up-regulated	0.00107996	0.0381889	1.44227	0.0473782	0.0699975	2.00578	0.000297793	0.0003908	2.02978	0.00279789	0.00702797	1.39071	0.110971	0.20357	1.40735	0.167976	0.51887	1.01196	0.959656	0.968111
Cfa.11351.1.A1_at	TCIRG1	T-cell, immune regulator 1, ATPase, H+ transporting, lysosomal V0 subunit A3	Canis familiaris	Cfa.11351	483691	ENSCAFG00000010972	CO706047	754880	T-cell, immune regulator 1, ATPase, H+ transporting, lysosomal V0 subunit A3	Tcirg1	T-cell, immune regulator 1, ATPase, H+ transporting, lysosomal V0 protein A3	Mm.271689	27060	3	Group 2-4 moderately up-regulated	0.000142162	0.00943173	1.68982	0.0201852	0.035196	2.91705	1.5232e-05	4.22804e-05	2.31154	0.00319472	0.00775538	1.72625	0.032048	0.0959769	1.36792	0.289421	0.645251	-1.26195	0.414191	0.534365
Cfa.11351.1.A1_s_at	TCIRG1	T-cell, immune regulator 1, ATPase, H+ transporting, lysosomal V0 subunit A3	Canis familiaris	Cfa.11351	483691	ENSCAFG00000010972	CO706047	754880	T-cell, immune regulator 1, ATPase, H+ transporting, lysosomal V0 subunit A3	Tcirg1	T-cell, immune regulator 1, ATPase, H+ transporting, lysosomal V0 protein A3	Mm.271689	27060	3	Group 2-4 moderately up-regulated	7.1127e-05	0.00568437	1.73201	0.00537063	0.0124021	2.45883	1.80119e-05	4.75931e-05	2.36478	0.00059307	0.00197307	1.41964	0.0988327	0.189659	1.36534	0.217863	0.584656	-1.03977	0.871326	0.898126
Cfa.11362.1.A1_at	FOLR2	folate receptor 2 (fetal)	Canis familiaris	Cfa.11362	476816	ENSCAFG00000005768	CO706847	771376	folate receptor 2 (fetal)	Folr2	Folate receptor 2 (fetal)	Mm.439666	14276	3	Group 2-4 moderately up-regulated	8.97887e-06	0.00107038	2.38061	7.16892e-05	0.000413869	2.65883	6.46839e-06	2.12114e-05	2.60362	0.000214518	0.000864364	1.11687	0.596329	0.695548	1.09368	0.72154	0.914802	-1.0212	0.931178	0.944932
Cfa.11363.1.A1_at	LOC100686179	midkine-like	Canis familiaris	---	100686179	ENSCAFG00000025124	CO701273	757627	similar to diacylglycerol kinase zeta					3	Group 2-4 moderately up-regulated	6.69022e-05	0.00541191	1.64384	0.00132205	0.00414726	2.02996	1.16354e-05	3.4212e-05	1.64552	0.00615623	0.0130939	1.23489	0.187432	0.294321	1.00102	0.995695	0.997146	-1.23362	0.258892	0.383696
Cfa.11563.1.A1_at	CDKN1A	Cyclin-dependent kinase inhibitor 1A (p21, Cip1)	Canis familiaris	Cfa.11563	474890	---	CO689768	752585	cyclin-dependent kinase inhibitor 1A (p21, Cip1)	Cdkn1a	Cyclin-dependent kinase inhibitor 1A (P21)	Mm.195663;Mm.477981	12575	3	Group 2-4 moderately up-regulated	1.14023e-06	0.000196279	2.10504	0.00205425	0.00581967	4.6447	8.18013e-08	5.37775e-07	3.12621	0.00021029	0.000849818	2.20647	0.0035686	0.0316989	1.48511	0.193002	0.560501	-1.48573	0.178877	0.29294
Cfa.11697.1.A1_at	EPB41L1	erythrocyte membrane protein band 4.1-like 1	Canis familiaris	Cfa.11697	485855	---	CO690347	748700	erythrocyte membrane protein band 4.1-like 1					4	Group 2-4 moderately down-regulated	0.000397072	0.0192433	-1.38964	0.0318387	0.0512252	-2.01736	2.71478e-05	6.47589e-05	-1.39144	0.0712941	0.101511	-1.45171	0.032497	0.0965643	-1.0013	0.994817	0.997146	1.44983	0.0645976	0.142011
Cfa.11731.1.A1_at	---	---	Canis familiaris	---	---	---	CO717747	755266	phosphatidic acid phosphatase type 2 domain containing 3	Ppapdc3	Phosphatidic acid phosphatase type 2 domain containing 3	Mm.257236	227721	4	Group 2-4 moderately down-regulated	0.000362528	0.0180572	-1.64912	0.0165941	0.0301591	-2.55244	2.99037e-05	6.89392e-05	-1.79687	0.0201747	0.0351777	-1.54776	0.0595961	0.137622	-1.08959	0.750125	0.928463	1.4205	0.186185	0.302386
Cfa.1175.1.A1_s_at	LOC100856330	transcription factor EC-like	Canis familiaris	---	100856330	---	CO685094	755552	transcription factor EC	Tcfec	Transcription factor EC	Mm.36217	21426	3	Group 2-4 moderately up-regulated	1.0756e-06	0.000187403	6.36025	1.62366e-05	0.000110441	8.619	6.97735e-07	3.32878e-06	8.73605	2.56607e-05	0.000149397	1.35514	0.444679	0.551345	1.37354	0.507397	0.809571	1.01358	0.976677	0.98079
Cfa.11815.1.A1_at	C30H15orf48	chromosome 30 open reading frame, human C15orf48	Canis familiaris	Cfa.11815	478287	---	CO599689	769834	similar to normal mucosa of esophagus specific 1	AA467197	Expressed sequence AA467197	Mm.36783	433470	3	Group 2-4 moderately up-regulated	8.70538e-05	0.0067502	4.97543	0.00358172	0.00901333	12.2833	1.64238e-05	4.46858e-05	9.77443	0.000912029	0.00282873	2.46879	0.122783	0.217123	1.96454	0.331522	0.690873	-1.25667	0.732093	0.80215
Cfa.11828.1.A1_at	STOM	stomatin	Canis familiaris	Cfa.20891	612719	---	CO695384	763116	stomatin	Stom	Stomatin	Mm.295284	13830	3	Group 2-4 moderately up-regulated	3.10803e-06	0.000458062	2.81713	0.000116819	0.00062945	4.32545	3.84159e-07	2.00697e-06	2.75306	0.00110595	0.00329625	1.53541	0.107187	0.198484	-1.02327	0.941254	0.980503	-1.57114	0.144054	0.254736
Cfa.11880.1.A1_at	PNISR	PNN-interacting serine/arginine-rich protein	Canis familiaris	Cfa.32896	475005	ENSCAFG00000003471	CF412131	746880	splicing factor, arginine/serine-rich 18	Sfrs18	Splicing factor, arginine/serine-rich 18	Mm.100117	66625	3	Group 2-4 moderately up-regulated	1.28712e-07	2.63768e-05	1.70739	6.86309e-05	0.000399571	2.4397	1.04549e-08	7.93652e-08	1.28241	0.077617	0.108601	1.42891	0.0094984	0.0477543	-1.33139	0.072996	0.318401	-1.90244	0.000218501	0.00329913
Cfa.1193.1.S1_at	---	---	Canis familiaris	Cfa.32585	---	---	BM541238							3	Group 2-4 moderately up-regulated	0.000539114	0.0235063	1.43323	0.119286	0.156541	2.2182	0.000864379	0.00102473	3.25943	0.000207092	0.000839365	1.54769	0.0977287	0.188602	2.27418	0.0128898	0.104796	1.4694	0.205827	0.325064
Cfa.11935.1.A1_at	LGMN	legumain	Canis familiaris	Cfa.8631	480232	ENSCAFG00000010995	CO685459	758308	legumain	Lgmn	Legumain	Mm.17185	19141	3	Group 2-4 moderately up-regulated	0.000604865	0.025189	1.16587	0.439477	0.49658	2.52245	3.78022e-05	8.02098e-05	1.31892	0.253807	0.30167	2.16357	0.00197324	0.0281443	1.13127	0.649292	0.881548	-1.91251	0.0196882	0.0583352
Cfa.12128.1.A1_at	FCGR3A	Fc fragment of IgG, low affinity IIIa, receptor (CD16a)	Canis familiaris	Cfa.21258	478984	---	CO687002							1	Group 2-4 highly up-regulated	5.60719e-12	3.39867e-09	119.018	3.47142e-11	9.17255e-10	173.818	1.96319e-12	3.74643e-11	46.7557	7.91629e-08	1.27385e-06	1.46043	0.431988	0.541091	-2.54553	0.115178	0.41247	-3.71758	0.0260545	0.0714548
Cfa.1213.1.S1_s_at	NR4A1	nuclear receptor subfamily 4, group A, member 1	Canis familiaris	Cfa.1213	403897	ENSCAFG00000007338	NM_001003227.1	752200	nuclear receptor subfamily 4, group A, member 1	Nr4a1	Nuclear receptor subfamily 4, group A, member 1	Mm.119	15370	4	Group 2-4 moderately down-regulated	0.000100599	0.0073502	-6.97837	0.000533603	0.0020537	-11.0385	2.18966e-05	5.51933e-05	-6.20165	0.00494034	0.0108954	-1.58182	0.414833	0.526542	1.12525	0.860951	0.96104	1.77993	0.380496	0.500546
Cfa.12134.1.A1_at	---	---	Canis familiaris	Cfa.12134	---	---	CO654965							3	Group 2-4 moderately up-regulated	2.33602e-05	0.00235987	1.35277	0.05487	0.0791926	2.44704	1.44703e-06	6.25228e-06	1.71378	0.00672235	0.0141447	1.80892	0.00194318	0.0281443	1.26687	0.260701	0.625781	-1.42787	0.0858969	0.177834
Cfa.12136.1.A1_at	ADA	adenosine deaminase	Canis familiaris	Cfa.27921	477236	ENSCAFG00000009498	CO621552	764182	adenosine deaminase	Ada	Adenosine deaminase	Mm.388	11486	3	Group 2-4 moderately up-regulated	2.24421e-05	0.00228862	2.33279	0.00184291	0.00539905	2.93071	8.31778e-05	0.000145033	5.01666	1.21011e-05	8.11069e-05	1.25631	0.415025	0.526542	2.15049	0.029994	0.18133	1.71175	0.107324	0.208577
Cfa.12138.1.A1_at	SELL	selectin L	Canis familiaris	Cfa.12138	480080	---	CO699237	754950	selectin L	Sell	Selectin, lymphocyte	Mm.1461	20343	3	Group 2-4 moderately up-regulated	2.76695e-05	0.00271243	3.63944	0.000366785	0.00163095	4.36265	3.87894e-05	8.16181e-05	6.13026	7.01315e-05	0.000351681	1.19872	0.613611	0.712079	1.6844	0.234263	0.598964	1.40517	0.419078	0.538273
Cfa.12151.1.A1_at	---	---	Canis familiaris	Cfa.12151	---	---	CO598370							3	Group 2-4 moderately up-regulated	4.66565e-14	7.43653e-11	16.3336	8.53606e-13	4.00344e-11	26.0959	7.61792e-15	3.71779e-13	8.9126	5.33769e-09	1.33345e-07	1.59768	0.0545292	0.1294	-1.83265	0.0404048	0.222956	-2.92797	0.000574443	0.00641695
Cfa.12152.1.A1_at	---	---	Canis familiaris	Cfa.12152	---	---	CO586483							3	Group 2-4 moderately up-regulated	0.000183735	0.0113635	1.29726	0.335149	0.390913	3.30173	6.93032e-05	0.000127656	3.5809	0.000566702	0.00189452	2.54515	0.00487079	0.0363721	2.76035	0.010037	0.0927265	1.08455	0.819329	0.8639
Cfa.12167.1.A1_at	XDH	xanthine dehydrogenase	Canis familiaris	Cfa.12167	483028	ENSCAFG00000005609	CO659953	751145	xanthine dehydrogenase	Xdh	Xanthine dehydrogenase	Mm.11223	22436	3	Group 2-4 moderately up-regulated	3.01557e-06	0.000449049	3.61622	9.35837e-05	0.000524832	6.244	2.49043e-07	1.39668e-06	2.5002	0.0110483	0.0214715	1.72667	0.0928336	0.18248	-1.44637	0.336475	0.690873	-2.4974	0.0191743	0.0577325
Cfa.12188.1.A1_at	BPI	bactericidal/permeability-increasing protein	Canis familiaris	Cfa.12188	477226	ENSCAFG00000008901	CO697914	768308	bactericidal/permeability-increasing protein	Bpi	Bactericidal permeablility increasing protein	Mm.260883	329547	3	Group 2-4 moderately up-regulated	2.25105e-05	0.00229016	3.47074	0.00183757	0.00539493	8.64413	1.13689e-06	5.05528e-06	2.14131	0.0898256	0.122144	2.49057	0.0333189	0.0973271	-1.62085	0.331485	0.690873	-4.03683	0.00688492	0.0292788
Cfa.12195.1.S1_at	---	---	Canis familiaris	Cfa.47329	---	---	AF354265.1							2	Group 4 highly up-regulated	3.65373e-09	1.09193e-06	2.31556	0.0862014	0.116805	-1.20442	0.676744	0.707645	445.164	1.36291e-10	8.51198e-09	-2.78891	0.0666623	0.146711	192.249	2.30119e-08	2.8744e-06	536.164	4.53614e-10	9.74682e-08
Cfa.12195.14.S1_s_at	LOC491492	Similar to Ig kappa chain V-II region RPMI 6410 precursor	Canis familiaris	Cfa.46031 /// Cfa.46971 /// Cfa.47013 /// Cfa.47027 /// Cfa.47031	491492	ENSCAFG00000007351	BU493798	757240	similar to Ig kappa chain C region, B allele					2	Group 4 highly up-regulated	4.97153e-11	2.30053e-08	2.14463	0.0257407	0.0427662	-1.03454	0.911197	0.93223	187.686	1.27062e-12	2.49404e-10	-2.21871	0.0390351	0.106965	87.5142	3.9055e-10	1.18785e-07	194.169	7.48662e-12	3.42887e-09
Cfa.12204.1.A1_at	LOC100856638 /// UPP1	uridine phosphorylase 1-like /// uridine phosphorylase 1	Canis familiaris	Cfa.12204	100856638 /// 480772	ENSCAFG00000014262	CO700371	754611	uridine phosphorylase 1	Upp1	Uridine phosphorylase 1	Mm.4610	22271	3	Group 2-4 moderately up-regulated	1.16926e-09	4.058e-07	6.86386	8.01001e-08	8.8756e-07	12.2744	1.89771e-10	2.28725e-09	6.90005	1.7374e-06	1.68112e-05	1.78827	0.0550075	0.130087	1.00527	0.988047	0.997146	-1.77889	0.0998221	0.197346
Cfa.12204.1.A1_s_at	LOC100856638 /// UPP1	uridine phosphorylase 1-like /// uridine phosphorylase 1	Canis familiaris	Cfa.12204	100856638 /// 480772	ENSCAFG00000014262	CO700371	754611	uridine phosphorylase 1	Upp1	Uridine phosphorylase 1	Mm.4610	22271	3	Group 2-4 moderately up-regulated	1.91169e-10	7.61754e-08	9.4598	8.83317e-09	1.17833e-07	16.933	3.04225e-11	4.22228e-10	8.06573	8.24249e-07	9.13321e-06	1.79	0.0614873	0.139642	-1.17284	0.659919	0.888124	-2.09938	0.0427375	0.103201
Cfa.12214.1.A1_at	CHI3L1	chitinase 3-like 1 (cartilage glycoprotein-39)	Canis familiaris	Cfa.47644	490222	ENSCAFG00000010274	CO660813	767425	chitinase 3-like 1 (cartilage glycoprotein-39)	Chi3l1	Chitinase 3-like 1	Mm.38274	12654	1	Group 2-4 highly up-regulated	2.42766e-09	7.68194e-07	34.475	2.22724e-07	2.28375e-06	113.985	3.66102e-10	3.89941e-09	45.3253	1.4692e-06	1.48433e-05	3.3063	0.0440969	0.113752	1.31473	0.690315	0.904187	-2.51481	0.173275	0.286499
Cfa.12215.1.A1_at	LOC475935 /// LOC483396	interferon-induced transmembrane protein 1-like /// interferon-induced transmembrane protein 1-like	Canis familiaris	Cfa.12215	475935 /// 483396	ENSCAFG00000006485	CO661701	758767	similar to Interferon-induced transmembrane protein 3 (Interferon-inducible protein 1-8U)					2	Group 4 highly up-regulated	0.000473334	0.0216701	1.96405	0.166725	0.209972	2.05255	0.118899	0.127531	20.6156	2.13554e-05	0.000129261	1.04506	0.935435	0.972202	10.4965	0.00137646	0.022515	10.0439	0.00121965	0.00991599
Cfa.1222.1.A1_at	---	---	Canis familiaris	Cfa.1222	---	---	CF407957							4	Group 2-4 moderately down-regulated	0.000325161	0.0167987	1.07382	0.867984	0.903492	-6.42025	9.78773e-05	0.00016301	1.84637	0.244645	0.292043	-6.89419	0.000528286	0.0201629	1.71944	0.360714	0.709369	11.8541	0.000198413	0.00302911
Cfa.12240.1.A1_at	C3	complement component 3	Canis familiaris	Cfa.13267	476728	---	CO707940	757715	complement component 3	C3	Complement component 3	Mm.19131	12266	3	Group 2-4 moderately up-regulated	3.58288e-06	0.000510561	4.19631	6.15187e-06	4.61895e-05	3.18545	4.64263e-05	9.2988e-05	4.93191	2.01359e-05	0.000122963	-1.31734	0.339261	0.453303	1.1753	0.639907	0.87614	1.54826	0.1979	0.314716
Cfa.12256.1.A1_at	LOC100686047	CMRF35-like molecule-like	Canis familiaris	---	100686047	---	CO633674	758166	ENSCAFG00000024914					3	Group 2-4 moderately up-regulated	3.86238e-06	0.000536185	7.98404	6.03183e-05	0.000355697	16.1165	3.84071e-07	2.00697e-06	3.9943	0.0133789	0.0249424	2.01859	0.161547	0.262681	-1.99886	0.249183	0.611995	-4.03487	0.0216768	0.0621795
Cfa.12298.1.A1_a_at	PSMB8	proteasome (prosome, macropain) subunit, beta type, 8 (large multifunctional peptidase 7)	Canis familiaris	Cfa.12298	474865	ENSCAFG00000000829	CO660248	755134	proteasome (prosome, macropain) subunit, beta type, 8 (large multifunctional peptidase 7)	Psmb8	Proteasome (prosome, macropain) subunit, beta type 8 (large multifunctional peptidase 7)	Mm.180191	16913	1	Group 2-4 highly up-regulated	2.30698e-13	2.61265e-10	17.2799	4.444e-11	1.15209e-09	44.5816	2.74709e-14	1.14123e-12	21.1981	5.15471e-10	2.02359e-08	2.57997	0.00292883	0.0310682	1.22675	0.559049	0.838574	-2.1031	0.0357198	0.0895603
Cfa.12314.1.A1_at	ZNFX1	zinc finger, NFX1-type containing 1	Canis familiaris	Cfa.19621	477260	---	CO714323	771362	zinc finger, NFX1-type containing 1	Znfx1	Zinc finger, NFX1-type containing 1	Mm.297074	98999	3	Group 2-4 moderately up-regulated	6.81313e-10	2.54959e-07	2.23974	4.64279e-07	4.42999e-06	3.49922	4.59405e-11	6.18846e-10	1.65561	0.00173113	0.00470073	1.56233	0.00282717	0.0310682	-1.35282	0.073908	0.320548	-2.11356	7.37953e-05	0.00166982
Cfa.12352.1.A1_at	---	---	Canis familiaris	Cfa.12352	---	---	CO665622							3	Group 2-4 moderately up-regulated	0.000772011	0.0299276	1.79422	0.12624	0.1641	5.28564	6.95404e-05	0.00012791	3.40992	0.0114001	0.0219822	2.94593	0.0166899	0.0635059	1.9005	0.21681	0.584111	-1.55008	0.380056	0.500546
Cfa.12369.1.A1_at	---	---	Canis familiaris	Cfa.35082	---	---	DN271505							1	Group 2-4 highly up-regulated	3.74227e-13	3.70361e-10	9.86401	5.56179e-11	1.36462e-09	19.5489	6.12642e-14	2.15838e-12	11.5937	6.52477e-10	2.42298e-08	1.98184	0.00710432	0.0420132	1.17535	0.569494	0.846845	-1.68617	0.066084	0.144816
Cfa.12377.1.A1_at	---	---	Canis familiaris	Cfa.12377	---	---	CO616787	772138	Toll-like receptor 7					3	Group 2-4 moderately up-regulated	0.000488035	0.0220615	2.88625	0.000554036	0.00210629	2.83005	0.000353022	0.000454168	2.59538	0.00691221	0.0144998	-1.01986	0.948723	0.980847	-1.11207	0.773514	0.930497	-1.09042	0.808581	0.856585
Cfa.12428.1.A1_at	---	---	Canis familiaris	Cfa.12428	---	---	CO713128							4	Group 2-4 moderately down-regulated	0.000286231	0.015245	-1.47514	0.0187381	0.0332209	-2.11863	2.65205e-05	6.39283e-05	-1.07238	0.711727	0.749358	-1.43623	0.0499513	0.123219	1.37557	0.144639	0.468165	1.97563	0.0028451	0.0164036
Cfa.12441.1.S1_s_at	NFKBIA	nuclear factor of kappa light polypeptide gene enhancer in B-cells inhibitor, alpha	Canis familiaris	Cfa.12441	480291	ENSCAFG00000013418	CO591886	753976	nuclear factor of kappa light polypeptide gene enhancer in B-cells inhibitor, alpha	Nfkbia	Nuclear factor of kappa light polypeptide gene enhancer in B-cells inhibitor, alpha	Mm.170515	18035	3	Group 2-4 moderately up-regulated	9.56453e-05	0.00713064	1.61983	0.0068496	0.0152287	2.41978	6.12898e-06	2.03411e-05	1.44466	0.0749845	0.105454	1.49385	0.0405837	0.109781	-1.12126	0.613341	0.865792	-1.67499	0.0254882	0.0703229
Cfa.12456.1.A1_at	---	---	Canis familiaris	---	---	---	CO621421							3	Group 2-4 moderately up-regulated	0.000819729	0.0312463	1.70759	0.0336289	0.0532794	2.69358	0.000173145	0.000252281	2.58744	0.00300908	0.00742394	1.57742	0.104415	0.195726	1.51526	0.214135	0.580719	-1.04102	0.899596	0.920188
Cfa.12477.1.A1_at	---	---	Canis familiaris	Cfa.12477	---	---	CO625727							3	Group 2-4 moderately up-regulated	0.000579335	0.0244189	2.32847	0.0119824	0.0232869	4.28028	4.44256e-05	9.04308e-05	2.24088	0.0426733	0.0661028	1.83823	0.0979432	0.188602	-1.03909	0.929074	0.980339	-1.91009	0.130081	0.237991
Cfa.12490.1.A1_at	CTSZ	cathepsin Z	Canis familiaris	Cfa.12490	611983	ENSCAFG00000012183	CO700415	748359	cathepsin Z	Ctsz	Cathepsin Z	Mm.156919	64138	3	Group 2-4 moderately up-regulated	0.000203037	0.0120354	1.14146	0.422095	0.478909	1.86275	0.000426585	0.000539216	2.43719	0.00013762	0.000601354	1.6319	0.0138205	0.0575814	2.13515	0.00229884	0.0312733	1.30839	0.223713	0.345196
Cfa.12491.1.A1_at	---	---	Canis familiaris	Cfa.9902	---	---	BU750456							4	Group 2-4 moderately down-regulated	9.88113e-05	0.00728141	-1.56101	0.00270556	0.00724647	-2.00398	1.0385e-05	3.10872e-05	-1.22809	0.215198	0.260973	-1.28377	0.112009	0.205201	1.27109	0.201364	0.570164	1.63179	0.0106816	0.038329
Cfa.12527.1.A1_at	---	---	Canis familiaris	Cfa.12527	---	---	CO688263							3	Group 2-4 moderately up-regulated	0.00126639	0.0425442	1.55317	0.0335004	0.0532554	1.93028	0.00149406	0.00171213	2.52845	0.000651999	0.00213806	1.2428	0.337306	0.452493	1.62793	0.0813105	0.341653	1.30989	0.308146	0.430266
Cfa.12552.1.A1_at	LOC476669	gamma-interferon-inducible-lysosomal thiol reductase-like	Canis familiaris	Cfa.40479	476669	ENSCAFG00000014956	CO704075	766728	similar to Gamma-interferon inducible lysosomal thiol reductase precursor (Gamma-interferon-inducible protein IP-30)	Ifi30	Interferon gamma inducible protein 30	Mm.30241	65972	3	Group 2-4 moderately up-regulated	5.23299e-05	0.00451306	3.10274	0.000393052	0.00167199	4.1666	1.1253e-05	3.33943e-05	2.95359	0.00342176	0.00817652	1.34288	0.355044	0.470372	-1.0505	0.897122	0.972004	-1.41069	0.355306	0.478921
Cfa.12557.1.A1_at	---	---	Canis familiaris	Cfa.34308	---	---	CO664637							4	Group 2-4 moderately down-regulated	0.000567171	0.0242145	-1.36226	0.152028	0.193235	-2.7054	3.54428e-05	7.67511e-05	-1.11651	0.667455	0.710366	-1.98596	0.00814335	0.0449138	1.22011	0.494345	0.798766	2.42308	0.00396873	0.0201219
Cfa.12561.1.A1_at	---	---	Canis familiaris	Cfa.35354	---	---	CO624917							4	Group 2-4 moderately down-regulated	0.000804353	0.030824	-2.0177	0.0113943	0.0223334	-2.97102	0.000140007	0.000214459	1.04987	0.876737	0.893647	-1.47247	0.1965	0.304754	2.11833	0.0430449	0.232301	3.11918	0.00271553	0.0160039
Cfa.12565.1.A1_at	---	---	Canis familiaris	Cfa.12565	---	---	CO698093							1	Group 2-4 highly up-regulated	1.83914e-12	1.49335e-09	9.29964	3.11888e-10	5.95187e-09	21.0962	1.31759e-13	3.9356e-12	7.32573	8.71598e-08	1.37652e-06	2.2685	0.00289439	0.0310682	-1.26945	0.430697	0.759664	-2.87974	0.00121805	0.00991599
Cfa.12574.1.A1_at	---	---	Canis familiaris	Cfa.12574	---	---	CO696735							3	Group 2-4 moderately up-regulated	1.62752e-09	5.42948e-07	5.82623	4.80349e-07	4.55172e-06	13.2222	1.54815e-10	1.89925e-09	6.90605	2.2972e-06	2.14718e-05	2.26942	0.0101672	0.0485186	1.18534	0.635435	0.874391	-1.91458	0.0703447	0.152697
Cfa.12635.1.S1_at	TEX14	testis expressed 14	Canis familiaris	Cfa.12635	480572	ENSCAFG00000017556	CO719795	761461	testis expressed 14	Tex14	Testis expressed gene 14	Mm.440758	83560	3	Group 2-4 moderately up-regulated	3.67458e-06	0.000519214	3.34339	0.000115809	0.000626463	5.57517	3.3988e-07	1.83135e-06	2.69459	0.004713	0.0104954	1.66752	0.0994424	0.190298	-1.24078	0.554338	0.835935	-2.06902	0.0477163	0.112072
Cfa.1267.2.S1_at	ADCY5	adenylate cyclase 5	Canis familiaris	Cfa.1267	403859	---	M88649.1	747055	adenylate cyclase 5	Adcy5	Adenylate cyclase 5	Mm.41137	224129	4	Group 2-4 moderately down-regulated	9.06016e-05	0.00694762	-1.59892	0.0101941	0.0205677	-2.4592	7.44386e-06	2.38969e-05	-1.09169	0.670972	0.713556	-1.53805	0.0339549	0.0976027	1.46463	0.111301	0.405644	2.25266	0.00133028	0.0105654
Cfa.12671.1.A1_at	---	---	Canis familiaris	Cfa.12671	---	---	CO696331							3	Group 2-4 moderately up-regulated	9.5301e-05	0.00713064	1.45485	0.106014	0.140602	1.38958	0.129704	0.139012	5.00607	3.95902e-06	3.34294e-05	-1.04697	0.858028	0.919603	3.44094	0.000486663	0.0109619	3.60258	0.000235458	0.00343192
Cfa.1268.1.S1_at	NEFH	neurofilament, heavy polypeptide	Canis familiaris	Cfa.1268	442940	---	NM_001003352.1	761440	neurofilament, heavy polypeptide	Nefh	Neurofilament, heavy polypeptide	Mm.298283	380684	4	Group 2-4 moderately down-regulated	0.00035764	0.0179232	-1.22693	0.38119	0.438354	-3.12843	2.01107e-05	5.194e-05	-1.29421	0.36281	0.41335	-2.54979	0.0014886	0.0265627	-1.05484	0.866635	0.961148	2.41724	0.00792402	0.0314671
Cfa.12747.1.A1_s_at	XPO4	exportin 4	Canis familiaris	Cfa.12747	477344	ENSCAFG00000007222	CO715746	758729	exportin 4	Xpo4	Exportin 4	Mm.202747	57258	3	Group 2-4 moderately up-regulated	0.000617008	0.0255563	1.14223	0.3814	0.438354	2.01335	4.28647e-05	8.83001e-05	1.16463	0.407703	0.459167	1.76265	0.00274077	0.0310682	1.01961	0.925159	0.979322	-1.72875	0.0108506	0.0384246
Cfa.12831.1.S1_at	HCLS1	hematopoietic cell-specific Lyn substrate 1	Canis familiaris	---	100684969	---	CO715492	763647	ENSCAFG00000011559					3	Group 2-4 moderately up-regulated	3.03293e-05	0.00291344	3.52616	0.000118106	0.000631432	3.93149	1.92258e-05	5.00017e-05	3.66481	0.000675967	0.0022009	1.11495	0.730293	0.817119	1.03932	0.919207	0.97679	-1.07277	0.848726	0.884117
Cfa.13146.1.A1_at	FBXO2	F-box protein 2	Canis familiaris	Cfa.13146	478231	ENSCAFG00000016590	CN000295	749430	F-box protein 2	Fbxo2	F-box protein 2	Mm.262287	230904	4	Group 2-4 moderately down-regulated	0.0014375	0.0464784	-1.83003	0.00267691	0.00720074	-2.03735	0.000320882	0.000417511	-1.32833	0.206604	0.25215	-1.11329	0.605693	0.704676	1.37769	0.207718	0.573797	1.53377	0.0869188	0.179589
Cfa.13183.1.A1_at	---	---	Canis familiaris	Cfa.13307	---	---	CO703122							4	Group 2-4 moderately down-regulated	0.00018378	0.0113635	-2.0934	0.000811127	0.00285766	-2.38726	6.93096e-05	0.000127656	-2.12771	0.00359156	0.00847904	-1.14037	0.554764	0.655716	-1.01639	0.951497	0.982854	1.12199	0.6571	0.745822
Cfa.13188.1.A1_at	WDFY4	WDFY family member 4	Canis familiaris	Cfa.13188	486770	ENSCAFG00000006576	CO706043	768608	WDFY family member 4					3	Group 2-4 moderately up-regulated	8.74695e-06	0.00104854	2.68742	0.00116599	0.00378739	3.17455	0.000120576	0.000190151	7.47358	2.22893e-06	2.1121e-05	1.18126	0.589953	0.689869	2.78096	0.0104209	0.0935841	2.35422	0.0243416	0.0682559
Cfa.1333.1.S1_at	CD74	CD74 molecule, major histocompatibility complex, class II invariant chain	Canis familiaris	Cfa.45093	479329	---	DN270854	767308	similar to HLA class II histocompatibility antigen, gamma chain (HLA-DR antigens associated invariant chain) (Ia antigen-associated invariant chain) (Ii) (p33) (CD74 antigen)	Cd74	CD74 antigen (invariant polypeptide of major histocompatibility complex, class II antigen-associated)	Mm.439737	16149	3	Group 2-4 moderately up-regulated	1.57538e-05	0.00170772	6.40408	0.000143386	0.000732389	9.29451	6.10167e-06	2.03109e-05	7.80295	0.000390875	0.00143985	1.45134	0.433386	0.541831	1.21843	0.729074	0.915675	-1.19115	0.75141	0.814446
Cfa.1333.3.S1_a_at	CD74	CD74 molecule, major histocompatibility complex, class II invariant chain	Canis familiaris	Cfa.45093	479329	---	DN271489	767308	similar to HLA class II histocompatibility antigen, gamma chain (HLA-DR antigens associated invariant chain) (Ia antigen-associated invariant chain) (Ii) (p33) (CD74 antigen)	Cd74	CD74 antigen (invariant polypeptide of major histocompatibility complex, class II antigen-associated)	Mm.439737	16149	3	Group 2-4 moderately up-regulated	0.000160051	0.0103111	7.29565	0.000483042	0.00193499	9.88621	4.72579e-05	9.43785e-05	6.05835	0.00595847	0.0128121	1.35508	0.592226	0.691938	-1.20423	0.785445	0.935897	-1.63183	0.461024	0.57502
Cfa.13369.1.A1_at	PTX3	pentraxin 3, long	Canis familiaris	---	100685178	---	CO700011							3	Group 2-4 moderately up-regulated	0.000178588	0.0111385	2.70422	0.00321506	0.00828798	4.1103	4.75213e-05	9.46293e-05	3.81915	0.00131686	0.00378528	1.51996	0.237394	0.352626	1.41229	0.415552	0.750142	-1.07623	0.857025	0.888049
Cfa.13421.1.A1_at	---	---	Canis familiaris	Cfa.13421	---	---	CO697909							3	Group 2-4 moderately up-regulated	0.000244921	0.0136833	1.42041	0.0840767	0.114378	1.44381	0.0560432	0.0604897	3.63847	1.30054e-05	8.54994e-05	1.01647	0.941811	0.975374	2.56156	0.00175979	0.0263963	2.52005	0.00154611	0.0114271
Cfa.13715.1.A1_at	CASP12	caspase 12 (gene/pseudogene)	Canis familiaris	Cfa.13715	479458	ENSCAFG00000014864	CO691058	763796	caspase 12	Casp12	Caspase 12	Mm.42163	12364	3	Group 2-4 moderately up-regulated	4.72033e-06	0.0006368	6.63206	1.18142e-05	8.28197e-05	5.85755	1.27058e-05	3.68308e-05	7.63084	5.74401e-05	0.000294488	-1.13222	0.753315	0.836746	1.1506	0.768452	0.930497	1.30274	0.567495	0.666443
Cfa.13727.1.A1_at	---	---	Canis familiaris	Cfa.35872	---	---	CO690661							3	Group 2-4 moderately up-regulated	6.13896e-06	0.00079413	1.67074	0.00182793	0.00537811	2.16938	8.70663e-06	2.68227e-05	2.66868	1.1237e-05	7.63717e-05	1.29846	0.129954	0.225735	1.59731	0.0284899	0.178133	1.23016	0.297417	0.419129
Cfa.1373.1.S1_at	---	---	Canis familiaris	Cfa.1373	---	---	CK996464							4	Group 2-4 moderately down-regulated	0.000405674	0.0195719	-1.20073	0.404838	0.460851	-2.68425	5.84916e-05	0.000110705	-2.19805	0.0060802	0.0129724	-2.23551	0.00319629	0.0316989	-1.8306	0.0522567	0.263006	1.22119	0.492312	0.60259
Cfa.1379.1.S1_at	C1QA	complement component 1, q subcomponent, A chain	Canis familiaris	Cfa.1379	478194	---	DN365234	760459	complement component 1, q subcomponent, A chain	C1qa	Complement component 1, q subcomponent, alpha polypeptide	Mm.439957	12259	3	Group 2-4 moderately up-regulated	5.1988e-05	0.00449257	8.57063	6.17384e-05	0.000362515	9.05857	2.00445e-05	5.18665e-05	2.58839	0.0893302	0.122008	1.05693	0.913389	0.958744	-3.31118	0.0604658	0.287474	-3.49969	0.043738	0.104697
Cfa.138.1.A1_at	ANXA2	annexin A2	Canis familiaris	Cfa.138	403435	ENSCAFG00000016686	NM_001002961.1	767439	similar to Annexin A2 (Annexin II) (Lipocortin II) (Calpactin I heavy chain) (Chromobindin 8) (p36) (Protein I) (Placental anticoagulant protein IV) (PAP-IV); annexin A2	Anxa2	Annexin A2	Mm.238343	12306	3	Group 2-4 moderately up-regulated	2.30164e-06	0.000351244	1.91364	0.015753	0.0290363	4.37605	1.71375e-06	7.17896e-06	5.99278	4.32902e-06	3.60489e-05	2.28677	0.00765997	0.0436714	3.13162	0.00279542	0.036235	1.36945	0.352532	0.475814
Cfa.13839.1.A1_s_at	SHISA5	shisa homolog 5 (Xenopus laevis)	Canis familiaris	Cfa.36839	609054	---	CO689180	765682	shisa homolog 5 (Xenopus laevis)	Shisa5	Shisa homolog 5 (Xenopus laevis)	Mm.196533	66940	3	Group 2-4 moderately up-regulated	1.27486e-08	3.23781e-06	3.09275	2.93329e-07	2.92053e-06	3.98652	2.73397e-09	2.31881e-08	2.49232	9.16829e-05	0.000437404	1.28899	0.176936	0.282686	-1.24091	0.336457	0.690873	-1.59952	0.0373793	0.0930421
Cfa.13870.1.A1_at	---	---	Canis familiaris	Cfa.35829	---	---	CO687463							4	Group 2-4 moderately down-regulated	5.02506e-06	0.000671594	-1.43518	0.0172374	0.0311634	-2.51442	3.57254e-07	1.91657e-06	-1.85445	0.00141922	0.00404567	-1.75199	0.0018902	0.0281443	-1.29214	0.198146	0.567696	1.35588	0.117529	0.222409
Cfa.13940.1.A1_at	---	---	Canis familiaris	Cfa.13940	---	---	CO687618							4	Group 2-4 moderately down-regulated	0.000182191	0.0113303	-1.59238	0.00517974	0.0121037	-2.09961	2.41137e-05	5.96977e-05	-1.69004	0.00861086	0.017399	-1.31854	0.120945	0.214979	-1.06133	0.776552	0.930497	1.24234	0.290605	0.413067
Cfa.13992.1.S1_at	OASL	oligoadenylate synthetase-like 2	Canis familiaris	Cfa.13992	477518	ENSCAFG00000024447	CO685385	771005	2'-5'-oligoadenylate synthetase-like	Oasl1	2\'-5\' oligoadenylate synthetase-like 1	Mm.95479	231655	3	Group 2-4 moderately up-regulated	1.19459e-08	3.07839e-06	3.10599	4.18088e-06	3.2455e-05	5.9907	5.64413e-10	5.87503e-09	2.19261	0.00245084	0.00627086	1.92876	0.0059332	0.0387783	-1.41658	0.196751	0.565659	-2.73223	0.000591616	0.00645143
Cfa.14267.1.S1_at	C2	complement component 2	Canis familiaris	Cfa.35697	474853	---	CO681034	755911	complement factor B	Cfb	Complement factor B	Mm.653	14962	3	Group 2-4 moderately up-regulated	4.49209e-08	1.02284e-05	2.96724	7.03478e-05	0.000407839	6.23736	9.12788e-09	6.96762e-08	5.69044	1.58508e-06	1.57819e-05	2.10207	0.00823195	0.0449373	1.91776	0.0470173	0.243701	-1.09611	0.763094	0.821702
Cfa.14371.1.S1_s_at	PSMB9	proteasome (prosome, macropain) subunit, beta type, 9 (large multifunctional peptidase 2)	Canis familiaris	Cfa.14371	474867	ENSCAFG00000000836	CO678873	749609	proteasome (prosome, macropain) subunit, beta type, 9 (large multifunctional peptidase 2)	Psmb9	Proteasome (prosome, macropain) subunit, beta type 9 (large multifunctional peptidase 2)	Mm.390983	16912	3	Group 2-4 moderately up-regulated	2.07563e-09	6.76703e-07	5.71612	3.41951e-07	3.35601e-06	11.6097	2.28919e-10	2.62112e-09	6.20195	3.3484e-06	3.00153e-05	2.03105	0.0200739	0.0716488	1.08499	0.814014	0.948601	-1.87195	0.0712338	0.154226
Cfa.14481.1.S1_at	---	---	Canis familiaris	Cfa.14481	---	---	CO675950							4	Group 2-4 moderately down-regulated	0.000266502	0.0145219	-1.57252	0.0722315	0.10039	-3.46615	1.21312e-05	3.54643e-05	-1.46534	0.202912	0.248043	-2.2042	0.00813868	0.0449138	1.07314	0.832505	0.953062	2.36543	0.0127499	0.0431054
Cfa.14495.2.S1_at	CFI	complement factor I	Canis familiaris	Cfa.14495	478515	---	DN746481	762096	complement factor I	Cfi	Complement component factor i	Mm.117180	12630	3	Group 2-4 moderately up-regulated	5.67645e-06	0.000747052	2.89369	0.00263245	0.00714818	5.08044	1.30885e-05	3.77015e-05	9.96033	3.60165e-06	3.15202e-05	1.7557	0.131064	0.226804	3.44209	0.0089323	0.0840615	1.96052	0.122415	0.227976
Cfa.14495.2.S1_s_at	CFI	complement factor I	Canis familiaris	Cfa.14495	478515	ENSCAFG00000011462	DN746481	762096	complement factor I	Cfi	Complement component factor i	Mm.117180	12630	3	Group 2-4 moderately up-regulated	2.06421e-06	0.000324209	3.7116	0.000131394	0.000683848	4.70189	6.97594e-06	2.27131e-05	8.54504	2.48466e-06	2.29122e-05	1.26681	0.477403	0.583069	2.30225	0.0455178	0.239623	1.81736	0.131607	0.240463
Cfa.14503.1.A1_at	SERPINA3 /// SERPINA5	serpin peptidase inhibitor, clade A (alpha-1 antiproteinase, antitrypsin), member 3 /// serpin peptidase inhibitor, clade A (alpha-1 antiproteinase, antitrypsin), member 5	Canis familiaris	Cfa.18653	480424 /// 480425	ENSCAFG00000017675	CO675900	766721	serpin peptidase inhibitor, clade A (alpha-1 antiproteinase, antitrypsin), member 5; serpin peptidase inhibitor, clade A (alpha-1 antiproteinase, antitrypsin), member 3	Serpina3n	serine (or cysteine) peptidase inhibitor, clade A, member 3N		20716	1	Group 2-4 highly up-regulated	6.84892e-09	1.90157e-06	11.5355	2.08758e-05	0.000134034	74.035	6.5093e-10	6.52831e-09	39.5535	9.29884e-07	1.00603e-05	6.41803	0.00172511	0.0281443	3.42886	0.064313	0.299546	-1.87177	0.318294	0.440862
Cfa.14516.1.S1_at	IL18BP	interleukin 18 binding protein	Canis familiaris	Cfa.14516	476818	ENSCAFG00000005829	CO673562	765067	interleukin 18 binding protein	Il18bp	Interleukin 18 binding protein	Mm.422756	16068	3	Group 2-4 moderately up-regulated	2.44542e-05	0.00244741	1.44918	0.196457	0.243401	4.77124	3.89295e-06	1.41132e-05	3.98773	0.000429514	0.0015449	3.29237	0.000993215	0.0243562	2.75171	0.014305	0.112405	-1.19648	0.633008	0.726005
Cfa.14528.1.A1_at	DLA-79	MHC class Ib	Canis familiaris	Cfa.14528	483594	ENSCAFG00000008234	CO674938	745422	MHC class Ib	H2-M5	Histocompatibility 2, M region locus 5	Mm.246609	240095	1	Group 2-4 highly up-regulated	2.17847e-06	0.000336023	8.73419	0.000188592	0.000918886	28.7917	1.68326e-07	9.92617e-07	9.33493	0.00100066	0.00306216	3.29644	0.0433261	0.113175	1.06878	0.922217	0.978681	-3.0843	0.0973513	0.193905
Cfa.14530.1.A1_at	APOF	apolipoprotein F	Canis familiaris	Cfa.14530	474405	---	CO674890	747127	apolipoprotein F	Apof	Apolipoprotein F	Mm.26513	103161	3	Group 2-4 moderately up-regulated	1.45763e-05	0.00160023	1.42513	0.0436081	0.0658435	2.84371	6.62904e-07	3.18472e-06	1.70202	0.0144567	0.0266292	1.9954	0.00127108	0.0254105	1.1943	0.443932	0.76636	-1.67078	0.0289635	0.0763836
Cfa.14560.1.S1_at	CD48	CD48 molecule	Canis familiaris	Cfa.14560	488642	ENSCAFG00000012585	DN270944	766777	CD48 molecule	Cd48	CD48 antigen	Mm.1738	12506	3	Group 2-4 moderately up-regulated	1.21907e-06	0.000208185	10.278	1.10379e-05	7.81756e-05	14.9934	4.5762e-07	2.33743e-06	10.2183	0.000131095	0.000582929	1.45878	0.437996	0.546104	-1.00585	0.992025	0.997146	-1.46732	0.499373	0.608262
Cfa.14576.1.A1_at	---	---	Canis familiaris	Cfa.14576	---	---	CO673046							3	Group 2-4 moderately up-regulated	0.00124197	0.0420851	1.14252	0.748655	0.801755	3.06993	0.00780362	0.00859838	8.45918	0.000260367	0.00101921	2.68699	0.0451902	0.115842	7.40399	0.00164132	0.025627	2.75549	0.0758191	0.162262
Cfa.14624.1.A1_at	---	---	Canis familiaris	Cfa.35581	---	---	CO672269							3	Group 2-4 moderately up-regulated	1.60327e-06	0.000260365	4.04186	8.23502e-05	0.000471455	7.75459	1.28947e-07	7.83954e-07	1.5981	0.202203	0.247397	1.91857	0.0639246	0.143752	-2.52917	0.0309007	0.184598	-4.85238	0.000490224	0.00566023
Cfa.14624.1.A1_s_at	---	---	Canis familiaris	Cfa.35581	---	---	CO672269							1	Group 2-4 highly up-regulated	3.72836e-13	3.70361e-10	27.8581	5.34365e-11	1.33494e-09	98.6069	1.56178e-14	6.9222e-13	9.63057	1.67379e-06	1.64271e-05	3.53962	0.000995129	0.0243562	-2.89267	0.0152755	0.117913	-10.2389	4.36703e-06	0.000206907
Cfa.14639.1.S1_at	SLC11A1	solute carrier family 11 (proton-coupled divalent metal ion transporters), member 1	Canis familiaris	Cfa.14639	478909	---	NM_001013851.1	747735	solute carrier family 11 (proton-coupled divalent metal ion transporters), member 1	Slc11a1	Solute carrier family 11 (proton-coupled divalent metal ion transporters), member 1	Mm.2913	18173	3	Group 2-4 moderately up-regulated	9.4819e-07	0.000167929	6.30179	4.96449e-06	3.81033e-05	7.78419	3.58485e-07	1.91657e-06	4.90553	0.000343166	0.00128828	1.23524	0.559977	0.660436	-1.28463	0.566605	0.843728	-1.58682	0.279586	0.401412
Cfa.14728.1.A1_s_at	---	---	Canis familiaris	Cfa.35545	---	---	CO669236							4	Group 2-4 moderately down-regulated	0.000238018	0.0134437	-1.38441	0.045096	0.0673499	-2.12457	2.46407e-05	6.06743e-05	1.01994	0.916562	0.930788	-1.53464	0.0221216	0.0759878	1.41202	0.115182	0.41247	2.16695	0.000914908	0.00849381
Cfa.14804.1.A1_at	---	---	Canis familiaris	Cfa.14804	---	---	CO666927							3	Group 2-4 moderately up-regulated	6.61975e-06	0.00084021	1.32827	0.250232	0.301072	4.7452	4.24738e-07	2.19395e-06	-1.04139	0.890745	0.906581	3.57245	0.00010386	0.017344	-1.38325	0.336115	0.690873	-4.9416	4.32322e-05	0.00120938
Cfa.14848.1.A1_at	---	---	Canis familiaris	Cfa.35421	---	---	CO628537							3	Group 2-4 moderately up-regulated	9.13333e-11	4.01074e-08	1.01709	0.805251	0.84984	1.06637	0.324368	0.344422	2.62341	2.33874e-11	2.47187e-09	1.04845	0.54647	0.65065	2.57932	3.92542e-10	1.18785e-07	2.46014	5.675e-10	9.74682e-08
Cfa.14895.1.A1_s_at	PSME2	proteasome (prosome, macropain) activator subunit 2 (PA28 beta)	Canis familiaris	Cfa.14895	480258	ENSCAFG00000011966	CO616539	767384	proteasome (prosome, macropain) activator subunit 2 (PA28 beta)	Psme2	Proteasome (prosome, macropain) 28 subunit, beta	Mm.371573	19188	3	Group 2-4 moderately up-regulated	1.08707e-10	4.67821e-08	2.32735	1.03744e-07	1.11363e-06	3.66403	8.90911e-12	1.35274e-10	2.09351	1.53762e-05	9.87239e-05	1.57433	0.00168862	0.0279538	-1.1117	0.500215	0.801978	-1.75018	0.00103061	0.0090195
Cfa.14930.1.S1_a_at	LOC100686168	uncharacterized LOC100686168	Canis familiaris	---	100686168	---	CO662099							3	Group 2-4 moderately up-regulated	2.14012e-05	0.00220864	1.29561	0.0753792	0.103987	2.34757	9.94799e-07	4.57142e-06	1.25755	0.187594	0.231169	1.81194	0.000995529	0.0243562	-1.03027	0.87732	0.962809	-1.86678	0.00253503	0.0154806
Cfa.14930.1.S1_at	LOC100686168	uncharacterized LOC100686168	Canis familiaris	---	100686168	---	CO662099							3	Group 2-4 moderately up-regulated	9.91815e-07	0.000174215	1.525	0.0148402	0.0277422	3.35643	3.1745e-08	2.19184e-07	1.45024	0.0685283	0.0981834	2.20094	0.000239837	0.017344	-1.05155	0.821554	0.951332	-2.3144	0.000633211	0.00674444
Cfa.14930.2.S1_x_at	LOC100686168	uncharacterized LOC100686168	Canis familiaris	---	100686168	---	CO691348							3	Group 2-4 moderately up-regulated	8.51564e-05	0.00665471	1.14262	0.319963	0.375431	2.0277	6.78121e-06	2.21316e-05	1.04992	0.762234	0.793318	1.77461	0.000794481	0.02423	-1.08829	0.642744	0.876937	-1.93129	0.000938574	0.00865504
Cfa.15004.1.A1_s_at	LOC480493 /// LOC491436	leucine-rich repeat-containing protein 37A3-like /// leucine-rich repeat-containing protein 37A2-like	Canis familiaris	Cfa.34317	480493 /// 491436	ENSCAFG00000013742	CO690248	755705	hypothetical LOC491436					4	Group 2-4 moderately down-regulated	0.00132624	0.0438487	-1.00299	0.995681	1	-9.49445	0.000202288	0.000285363	1.33872	0.663845	0.707072	-9.46611	0.00139857	0.0263237	1.34273	0.697837	0.906156	12.7104	0.00185173	0.0125333
Cfa.15049.1.S1_a_at	NMI	N-myc (and STAT) interactor	Canis familiaris	Cfa.17823	476146	ENSCAFG00000005659	CO707712	759651	N-myc (and STAT) interactor	Nmi	N-myc (and STAT) interactor	Mm.7491	64685	3	Group 2-4 moderately up-regulated	2.21393e-05	0.00227117	1.66061	0.00311023	0.00810902	2.48198	1.79385e-06	7.44639e-06	1.76494	0.00569182	0.0123353	1.49462	0.0310965	0.0945917	1.06282	0.775799	0.930497	-1.40627	0.109079	0.211092
Cfa.15049.1.S1_at	NMI	N-myc (and STAT) interactor	Canis familiaris	Cfa.17823	476146	ENSCAFG00000005659	CO707712	759651	N-myc (and STAT) interactor	Nmi	N-myc (and STAT) interactor	Mm.7491	64685	3	Group 2-4 moderately up-regulated	6.45167e-06	0.000828798	1.80896	0.00258026	0.00703428	3.09529	4.78454e-07	2.4169e-06	2.14987	0.00150753	0.00424457	1.71109	0.0130988	0.0558936	1.18846	0.481745	0.784819	-1.43976	0.132388	0.241568
Cfa.15049.1.S1_s_at	NMI	N-myc (and STAT) interactor	Canis familiaris	Cfa.17823	476146	ENSCAFG00000005659	CO707712	759651	N-myc (and STAT) interactor	Nmi	N-myc (and STAT) interactor	Mm.7491	64685	3	Group 2-4 moderately up-regulated	0.000109553	0.00772887	1.66354	0.00835585	0.0176088	2.55139	8.66341e-06	2.67495e-05	1.78582	0.0124953	0.0236156	1.53371	0.0442091	0.113752	1.07351	0.772699	0.930497	-1.42869	0.142282	0.252253
Cfa.15049.2.S1_at	NMI	N-myc (and STAT) interactor	Canis familiaris	Cfa.17823	476146	ENSCAFG00000005659	CO586431	759651	N-myc (and STAT) interactor	Nmi	N-myc (and STAT) interactor	Mm.7491	64685	3	Group 2-4 moderately up-regulated	3.13147e-06	0.000459942	2.25559	0.00195657	0.00562412	5.13522	1.14432e-07	7.18521e-07	1.76226	0.0572205	0.0840302	2.27667	0.00499741	0.0366709	-1.27994	0.449203	0.768625	-2.914	0.00213521	0.0137736
Cfa.15098.1.A1_at	LOC100855689	spindlin-2B-like	Canis familiaris	---	100855689	ENSCAFG00000016514	CO669112	752454	similar to Spindlin-like protein 2 (SPIN-2)					3	Group 2-4 moderately up-regulated	0.0013973	0.0456937	1.5806	0.03766	0.0582712	2.43515	0.00013073	0.000202506	1.07833	0.767521	0.795905	1.54065	0.0802928	0.166399	-1.46578	0.192856	0.560501	-2.25826	0.00704829	0.0292788
Cfa.15116.1.S1_at	DPP4	dipeptidyl-peptidase 4	Canis familiaris	Cfa.15116	478767	---	BQ234594	751714	dipeptidyl-peptidase 4	Dpp4	Dipeptidylpeptidase 4	Mm.1151	13482	3	Group 2-4 moderately up-regulated	0.000686346	0.0276848	1.08117	0.69928	0.751858	1.60042	0.0193609	0.0210624	3.14918	8.21241e-05	0.000404439	1.48027	0.0970539	0.188602	2.91276	0.000679118	0.0135233	1.96772	0.0175269	0.0547319
Cfa.15116.1.S1_s_at	DPP4	dipeptidyl-peptidase 4	Canis familiaris	Cfa.15116	478767	ENSCAFG00000025002	BQ234594	751714	dipeptidyl-peptidase 4	Dpp4	Dipeptidylpeptidase 4	Mm.1151	13482	3	Group 2-4 moderately up-regulated	0.000913763	0.0339815	1.07319	0.655717	0.713346	1.37929	0.0387164	0.0418539	2.43054	9.51806e-05	0.000450987	1.28522	0.171509	0.274974	2.26477	0.000863067	0.0158114	1.76217	0.0118321	0.0410538
Cfa.1512.1.A1_at	---	---	Canis familiaris	Cfa.32705	---	---	BU745511							4	Group 2-4 moderately down-regulated	0.000547007	0.0237477	-1.83857	0.0163214	0.0298649	-3.05039	3.8513e-05	8.11609e-05	-1.30702	0.358148	0.409192	-1.65911	0.0711671	0.152074	1.40668	0.30178	0.660727	2.33384	0.012341	0.0422857
Cfa.15217.2.A1_at	---	---	Canis familiaris	Cfa.15217	---	---	BU747310							4	Group 2-4 moderately down-regulated	9.98027e-05	0.00732937	-1.69876	0.0163235	0.0298649	-3.06066	5.63974e-06	1.90795e-05	-1.83743	0.0221806	0.0378585	-1.80171	0.0186864	0.069205	-1.08163	0.782682	0.935134	1.66573	0.0733398	0.157945
Cfa.15231.1.A1_at	---	---	Canis familiaris	Cfa.32699	---	---	BU745330							4	Group 2-4 moderately down-regulated	3.37266e-06	0.000488695	-1.50265	0.01088	0.021634	-2.54878	5.70541e-07	2.78976e-06	-2.3072	9.62578e-05	0.000452939	-1.69619	0.00435335	0.0346056	-1.53543	0.044615	0.237601	1.1047	0.615798	0.711014
Cfa.15335.1.S1_at	CSTB	cystatin B (stefin B)	Canis familiaris	Cfa.15335	478424	---	DN372492	749541	cystatin B (stefin B)	Cstb	Cystatin B	Mm.6095	13014	3	Group 2-4 moderately up-regulated	2.4897e-05	0.00248594	1.69272	0.00369867	0.00925679	2.46343	4.86e-06	1.68203e-05	2.2374	0.000457883	0.00162147	1.45531	0.055131	0.130124	1.32178	0.225852	0.593347	-1.10102	0.661786	0.746474
Cfa.15371.1.A1_at	---	---	Canis familiaris	Cfa.34335	---	---	CO688240							3	Group 2-4 moderately up-regulated	1.96726e-05	0.00205488	1.35272	0.121405	0.158867	3.21242	8.16574e-07	3.82926e-06	1.64424	0.0393685	0.0617492	2.37478	0.000479628	0.0199152	1.2155	0.456918	0.774112	-1.95374	0.0131309	0.0438975
Cfa.15373.1.A1_at	---	---	Canis familiaris	Cfa.34485	---	---	CO704124							3	Group 2-4 moderately up-regulated	5.63954e-05	0.00478694	2.1696	0.00235572	0.00655213	3.21685	1.31887e-05	3.78914e-05	2.94536	0.000661719	0.00216477	1.4827	0.141335	0.239428	1.35756	0.337392	0.690873	-1.09218	0.773074	0.82963
Cfa.15400.1.A1_at	BCL2L2 /// PABPN1	BCL2-like 2 /// poly(A) binding protein, nuclear 1	Canis familiaris	Cfa.47266	100170671 /// 490611	ENSCAFG00000011482	CO716419	755886	poly(A) binding protein, nuclear 1	Pabpn1	Poly(A) binding protein, nuclear 1	Mm.7723	54196	4	Group 2-4 moderately down-regulated	0.000281987	0.0151125	-1.48704	0.0127474	0.0242926	-2.07535	2.11907e-05	5.42198e-05	-1.24502	0.23192	0.278547	-1.39563	0.0582992	0.134854	1.19439	0.388259	0.727788	1.66692	0.0153723	0.0504094
Cfa.1545.1.A1_at	---	---	Canis familiaris	Cfa.1545	---	---	BU745695							4	Group 2-4 moderately down-regulated	0.0001569	0.0101689	-1.58421	0.0483497	0.0711268	-3.27319	7.18682e-06	2.32894e-05	-1.66532	0.0692827	0.0990576	-2.06613	0.00817208	0.0449138	-1.0512	0.870635	0.961148	1.9655	0.0304611	0.0789288
Cfa.15473.1.A1_at	LY86	lymphocyte antigen 86	Canis familiaris	Cfa.15473	478712	ENSCAFG00000009516	CO678286	746936	lymphocyte antigen 86	Ly86	Lymphocyte antigen 86	Mm.2639	17084	3	Group 2-4 moderately up-regulated	0.000160624	0.0103171	6.28508	0.000576354	0.00217558	9.66072	2.47911e-05	6.09354e-05	2.86726	0.0730213	0.103328	1.53709	0.422592	0.534661	-2.19202	0.228807	0.596015	-3.36932	0.0600352	0.134565
Cfa.15544.1.A1_at	FAM184B	family with sequence similarity 184, member B	Canis familiaris	Cfa.15544	479080	ENSCAFG00000015078	CO718645	754870	similar to Myosin-10 (Myosin heavy chain, nonmuscle IIb) (Nonmuscle myosin heavy chain IIb) (NMHC II-b) (Cellular myosin heavy chain, type B) (Nonmuscle myosin heavy chain-B) (NMMHC-B)	Fam184b	Family with sequence similarity 184, member B	Mm.266466	58227	4	Group 2-4 moderately down-regulated	7.89361e-05	0.00624451	-1.62094	0.0050221	0.0117754	-2.30259	7.6971e-06	2.43683e-05	-1.7281	0.00814589	0.0166307	-1.42053	0.0599997	0.138284	-1.06611	0.767826	0.930497	1.33244	0.179591	0.29341
Cfa.15549.1.A1_at	---	---	Canis familiaris	Cfa.15661	---	---	CO712961							3	Group 2-4 moderately up-regulated	1.50589e-06	0.000249254	2.0788	0.000129817	0.00067821	2.57051	1.86569e-06	7.65212e-06	3.03626	7.27594e-06	5.34606e-05	1.23654	0.256508	0.370484	1.46058	0.0983979	0.386855	1.18119	0.442582	0.558409
Cfa.15549.1.A1_s_at	---	---	Canis familiaris	Cfa.15661	---	---	CO712961							3	Group 2-4 moderately up-regulated	7.2609e-07	0.000132404	1.82212	0.000177272	0.000876155	2.37089	5.22205e-07	2.59752e-06	2.54618	7.41477e-06	5.41909e-05	1.30117	0.100109	0.191042	1.39737	0.0840789	0.347965	1.07393	0.694955	0.771923
Cfa.15673.1.S1_at	SMPDL3A	sphingomyelin phosphodiesterase, acid-like 3A	Canis familiaris	Cfa.15673	476279	ENSCAFG00000001002	CO690797	770876	sphingomyelin phosphodiesterase, acid-like 3A	Smpdl3a	Sphingomyelin phosphodiesterase, acid-like 3A	Mm.2379	57319	3	Group 2-4 moderately up-regulated	2.04236e-08	4.99391e-06	3.18071	0.000158324	0.000796842	10.0324	1.41862e-09	1.26571e-08	6.16828	5.62599e-06	4.37805e-05	3.15415	0.000669239	0.0224277	1.93927	0.0739546	0.320548	-1.62646	0.16923	0.281284
Cfa.15702.1.S1_at	TXNDC5	thioredoxin domain containing 5 (endoplasmic reticulum)	Canis familiaris	---	100683583	ENSCAFG00000009582	CO701758	757261	ENSCAFG00000009582					3	Group 2-4 moderately up-regulated	0.000732386	0.0289158	1.0258	0.86977	0.903679	-1.15677	0.323186	0.343431	2.29058	0.000172073	0.000720817	-1.18661	0.337558	0.452493	2.23298	0.000859203	0.0158114	2.64967	7.53483e-05	0.00166982
Cfa.15746.1.A1_at	LOC607937	uncharacterized LOC607937	Canis familiaris	Cfa.30734	607937	---	CO710896							3	Group 2-4 moderately up-regulated	0.000123519	0.00842414	1.14113	0.577334	0.636643	-1.29471	0.250884	0.267014	4.39832	2.39317e-05	0.000141125	-1.47743	0.155069	0.255474	3.85436	0.000314743	0.00786285	5.69454	9.3375e-06	0.000413862
Cfa.15773.1.A1_at	---	---	Canis familiaris	Cfa.35500	---	---	CO712573							4	Group 2-4 moderately down-regulated	0.000436839	0.0206654	-1.69614	0.0179251	0.0320296	-2.74056	2.80134e-05	6.57956e-05	-1.58505	0.0801126	0.111751	-1.61577	0.0536938	0.129204	1.07008	0.814225	0.948601	1.729	0.0589447	0.133207
Cfa.15809.1.S1_at	CCL19	chemokine (C-C motif) ligand 19	Canis familiaris	Cfa.15809	448793	ENSCAFG00000001954	NM_001005256.1	754247	chemokine (C-C motif) ligand 19	OTTMUSG00000011357;100039824;100039848;100040035;Ccl19;100039053;LOC100043921;LOC100043918;Gm12407	Predicted gene, OTTMUSG00000011357;Predicted gene, 100039824;Predicted gene, 100039848;Predicted gene, 100040035;Chemokine (C-C motif) ligand 19;Predicted gene, 100039053;similar to EBI-1 ligand chemokine;similar to EBI-1 ligand chemokine;predicted gene 12407	Mm.458895;Mm.258946;Mm.424740;Mm.458573;Mm.426373;Mm.459263;Mm.441169	100039973;100039824;100039848;100040035;24047;100039053;100043921;100043918;100039789	3	Group 2-4 moderately up-regulated	0.000472496	0.0216548	3.01125	0.0218428	0.037515	8.42607	3.73886e-05	7.96874e-05	4.20345	0.0145392	0.0267429	2.79819	0.0555121	0.130416	1.39592	0.593431	0.855699	-2.00456	0.255457	0.380279
Cfa.15828.1.S1_at	RRBP1	ribosome binding protein 1 homolog 180kDa (dog)	Canis familiaris	Cfa.15828	403809	---	NM_001003179.1	763281	ribosome binding protein 1 homolog 180kDa (dog)	Rrbp1	Ribosome binding protein 1	Mm.13705	81910	3	Group 2-4 moderately up-regulated	0.000478643	0.0218265	1.80218	0.0194448	0.0342968	2.93247	5.84725e-05	0.000110705	2.33799	0.00654174	0.013807	1.62717	0.0811962	0.167513	1.29731	0.427498	0.759664	-1.25427	0.475114	0.586529
Cfa.16000.1.S1_at	---	---	Canis familiaris	Cfa.16000	---	---	CX003939							4	Group 2-4 moderately down-regulated	0.000712626	0.0283699	-1.43869	0.143156	0.182803	-3.13386	3.63153e-05	7.80863e-05	-1.5156	0.166458	0.208871	-2.17828	0.00890188	0.0463302	-1.05346	0.875769	0.962809	2.06773	0.0321056	0.0825565
Cfa.1612.1.A1_at	---	---	Canis familiaris	Cfa.32736	---	---	BU746217							3	Group 2-4 moderately up-regulated	0.000564312	0.0241609	2.27426	0.0079989	0.0169345	3.30222	0.000158306	0.000235657	3.22035	0.00239081	0.00612868	1.452	0.259578	0.373858	1.416	0.380713	0.719532	-1.02542	0.947474	0.957227
Cfa.16263.1.S1_at	PSAP	prosaposin	Canis familiaris	Cfa.39655	479240	---	CX002722	747739	prosaposin	Psap	Prosaposin	Mm.277498	19156	3	Group 2-4 moderately up-regulated	0.000101359	0.00739321	1.7401	0.000868131	0.00300456	1.87527	0.000117145	0.000186509	2.06214	0.000413836	0.00149634	1.07768	0.655461	0.7495	1.18507	0.403589	0.740363	1.09965	0.627704	0.722285
Cfa.16280.1.S1_at	---	---	Canis familiaris	---	---	---	CX003532							4	Group 2-4 moderately down-regulated	0.000442078	0.0207922	-1.341	0.0747861	0.103272	-2.15852	2.55368e-05	6.24333e-05	-1.2317	0.286035	0.33391	-1.60964	0.0138396	0.0575814	1.08874	0.697422	0.906156	1.75247	0.0130817	0.0438975
Cfa.16281.1.S1_at	FLNC	filamin C, gamma	Canis familiaris	Cfa.16281	482266	---	CV999207	772094	filamin C, gamma (actin binding protein 280)	Flnc	Filamin C, gamma	Mm.39046	68794	3	Group 2-4 moderately up-regulated	6.62963e-06	0.00084021	1.32456	0.398266	0.4545	5.94214	5.673e-06	1.91047e-05	8.16307	2.00413e-05	0.000122963	4.48611	0.000484868	0.0199152	6.16284	0.000462808	0.0105983	1.37376	0.471592	0.584058
Cfa.16302.1.A1_at	---	---	Canis familiaris	Cfa.16302	---	---	CX007310							4	Group 2-4 moderately down-regulated	0.000370666	0.0183141	-1.71649	0.043382	0.0656704	-3.3885	3.05504e-05	6.9844e-05	-2.36231	0.00998619	0.0196858	-1.97409	0.0267595	0.0851716	-1.37625	0.367184	0.710315	1.4344	0.294279	0.416144
Cfa.16327.1.S1_at	CCR5	chemokine (C-C motif) receptor 5 (gene/pseudogene)	Canis familiaris	Cfa.16327	484789	---	NM_001012342.2	753298	chemokine (C-C motif) receptor 5	Ccr5	Chemokine (C-C motif) receptor 5	Mm.14302	12774	3	Group 2-4 moderately up-regulated	1.22194e-05	0.00139117	7.27528	1.78127e-05	0.000118235	4.66898	0.000184968	0.000267241	9.67276	3.83238e-05	0.00021014	-1.55822	0.304147	0.419155	1.32954	0.581234	0.854612	2.07171	0.152797	0.264222
Cfa.16402.1.A1_at	---	---	Canis familiaris	---	---	---	DN267475							1	Group 2-4 highly up-regulated	8.71266e-08	1.87475e-05	8.00496	6.66455e-06	4.97668e-05	16.4609	2.02556e-08	1.4963e-07	11.9922	8.26478e-06	5.91448e-05	2.05634	0.0931775	0.182633	1.49809	0.424245	0.757029	-1.37264	0.516838	0.62238
Cfa.16424.1.S1_at	---	---	Canis familiaris	Cfa.36735	---	---	DN266115							3	Group 2-4 moderately up-regulated	0.00123729	0.0419596	2.00101	0.0044816	0.0106535	2.3935	0.000318604	0.00041494	2.05247	0.013056	0.0244068	1.19615	0.483136	0.588501	1.02572	0.933962	0.980339	-1.16616	0.605409	0.701376
Cfa.16440.1.S1_at	IFI35	interferon-induced protein 35	Canis familiaris	Cfa.18820	490954	---	DN271207	753570	interferon-induced protein 35	Ifi35	Interferon-induced protein 35	Mm.45558	70110	1	Group 2-4 highly up-regulated	4.82057e-10	1.81977e-07	9.72373	2.14986e-08	2.66118e-07	17.1856	9.46518e-11	1.2269e-09	9.32227	7.55132e-07	8.64626e-06	1.76739	0.0837041	0.170793	-1.04306	0.912691	0.975932	-1.8435	0.109961	0.211605
Cfa.16440.1.S1_s_at	IFI35	interferon-induced protein 35	Canis familiaris	Cfa.18820	490954	ENSCAFG00000014624	DN271207	753570	interferon-induced protein 35	Ifi35	Interferon-induced protein 35	Mm.45558	70110	1	Group 2-4 highly up-regulated	1.40309e-08	3.51058e-06	9.88009	2.75761e-07	2.786e-06	15.9174	3.29144e-09	2.676e-08	8.41302	1.48379e-05	9.57147e-05	1.61106	0.208282	0.318686	-1.17438	0.720934	0.914802	-1.892	0.151739	0.263578
Cfa.16450.1.S1_s_at	GSDMD	gasdermin D	Canis familiaris	Cfa.16450	609395	ENSCAFG00000001301	DN410634	769088	gasdermin D	Gsdmd	Gasdermin D	Mm.27385	69146	3	Group 2-4 moderately up-regulated	0.000406557	0.0195926	1.46212	0.0728142	0.100985	2.72006	2.18691e-05	5.51933e-05	1.59735	0.0684769	0.0981834	1.86035	0.0126628	0.0545377	1.09249	0.752809	0.929344	-1.70285	0.0593813	0.133974
Cfa.16454.1.S1_at	BTK	Bruton agammaglobulinemia tyrosine kinase	Canis familiaris	Cfa.16454	492019	---	DN272068	751877	Bruton agammaglobulinemia tyrosine kinase	Btk	Bruton agammaglobulinemia tyrosine kinase	Mm.4475	12229	3	Group 2-4 moderately up-regulated	8.42753e-06	0.00101876	2.33618	0.000395457	0.00167703	2.67066	3.50608e-05	7.67095e-05	4.13465	7.7166e-06	5.60985e-05	1.14317	0.573393	0.6751	1.76983	0.0548056	0.269903	1.54817	0.123449	0.228905
Cfa.16469.1.S1_x_at	SERPINA1	serpin peptidase inhibitor, clade A (alpha-1 antiproteinase, antitrypsin), member 1	Canis familiaris	Cfa.5989	480422	ENSCAFG00000017646	CO700282	765458	serpin peptidase inhibitor, clade A (alpha-1 antiproteinase, antitrypsin), member 1	Serpina1b;Serpina1c;Serpina1e;Serpina1a;Serpina1d	Serine (or cysteine) preptidase inhibitor, clade A, member 1B;Serine (or cysteine) peptidase inhibitor, clade A, member 1C;Serine (or cysteine) peptidase inhibitor, clade A, member 1E;Serine (or cysteine) peptidase inhibitor, clade A, member 1A;serine (or cysteine) peptidase inhibitor, clade A, member 1D	Mm.439693;Mm.439694;Mm.312593;Mm.439692;Mm.439695;Mm.458700	20701;20702;20704;20700;20703	3	Group 2-4 moderately up-regulated	2.29929e-06	0.000351244	1.17305	0.510445	0.567437	5.2917	1.20855e-07	7.5138e-07	1.19626	0.542017	0.59012	4.51108	1.08459e-05	0.0149023	1.01979	0.95281	0.982854	-4.42352	9.39685e-05	0.0018712
Cfa.16472.2.S1_a_at	C1S	complement component 1, s subcomponent	Canis familiaris	Cfa.39419	486714	---	DN380906	755120	complement component 1, s subcomponent	C1s;Gm5077	Complement component 1, s subcomponent;predicted gene 5077	Mm.219527	50908;317677	3	Group 2-4 moderately up-regulated	6.8613e-06	0.000856937	4.89596	4.25103e-05	0.000255062	6.414	2.02294e-06	8.10355e-06	4.2367	0.00100513	0.003069	1.31006	0.462223	0.567049	-1.15561	0.742948	0.922461	-1.51391	0.335689	0.458942
Cfa.16472.2.S1_s_at	C1S	complement component 1, s subcomponent	Canis familiaris	Cfa.39419	486714	ENSCAFG00000014346	DN380906	755120	complement component 1, s subcomponent	C1s;Gm5077	Complement component 1, s subcomponent;predicted gene 5077	Mm.219527	50908;317677	3	Group 2-4 moderately up-regulated	8.04891e-10	2.93546e-07	8.2591	2.79751e-08	3.37174e-07	13.3142	1.87532e-10	2.28025e-09	7.85626	1.0344e-06	1.10176e-05	1.61206	0.121314	0.215355	-1.05128	0.890226	0.969195	-1.69472	0.141698	0.251541
Cfa.16576.1.S1_at	LOC100684963	uncharacterized LOC100684963	Canis familiaris	---	100684963	---	DN371705							4	Group 2-4 moderately down-regulated	0.000118414	0.00816656	-1.38465	0.293531	0.346488	-5.19238	5.93406e-06	1.99349e-05	-1.27377	0.516485	0.567267	-3.74995	0.000807972	0.02423	1.08705	0.842566	0.957141	4.07639	0.00189865	0.0127256
Cfa.16589.1.S1_at	MNDA	myeloid cell nuclear differentiation antigen	Canis familiaris	Cfa.21148	488622	---	DN381821	754055	myeloid cell nuclear differentiation antigen					3	Group 2-4 moderately up-regulated	0.00076074	0.0296276	2.64293	0.0034083	0.00867223	2.93385	0.000809243	0.000962684	3.84309	0.00109052	0.00326441	1.11008	0.761386	0.840952	1.4541	0.370347	0.711209	1.30991	0.503066	0.611152
Cfa.16590.1.S1_s_at	CXCL10	chemokine (C-X-C motif) ligand 10	Canis familiaris	Cfa.16590	478432	ENSCAFG00000008584	NM_001010949.1	765060	chemokine (C-X-C motif) ligand 10	Cxcl10	Chemokine (C-X-C motif) ligand 10	Mm.877	15945	1	Group 2-4 highly up-regulated	1.13906e-13	1.48544e-10	285.416	8.74114e-13	4.00344e-11	385.623	7.48404e-14	2.50807e-12	220.884	1.21069e-10	7.92135e-09	1.35109	0.52772	0.63216	-1.29215	0.654917	0.885685	-1.74582	0.31971	0.442378
Cfa.16590.1.S2_at	CXCL10	chemokine (C-X-C motif) ligand 10	Canis familiaris	Cfa.16590	478432	ENSCAFG00000008584	BU748818	765060	chemokine (C-X-C motif) ligand 10	Cxcl10	Chemokine (C-X-C motif) ligand 10	Mm.877	15945	1	Group 2-4 highly up-regulated	2.30668e-13	2.61265e-10	271.381	1.99374e-12	7.82687e-11	379.749	1.5166e-13	4.39486e-12	226.667	1.99853e-10	1.05615e-08	1.39932	0.494154	0.598209	-1.19727	0.760361	0.930497	-1.67536	0.370243	0.492462
Cfa.16591.1.S1_at	---	---	Canis familiaris	Cfa.16591	---	---	DN409930	764513	ENSCAFG00000018703					3	Group 2-4 moderately up-regulated	0.000249305	0.013808	1.9109	0.00554856	0.0127099	1.94854	0.00272417	0.00305552	3.51959	5.66078e-05	0.000291308	1.0197	0.936314	0.972202	1.84185	0.046866	0.243701	1.80627	0.0469049	0.110355
Cfa.16593.1.S1_at	---	---	Canis familiaris	Cfa.16593	---	---	DN383058							1	Group 2-4 highly up-regulated	2.50372e-12	1.84173e-09	53.6269	7.03056e-11	1.66552e-09	95.4674	1.18148e-12	2.42291e-11	69.5325	8.99536e-10	3.08991e-08	1.78021	0.171239	0.274863	1.2966	0.603189	0.859732	-1.37299	0.513053	0.61945
Cfa.1661.1.S1_at	CTSS	cathepsin S	Canis familiaris	Cfa.1661	403400	ENSCAFG00000012086	NM_001002938.1	770141	cathepsin S	Ctss	Cathepsin S	Mm.3619	13040	3	Group 2-4 moderately up-regulated	3.45925e-06	0.000499058	2.93964	3.61094e-05	0.000220508	3.79494	7.02976e-07	3.33065e-06	2.47873	0.00178756	0.00479707	1.29095	0.302302	0.417032	-1.18595	0.564839	0.842658	-1.531	0.145258	0.255953
Cfa.16710.1.S1_s_at	---	---	Canis familiaris	Cfa.16710	---	---	DN431327							4	Group 2-4 moderately down-regulated	0.000193385	0.0117638	-1.43388	0.0201849	0.035196	-2.01703	2.84043e-05	6.63732e-05	-1.77165	0.00336155	0.00808892	-1.40669	0.0492541	0.122126	-1.23556	0.297555	0.658238	1.1385	0.506479	0.61421
Cfa.16710.3.S1_a_at	LOC612521	uncharacterized LOC612521	Canis familiaris	Cfa.44602	612521	---	DN427349	768724	similar to statin-like					4	Group 2-4 moderately down-regulated	0.000519692	0.0228914	-1.47229	0.0590531	0.0842564	-2.25358	0.00017816	0.000258511	-2.41827	0.00104354	0.00315126	-1.53066	0.0671716	0.147434	-1.64252	0.0761859	0.329181	-1.07308	0.787858	0.842426
Cfa.16752.1.S1_at	---	---	Canis familiaris	Cfa.16752	---	---	DN271237							1	Group 2-4 highly up-regulated	4.23133e-15	1.33452e-11	24.6613	3.14508e-14	4.32133e-12	31.006	1.72251e-15	1.18337e-13	15.2832	5.54651e-11	5.0806e-09	1.25728	0.325677	0.441301	-1.61362	0.0949416	0.38032	-2.02877	0.0138988	0.0462395
Cfa.16857.1.S1_at	C1QB	complement component 1, q subcomponent, B chain	Canis familiaris	Cfa.16857	487381	ENSCAFG00000014639	DN271530	766162	complement component 1, q subcomponent, B chain	C1qb	Complement component 1, q subcomponent, beta polypeptide	Mm.2570	12260	3	Group 2-4 moderately up-regulated	8.90043e-07	0.000160937	18.964	3.41657e-06	2.69792e-05	27.4712	1.99621e-07	1.15243e-06	4.59512	0.0168835	0.0301272	1.4486	0.512049	0.617154	-4.12699	0.045459	0.239623	-5.97835	0.0111872	0.0393125
Cfa.16863.1.S1_at	IER3	immediate early response 3	Canis familiaris	Cfa.16863	481708	---	DN434726	762562	immediate early response 3	Ier3	Immediate early response 3	Mm.25613	15937	3	Group 2-4 moderately up-regulated	6.68363e-06	0.000841254	2.47789	0.000212399	0.00102041	3.35664	2.16091e-06	8.49432e-06	3.07098	0.000170945	0.000718281	1.35464	0.211737	0.323251	1.23935	0.459268	0.77452	-1.09302	0.750244	0.814246
Cfa.16947.1.A1_at	LOC100856263	cholesterol 25-hydroxylase-like	Canis familiaris	---	100856263	---	DN751348	764666	cholesterol 25-hydroxylase	Ch25h	Cholesterol 25-hydroxylase	Mm.30824	12642	3	Group 2-4 moderately up-regulated	0.00019594	0.0118099	4.11535	0.00031457	0.00144073	4.67643	5.66731e-05	0.000108557	2.47991	0.0355695	0.0564348	1.13634	0.741096	0.825844	-1.65947	0.283021	0.642103	-1.88573	0.168379	0.281035
Cfa.16973.1.S1_at	JAK2	Janus kinase 2	Canis familiaris	Cfa.16973	484185	---	DN267195	768751	Janus kinase 2	Jak2	Janus kinase 2	Mm.275839	16452	3	Group 2-4 moderately up-regulated	2.71159e-05	0.00267645	1.84216	0.000850891	0.00295981	2.34315	8.15307e-06	2.54787e-05	2.17058	0.000547383	0.00185247	1.27196	0.199339	0.307398	1.17828	0.462679	0.77452	-1.07951	0.722367	0.794025
Cfa.17038.1.S1_at	UBE2L6	ubiquitin-conjugating enzyme E2L 6	Canis familiaris	Cfa.17038	475967	---	DN745854	755888	ubiquitin-conjugating enzyme E2L 6	Ube2l6	Ubiquitin-conjugating enzyme E2L 6	Mm.38261	56791	1	Group 2-4 highly up-regulated	5.77877e-14	8.57549e-11	9.69077	1.45564e-12	5.88251e-11	14.7455	9.64233e-15	4.41618e-13	6.04355	6.88487e-09	1.60336e-07	1.5216	0.0399926	0.108811	-1.60349	0.0540669	0.267223	-2.43988	0.000599767	0.00648882
Cfa.1707.1.A1_at	---	---	Canis familiaris	Cfa.1707	---	---	BU747175							3	Group 2-4 moderately up-regulated	3.22423e-09	9.77145e-07	2.72982	9.90013e-08	1.07959e-06	3.38631	9.32672e-10	8.89925e-09	2.37334	1.84042e-05	0.000115706	1.24049	0.169327	0.27243	-1.1502	0.452879	0.77203	-1.42681	0.0568113	0.129023
Cfa.17073.1.S1_at	IGFBP4	insulin-like growth factor binding protein 4	Canis familiaris	Cfa.39661	608158	---	BU744859	748569	insulin-like growth factor binding protein 4	Igfbp4	Insulin-like growth factor binding protein 4	Mm.233799	16010	3	Group 2-4 moderately up-regulated	0.000161502	0.010358	2.04017	0.00272244	0.00726336	2.92624	1.71217e-05	4.59477e-05	1.93498	0.0175133	0.0310493	1.43431	0.150107	0.24849	-1.05436	0.857927	0.96076	-1.51228	0.157252	0.269744
Cfa.17089.2.S1_at	SMNDC1	survival motor neuron domain containing 1	Canis familiaris	Cfa.17089	477817	ENSCAFG00000010720	DN383619	752933	survival motor neuron domain containing 1	Smndc1	Survival motor neuron domain containing 1	Mm.313687	76479	3	Group 2-4 moderately up-regulated	0.000141731	0.0094272	1.2382	0.139216	0.178453	2.06825	1.09676e-05	3.26886e-05	1.03147	0.856359	0.874823	1.67038	0.00360026	0.0316989	-1.20041	0.349981	0.700637	-2.00514	0.000998277	0.00885844
Cfa.17214.1.S1_at	NCKAP1L	NCK-associated protein 1-like	Canis familiaris	Cfa.17214	486492	ENSCAFG00000006413	DN744374	757077	NCK-associated protein 1-like	Nckap1l	NCK associated protein 1 like	Mm.30805	105855	3	Group 2-4 moderately up-regulated	0.000114093	0.00791934	3.54442	0.000402621	0.00170216	3.71931	0.000134817	0.0002079	4.48712	0.000504189	0.00172757	1.04934	0.891741	0.945411	1.26597	0.581702	0.854612	1.20644	0.650371	0.740535
Cfa.17225.1.S1_at	LOC100856288 /// LOC488436	serine/threonine-protein kinase 19-like /// serine/threonine-protein kinase 19-like	Canis familiaris	---	100856288 /// 488436	ENSCAFG00000000695	DN744032	750572	serine/threonine kinase 19; similar to serine/threonine kinase 19 isoform 1	Stk19	Serine/threonine kinase 19	Mm.440064	54402	3	Group 2-4 moderately up-regulated	0.000246114	0.0137018	1.62278	0.00413819	0.0100635	2.10455	2.63354e-05	6.36596e-05	1.48968	0.0416502	0.0649686	1.29688	0.147504	0.246853	-1.08935	0.686455	0.903438	-1.41275	0.101381	0.199854
Cfa.173.1.A1_s_at	FCGR1A	Fc fragment of IgG, high affinity Ia, receptor (CD64)	Canis familiaris	Cfa.173	403462	ENSCAFG00000011504	CO685928	761298	Fc fragment of IgG, high affinity Ia, receptor (CD64)	Fcgr1	Fc receptor, IgG, high affinity I	Mm.150	14129	3	Group 2-4 moderately up-regulated	0.000384491	0.0188293	5.64632	0.000247109	0.00117078	5.24055	0.000201495	0.000284537	1.97972	0.17427	0.217679	-1.07743	0.871874	0.93083	-2.85208	0.0696678	0.307028	-2.64711	0.0809988	0.170172
Cfa.17385.1.S1_s_at	LOC474866	Similar to Antigen peptide transporter 1	Canis familiaris	Cfa.3155	474866	ENSCAFG00000000832	DN394456	767839	similar to Antigen peptide transporter 1 (APT1) (Peptide transporter TAP1) (ATP-binding cassette, sub-family B, member 2) (Peptide transporter PSF1) (Peptide supply factor 1) (PSF-1) (Peptide transporter involved in antigen processing 1)...					3	Group 2-4 moderately up-regulated	7.12054e-09	1.9518e-06	4.96196	6.71574e-07	6.23474e-06	9.55359	5.02814e-10	5.27379e-09	3.40666	0.000306075	0.00117144	1.92537	0.0243481	0.0815957	-1.45655	0.263834	0.625781	-2.80439	0.0035021	0.0184989
Cfa.17456.1.S1_at	LOC484897	EGF-like module-containing mucin-like hormone receptor-like 2-like	Canis familiaris	Cfa.17456	484897	---	DN440859	761499	similar to egf-like module containing, mucin-like, hormone receptor-like sequence 2 isoform d					3	Group 2-4 moderately up-regulated	1.01375e-07	2.13857e-05	10.4924	3.81308e-07	3.71573e-06	11.0085	9.62676e-08	6.15217e-07	8.84177	2.01209e-05	0.000122963	1.04919	0.902047	0.951929	-1.18669	0.716351	0.913333	-1.24506	0.631217	0.724999
Cfa.17457.1.S1_at	---	---	Canis familiaris	---	---	---	CF410096	747189	TAP binding protein (tapasin)					3	Group 2-4 moderately up-regulated	0.000324672	0.0167936	1.88349	0.00184936	0.00540643	2.08755	0.000229475	0.00031373	2.22231	0.00130632	0.00376313	1.10834	0.621559	0.720086	1.17989	0.511245	0.810984	1.06456	0.79674	0.847963
Cfa.17533.1.S1_at	LOC100856347	apoptosis-associated speck-like protein containing a CARD-like	Canis familiaris	---	100856347	ENSCAFG00000016865	DN439312	762598	PYD and CARD domain containing	Pycard	PYD and CARD domain containing	Mm.24163	66824	3	Group 2-4 moderately up-regulated	0.000803597	0.0308224	4.83552	0.00132985	0.00415275	6.09715	0.000175725	0.000255499	2.67461	0.0736554	0.104011	1.26091	0.642595	0.73885	-1.80794	0.329476	0.690873	-2.27964	0.1655	0.277653
Cfa.17538.1.S1_s_at	DDO	D-aspartate oxidase	Canis familiaris	Cfa.17538	475026	ENSCAFG00000003882	CO700799	760299	D-aspartate oxidase	Ddo	D-aspartate oxidase	Mm.252862	70503	4	Group 2-4 moderately down-regulated	7.22077e-05	0.00575455	-1.29834	0.0634835	0.089739	-2.11631	3.97829e-06	1.42837e-05	-1.1864	0.303885	0.352948	-1.63001	0.00384705	0.0324285	1.09435	0.628651	0.873374	1.78381	0.00344138	0.0183987
Cfa.17553.1.S1_at	PPM1M	protein phosphatase, Mg2+/Mn2+ dependent, 1M	Canis familiaris	Cfa.17553	484739	---	DN435095	748445	protein phosphatase 1M (PP2C domain containing)	Ppm1m	Protein phosphatase 1M	Mm.23018	67905	3	Group 2-4 moderately up-regulated	8.93756e-05	0.00688065	1.44456	0.0116437	0.0226619	1.68343	0.000394134	0.00050189	2.27702	3.82094e-05	0.00021014	1.16536	0.327574	0.443435	1.57628	0.0213287	0.148008	1.35261	0.1042	0.203367
Cfa.17582.1.S1_at	RASGRP2	RAS guanyl releasing protein 2 (calcium and DAG-regulated)	Canis familiaris	Cfa.36765	612101	ENSCAFG00000014309	DN268536	771418	RAS guanyl releasing protein 2 (calcium and DAG-regulated)	Rasgrp2	RAS, guanyl releasing protein 2	Mm.77017	19395	4	Group 2-4 moderately down-regulated	2.11573e-05	0.00218871	-1.06247	0.673064	0.728755	-2.24609	2.94005e-06	1.11284e-05	1.08626	0.634866	0.679896	-2.11404	0.000105684	0.017344	1.15411	0.468573	0.776144	2.43984	8.32373e-05	0.00170699
Cfa.17625.1.S1_at	EPAS1	endothelial PAS domain protein 1	Canis familiaris	Cfa.35566	474578	---	DN428943	747361	endothelial PAS domain protein 1	Epas1	Endothelial PAS domain protein 1	Mm.1415	13819	4	Group 2-4 moderately down-regulated	0.000611327	0.0253943	-1.81564	0.0040735	0.00995906	-2.28575	9.30719e-05	0.000156909	-1.71862	0.0256977	0.0425405	-1.25893	0.291572	0.40672	1.05645	0.832914	0.953062	1.32999	0.264016	0.386482
Cfa.17635.1.S1_at	SHC2	SHC (Src homology 2 domain containing) transforming protein 2	Canis familiaris	Cfa.17635	611955	ENSCAFG00000019724	DN750986	770826	SHC (Src homology 2 domain containing) transforming protein 2	Shc2	Src homology 2 domain-containing transforming protein C2	Mm.39424	216148	4	Group 2-4 moderately down-regulated	2.61271e-08	6.24655e-06	-1.67592	1.27227e-05	8.87362e-05	-2.17312	6.39916e-09	5.02426e-08	-1.77461	4.03962e-05	0.000220255	-1.29668	0.0233275	0.0793114	-1.05889	0.662034	0.888124	1.22457	0.118721	0.223455
Cfa.17806.1.S1_at	FCGRT	Fc fragment of IgG, receptor, transporter, alpha	Canis familiaris	Cfa.17806	476414	---	CO665131	758930	Fc fragment of IgG, receptor, transporter, alpha	Fcgrt	Fc receptor, IgG, alpha chain transporter	Mm.3303	14132	3	Group 2-4 moderately up-regulated	9.80822e-05	0.00726501	2.64394	0.000494251	0.00195706	3.17314	3.33706e-05	7.40731e-05	2.68095	0.00255136	0.00650385	1.20016	0.512553	0.61722	1.014	0.96685	0.989028	-1.18359	0.603793	0.701277
Cfa.17809.1.S1_s_at	PTPRC	protein tyrosine phosphatase, receptor type, C	Canis familiaris	Cfa.18906	490255	ENSCAFG00000011265	DN264810	747114	protein tyrosine phosphatase, receptor type, C	Ptprc	Protein tyrosine phosphatase, receptor type, C	Mm.391573	19264	3	Group 2-4 moderately up-regulated	0.000657801	0.0268836	2.66323	0.00671184	0.0149952	3.73908	0.000279521	0.000371793	4.13565	0.00164809	0.0045109	1.40397	0.375002	0.490716	1.55287	0.340653	0.694447	1.10606	0.820045	0.8639
Cfa.17814.2.S1_at	TPM4	tropomyosin alpha-4 chain-like	Canis familiaris	Cfa.4217	609879	---	DN372793	751265	similar to tropomyosin 1 (alpha)					3	Group 2-4 moderately up-regulated	0.00119988	0.0411449	1.30907	0.0806021	0.110196	1.59128	0.00267982	0.00301069	2.09341	0.000386288	0.00142677	1.21558	0.256449	0.370484	1.59915	0.0293324	0.180144	1.31555	0.174753	0.288247
Cfa.17820.1.S1_at	SHISA5	shisa homolog 5 (Xenopus laevis)	Canis familiaris	Cfa.36839	609054	ENSCAFG00000012529	DN271673	765682	shisa homolog 5 (Xenopus laevis)	Shisa5	Shisa homolog 5 (Xenopus laevis)	Mm.196533	66940	3	Group 2-4 moderately up-regulated	1.52316e-09	5.12104e-07	3.58493	6.06356e-09	8.33134e-08	3.76161	9.31407e-10	8.89925e-09	2.22496	0.000135011	0.00059648	1.04928	0.773327	0.850722	-1.61124	0.0248457	0.162464	-1.69064	0.0119098	0.0412192
Cfa.17823.1.S1_at	NMI	N-myc (and STAT) interactor	Canis familiaris	Cfa.17823	476146	ENSCAFG00000005659	DN330680	759651	N-myc (and STAT) interactor	Nmi	N-myc (and STAT) interactor	Mm.7491	64685	3	Group 2-4 moderately up-regulated	0.000553404	0.0239354	1.69699	0.0134603	0.0253696	2.46812	6.12651e-05	0.000115273	1.06821	0.785943	0.813166	1.45441	0.109582	0.202102	-1.58863	0.10159	0.389379	-2.31052	0.00403488	0.0203719
Cfa.17844.1.A1_at	RNASEL	ribonuclease L (2',5'-oligoisoadenylate synthetase-dependent)	Canis familiaris	Cfa.23412	490310	---	BU748451	758254	ribonuclease L (2',5'-oligoisoadenylate synthetase-dependent)	Rnasel	Ribonuclease L (2\', 5\'-oligoisoadenylate synthetase-dependent)	Mm.259254	24014	3	Group 2-4 moderately up-regulated	5.75416e-13	5.15896e-10	5.46789	1.81192e-11	5.41213e-10	7.71049	9.88949e-14	3.08822e-12	3.49143	2.07593e-07	2.95263e-06	1.41014	0.0458652	0.116918	-1.56609	0.0318659	0.188723	-2.2084	0.000357253	0.00450335
Cfa.17933.1.S1_s_at	DLA-79	MHC class Ib	Canis familiaris	Cfa.14528	483594	ENSCAFG00000008234	DN394490	745422	MHC class Ib	H2-M5	Histocompatibility 2, M region locus 5	Mm.246609	240095	1	Group 2-4 highly up-regulated	1.14035e-07	2.35938e-05	10.4942	1.80421e-05	0.000119182	36.9942	6.91833e-09	5.40101e-08	9.17272	0.000363743	0.00135076	3.52519	0.0190253	0.0696749	-1.14407	0.825546	0.953062	-4.03307	0.0254094	0.0702464
Cfa.180.1.S1_s_at	CD40	CD40 molecule, TNF receptor superfamily member 5	Canis familiaris	Cfa.180	403469	---	NM_001002982.1	770630	CD40 molecule, TNF receptor superfamily member 5	Cd40	CD40 antigen	Mm.271833	21939	3	Group 2-4 moderately up-regulated	3.22185e-07	6.21759e-05	3.7916	8.56762e-07	7.6441e-06	3.92928	2.03659e-07	1.17083e-06	2.7004	0.000473304	0.00167177	1.03631	0.878199	0.93412	-1.40409	0.233589	0.598964	-1.45507	0.175908	0.289458
Cfa.18072.1.S1_at	MYD88	myeloid differentiation primary response gene (88)	Canis familiaris	Cfa.18072	477024	---	DN364596	770081	myeloid differentiation primary response gene (88)	Myd88	Myeloid differentiation primary response gene 88	Mm.213003	17874	3	Group 2-4 moderately up-regulated	7.50504e-10	2.7606e-07	4.39026	1.41399e-08	1.79891e-07	5.94702	1.23822e-10	1.54665e-09	2.55574	0.000198297	0.000808487	1.35459	0.143158	0.240888	-1.71781	0.0348388	0.202672	-2.32693	0.00142198	0.0109764
Cfa.18084.1.S1_s_at	STAT1 /// STAT4	signal transducer and activator of transcription 1, 91kDa /// signal transducer and activator of transcription 4	Canis familiaris	Cfa.39292	478845 /// 488449	ENSCAFG00000009797	DN400312	745867	signal transducer and activator of transcription 1, 91kDa; signal transducer and activator of transcription 4	Stat1	Signal transducer and activator of transcription 1	Mm.277406	20846	1	Group 2-4 highly up-regulated	5.14827e-14	7.91271e-11	12.0332	1.25489e-12	5.38819e-11	19.1883	7.84687e-15	3.71779e-13	7.12214	6.47688e-09	1.54111e-07	1.59461	0.0361582	0.101806	-1.68955	0.0495319	0.252063	-2.69417	0.000483716	0.00566023
Cfa.181.1.S1_at	HLA-DRB1	MHC class II DLA DRB1 beta chain	Canis familiaris	Cfa.18984	474860	---	NM_001014768.1	765601	MHC class II DLA DRB1 beta chain	H2-Eb1	Histocompatibility 2, class II antigen E beta	Mm.22564	14969	3	Group 2-4 moderately up-regulated	1.4736e-05	0.00161365	6.65009	0.000128229	0.000672466	9.76526	5.17275e-06	1.768e-05	7.64472	0.000482327	0.00168398	1.46844	0.424016	0.535968	1.14957	0.808787	0.94657	-1.27739	0.661136	0.746474
Cfa.18114.1.S1_at	CFLAR	CASP8 and FADD-like apoptosis regulator	Canis familiaris	Cfa.18114	488471	---	DN376899	768407	CASP8 and FADD-like apoptosis regulator	Cflar	CASP8 and FADD-like apoptosis regulator	Mm.336848	12633	3	Group 2-4 moderately up-regulated	0.00078092	0.0300868	2.11473	0.0614031	0.0871569	6.05325	3.98862e-05	8.34149e-05	2.13471	0.11431	0.149868	2.86243	0.0233511	0.0793114	1.00945	0.985816	0.997146	-2.83564	0.0508304	0.117722
Cfa.18114.1.S1_s_at	CFLAR	CASP8 and FADD-like apoptosis regulator	Canis familiaris	Cfa.18114	488471	ENSCAFG00000012130	DN376899	768407	CASP8 and FADD-like apoptosis regulator	Cflar	CASP8 and FADD-like apoptosis regulator	Mm.336848	12633	3	Group 2-4 moderately up-regulated	0.000657653	0.0268836	1.70263	0.124951	0.162689	4.9825	3.22639e-05	7.2673e-05	1.96012	0.110343	0.146061	2.92635	0.00950635	0.0477543	1.15123	0.761708	0.930497	-2.54194	0.0466365	0.11
Cfa.182.1.S2_at	HLA-DQA1	major histocompatibility complex, class II, DQ alpha 1	Canis familiaris	Cfa.182	474861	ENSCAFG00000000812	DN270077	752721	major histocompatibility complex, class II, DQ alpha 1	H2-Aa	Histocompatibility 2, class II antigen A, alpha	Mm.235338	14960	3	Group 2-4 moderately up-regulated	7.09302e-06	0.000879677	12.195	0.000204292	0.000988371	30.9664	1.33498e-06	5.82304e-06	17.8677	0.000353394	0.00132254	2.53927	0.164442	0.265816	1.46517	0.630341	0.87418	-1.73309	0.475583	0.586581
Cfa.18282.1.S1_s_at	DGKZ	diacylglycerol kinase, zeta	Canis familiaris	Cfa.16933	483635	ENSCAFG00000009248	DN396544	771015	diacylglycerol kinase, zeta 104kDa	Dgkz	Diacylglycerol kinase zeta	Mm.314923	104418	4	Group 2-4 moderately down-regulated	0.00128555	0.042953	-1.25062	0.220715	0.268849	-1.84755	0.0012042	0.00139391	-2.29545	0.00077136	0.00245335	-1.4773	0.0657379	0.145318	-1.83544	0.0201986	0.140877	-1.24243	0.367371	0.491377
Cfa.18297.1.S1_at	HLA-DMA	major histocompatibility complex, class II, DM alpha	Canis familiaris	Cfa.18297	481732	ENSCAFG00000000848	DN339076	763687	major histocompatibility complex, class II, DM alpha	H2-DMa	Histocompatibility 2, class II, locus DMa	Mm.16373	14998	3	Group 2-4 moderately up-regulated	4.72174e-05	0.00415542	3.86239	0.000744823	0.00267203	6.3476	8.75408e-06	2.69085e-05	4.48284	0.00168111	0.00457394	1.64344	0.223528	0.335658	1.16064	0.758701	0.930497	-1.41598	0.461009	0.57502
Cfa.18304.1.S1_at	LOC100855872	interferon regulatory factor 1-like	Canis familiaris	---	100855872	---	DN382101	767696	interferon regulatory factor 1	Irf1	Interferon regulatory factor 1	Mm.105218	16362	1	Group 2-4 highly up-regulated	1.45238e-10	6.06826e-08	10.5313	5.50947e-09	7.64647e-08	18.5132	2.47571e-11	3.50683e-10	8.63025	6.93425e-07	8.07428e-06	1.75791	0.0749642	0.158463	-1.22028	0.590889	0.854612	-2.14515	0.0412821	0.100392
Cfa.18315.2.S1_s_at	CTRL	chymotrypsin-like	Canis familiaris	Cfa.18315	611100	ENSCAFG00000020334	DN318877	764703	chymotrypsin-like	Ctrl	Chymotrypsin-like	Mm.2745	109660	3	Group 2-4 moderately up-regulated	0.000183247	0.0113631	1.12655	0.677236	0.732695	4.18472	1.59728e-05	4.38933e-05	1.00016	0.999621	1	3.71463	0.000436521	0.0199152	-1.12637	0.761717	0.930497	-4.18404	0.000859031	0.00814006
Cfa.18376.1.S1_at	BIRC3	baculoviral IAP repeat containing 3	Canis familiaris	Cfa.18376	489433	ENSCAFG00000015105	DN366676	753142	baculoviral IAP repeat-containing 3	Birc3	Baculoviral IAP repeat-containing 3	Mm.2026	11796	3	Group 2-4 moderately up-regulated	2.20299e-09	7.12825e-07	12.0377	1.40558e-07	1.47425e-06	21.098	1.16823e-09	1.08456e-08	20.8226	1.26562e-07	1.91095e-06	1.75267	0.157614	0.258119	1.72979	0.249084	0.611995	-1.01323	0.976904	0.98079
Cfa.18386.1.S1_s_at	PDLIM4	PDZ and LIM domain 4	Canis familiaris	Cfa.18386	481498	ENSCAFG00000000830	DN391908	750333	PDZ and LIM domain 4	Pdlim4	PDZ and LIM domain 4	Mm.21830	30794	3	Group 2-4 moderately up-regulated	0.000587417	0.0247051	1.57361	0.0127922	0.0243442	2.07648	0.000111508	0.000180461	1.87008	0.00534711	0.0116803	1.31956	0.160845	0.26185	1.1884	0.462384	0.77452	-1.11037	0.64409	0.736256
Cfa.18391.1.S1_at	TNFRSF14	tumor necrosis factor receptor superfamily, member 14	Canis familiaris	Cfa.18391	479580	---	DN354791	770222	tumor necrosis factor receptor superfamily, member 14 (herpesvirus entry mediator)	Tnfrsf14	Tumor necrosis factor receptor superfamily, member 14 (herpesvirus entry mediator)	Mm.215147	230979	3	Group 2-4 moderately up-regulated	0.00101612	0.0367885	2.01824	0.0127337	0.0242926	2.8843	0.000233993	0.000318638	2.67965	0.00470782	0.0104954	1.42912	0.240395	0.355546	1.32772	0.43585	0.763849	-1.07637	0.833498	0.874218
Cfa.18421.1.S1_s_at	STAT3	signal transducer and activator of transcription 3 (acute-phase response factor)	Canis familiaris	Cfa.18421	490967	ENSCAFG00000015213	DN383355	761742	signal transducer and activator of transcription 3 (acute-phase response factor)	Stat3	Signal transducer and activator of transcription 3	Mm.249934	20848	3	Group 2-4 moderately up-regulated	8.477e-05	0.00665274	1.72947	0.00128227	0.00406891	2.10217	2.15486e-05	5.46268e-05	1.011	0.952578	0.960266	1.2155	0.264426	0.379411	-1.71065	0.0155118	0.118407	-2.0793	0.00121524	0.00991599
Cfa.1854.1.A1_at	---	---	Canis familiaris	---	---	---	BU748981							4	Group 2-4 moderately down-regulated	0.000183083	0.0113631	-1.60683	0.00679739	0.0151582	-2.23239	1.79378e-05	4.74886e-05	-1.65622	0.0157589	0.0285279	-1.38931	0.0835294	0.170793	-1.03074	0.891474	0.969195	1.34788	0.173114	0.286499
Cfa.18608.1.S1_a_at	MOBP	myelin-associated oligodendrocyte basic protein	Canis familiaris	Cfa.37095	607986	---	DN396238	759262	myelin-associated oligodendrocyte basic protein	Mobp	Myelin-associated oligodendrocytic basic protein	Mm.40461	17433	4	Group 2-4 moderately down-regulated	0.00062383	0.0257151	-1.47172	0.3595	0.415087	-7.25619	3.28911e-05	7.33643e-05	-1.65278	0.3265	0.376984	-4.93041	0.00242908	0.0300799	-1.12303	0.839719	0.957141	4.39029	0.0127685	0.0431054
Cfa.18608.1.S1_at	MOBP	myelin-associated oligodendrocyte basic protein	Canis familiaris	Cfa.37095	607986	ENSCAFG00000005106	DN396238	759262	myelin-associated oligodendrocyte basic protein	Mobp	Myelin-associated oligodendrocytic basic protein	Mm.40461	17433	4	Group 2-4 moderately down-regulated	0.000432118	0.0205256	-1.43589	0.358647	0.41445	-6.73734	2.23847e-05	5.59209e-05	-1.5577	0.353853	0.404824	-4.69209	0.00178664	0.0281443	-1.08483	0.879265	0.963405	4.3252	0.00883273	0.033896
Cfa.18608.2.S1_s_at	MOBP	myelin-associated oligodendrocyte basic protein	Canis familiaris	Cfa.37095	607986	ENSCAFG00000005106	DN396908	759262	myelin-associated oligodendrocyte basic protein	Mobp	Myelin-associated oligodendrocytic basic protein	Mm.40461	17433	4	Group 2-4 moderately down-regulated	0.000515199	0.0227868	-1.35748	0.423286	0.479073	-6.14648	2.88535e-05	6.71943e-05	-1.45389	0.418846	0.469408	-4.52785	0.00168706	0.0279538	-1.07102	0.895066	0.971422	4.2276	0.00802966	0.0317947
Cfa.18653.1.S1_s_at	SERPINA3 /// SERPINA5	serpin peptidase inhibitor, clade A (alpha-1 antiproteinase, antitrypsin), member 3 /// serpin peptidase inhibitor, clade A (alpha-1 antiproteinase, antitrypsin), member 5	Canis familiaris	Cfa.18653	480424 /// 480425	ENSCAFG00000017675	DN336966	766721	serpin peptidase inhibitor, clade A (alpha-1 antiproteinase, antitrypsin), member 5; serpin peptidase inhibitor, clade A (alpha-1 antiproteinase, antitrypsin), member 3	Serpina3n	serine (or cysteine) peptidase inhibitor, clade A, member 3N		20716	1	Group 2-4 highly up-regulated	3.53867e-08	8.27644e-06	11.9476	2.9971e-05	0.000187183	57.6957	4.45972e-09	3.60451e-08	34.7005	3.05172e-06	2.77686e-05	4.82908	0.00852711	0.0457243	2.9044	0.120619	0.420634	-1.66268	0.435715	0.552281
Cfa.18819.1.S1_at	GBP1	guanylate binding protein 1, interferon-inducible	Canis familiaris	Cfa.19015	490172	---	DN270978	747640	guanylate binding protein 1, interferon-inducible, 67kDa					1	Group 2-4 highly up-regulated	2.59009e-09	8.1361e-07	21.819	2.47151e-07	2.51545e-06	56.5252	6.33698e-10	6.49777e-09	37.1075	4.29572e-07	5.46511e-06	2.59064	0.0654695	0.145089	1.7007	0.380679	0.719532	-1.52328	0.471837	0.584058
Cfa.18820.1.S1_at	IFI35	interferon-induced protein 35	Canis familiaris	Cfa.18820	490954	ENSCAFG00000014624	DN377892	753570	interferon-induced protein 35	Ifi35	Interferon-induced protein 35	Mm.45558	70110	3	Group 2-4 moderately up-regulated	5.30509e-08	1.18909e-05	6.76186	7.62484e-07	6.87182e-06	10.3657	8.38743e-09	6.47434e-08	4.15858	0.00043684	0.00156307	1.53297	0.204879	0.314679	-1.626	0.230772	0.596015	-2.49261	0.0253198	0.0702464
Cfa.18820.1.S1_s_at	IFI35	interferon-induced protein 35	Canis familiaris	Cfa.18820	490954	ENSCAFG00000014624	DN377892	753570	interferon-induced protein 35	Ifi35	Interferon-induced protein 35	Mm.45558	70110	3	Group 2-4 moderately up-regulated	4.56913e-09	1.31088e-06	5.50127	7.18796e-08	8.02948e-07	7.64925	9.13909e-10	8.84303e-09	3.79219	4.99917e-05	0.000266235	1.39045	0.205686	0.315416	-1.45068	0.235317	0.598964	-2.01711	0.0261451	0.0715604
Cfa.18826.1.S1_at	RGS1	regulator of G-protein signaling 1	Canis familiaris	Cfa.18826	488585	---	DN270575	753233	regulator of G-protein signaling 1	Rgs1	Regulator of G-protein signaling 1	Mm.103701	50778	3	Group 2-4 moderately up-regulated	3.99399e-05	0.00360338	4.43966	0.00271281	0.00725176	9.54705	1.5877e-05	4.37658e-05	11.4632	0.000145034	0.000622741	2.1504	0.14401	0.241599	2.58199	0.133879	0.441127	1.2007	0.759966	0.820262
Cfa.18829.1.S1_s_at	CD2	CD2 molecule	Canis familiaris	Cfa.18829	607448	ENSCAFG00000009829	DN270134	754552	similar to T-cell surface antigen CD2 precursor (T-cell surface antigen T11/Leu-5) (LFA-2) (LFA-3 receptor) (Erythrocyte receptor) (Rosette receptor)	Cd2	CD2 antigen	Mm.22842	12481	3	Group 2-4 moderately up-regulated	1.48267e-05	0.00161946	7.40776	0.000257834	0.00120909	13.8621	3.58107e-06	1.31914e-05	9.85222	0.000483107	0.00168398	1.87129	0.249876	0.365633	1.32999	0.660309	0.888124	-1.407	0.587192	0.684891
Cfa.18892.1.S1_s_at	IFI44L	interferon-induced protein 44-like	Canis familiaris	Cfa.18892	479980	ENSCAFG00000020343	DN267574	759597	interferon-induced protein 44-like	H28	Histocompatibility 28	Mm.219544	15061	1	Group 2-4 highly up-regulated	2.00429e-18	2.87515e-14	250.261	7.89145e-18	3.61429e-15	348.319	4.9481e-19	2.26623e-16	79.1542	1.07376e-13	2.9507e-11	1.39182	0.235204	0.35051	-3.16169	0.00178665	0.0263963	-4.40051	9.68588e-05	0.0019012
Cfa.18904.1.S1_s_at	IFI44	interferon-induced protein 44	Canis familiaris	Cfa.36757	490198	ENSCAFG00000020342	DN268079	757127	interferon-induced protein 44	Ifi44	Interferon-induced protein 44	Mm.30756	99899	1	Group 2-4 highly up-regulated	7.4624e-15	1.78413e-11	69.6692	2.30236e-14	3.9543e-12	78.0475	3.23437e-15	1.77761e-13	23.7239	5.60387e-10	2.13881e-08	1.12026	0.706317	0.796781	-2.93667	0.00624451	0.0635604	-3.28983	0.00223675	0.0142944
Cfa.18933.2.S1_s_at	CLEC2D	C-type lectin domain family 2, member D	Canis familiaris	Cfa.42987	611449	ENSCAFG00000013605	DN408244	757484	C-type lectin domain family 2, member D					3	Group 2-4 moderately up-regulated	4.12378e-08	9.4902e-06	-1.00461	0.981173	0.994197	1.008	0.965313	0.982474	8.70791	2.37794e-09	7.30719e-08	1.01265	0.954822	0.984072	8.74808	2.19636e-08	2.8744e-06	8.63882	1.36685e-08	1.56504e-06
Cfa.18934.1.S1_s_at	C2 /// CFB	complement component 2 /// complement factor B	Canis familiaris	Cfa.35697	100688056 /// 474853	ENSCAFG00000000686	DN380498	755911	complement factor B	Cfb	Complement factor B	Mm.653	14962	3	Group 2-4 moderately up-regulated	0.00103837	0.0372075	2.13191	0.00305758	0.0080174	2.61369	0.000169101	0.000247702	1.63645	0.0897468	0.122144	1.22598	0.443098	0.54997	-1.30277	0.409521	0.74566	-1.59717	0.13797	0.248129
Cfa.18941.1.S1_s_at	DTX3L	deltex 3-like (Drosophila)	Canis familiaris	Cfa.41214	478586	ENSCAFG00000011948	DN382130	756609	deltex 3-like (Drosophila)	Dtx3l	Deltex 3-like (Drosophila)	Mm.390852	209200	1	Group 2-4 highly up-regulated	1.96416e-11	9.94849e-09	15.7397	3.93869e-10	7.12074e-09	27.7143	2.49957e-12	4.57922e-11	6.89922	4.84586e-06	3.93977e-05	1.7608	0.07935	0.164942	-2.28137	0.0365415	0.2092	-4.01702	0.000762509	0.00758612
Cfa.18946.1.S1_s_at	TOP2A	topoisomerase (DNA) II alpha 170kDa	Canis familiaris	Cfa.18946	480525	ENSCAFG00000016090	DN408906	764053	topoisomerase (DNA) II alpha 170kDa	Top2a	Topoisomerase (DNA) II alpha	Mm.4237	21973	3	Group 2-4 moderately up-regulated	4.1103e-08	9.4902e-06	6.27645	1.83564e-05	0.000120678	14.0284	2.33395e-08	1.66158e-07	18.3801	3.44866e-07	4.60045e-06	2.23508	0.0512262	0.125463	2.92842	0.0322719	0.190307	1.31021	0.560366	0.660895
Cfa.18955.1.S1_at	RNF213	ring finger protein 213	Canis familiaris	Cfa.18955	483355	---	DN382811	755735	ring finger protein 213	Rnf213	Ring finger protein 213	Mm.133342;Mm.425701	672511	3	Group 2-4 moderately up-regulated	1.96496e-11	9.94849e-09	10.3471	4.5773e-10	8.16781e-09	17.2227	2.35493e-12	4.37253e-11	4.77966	1.03079e-05	7.11714e-05	1.6645	0.0653327	0.14502	-2.16482	0.0231003	0.155588	-3.60334	0.000353959	0.00450335
Cfa.18969.1.S1_at	SP110	SP110 nuclear body protein	Canis familiaris	---	100686387	ENSCAFG00000010682	DN268383	766711	ENSCAFG00000010682					3	Group 2-4 moderately up-regulated	7.09257e-05	0.00568396	3.674	0.000176576	0.000875867	4.28231	2.09982e-05	5.38275e-05	2.69003	0.0103868	0.0204169	1.16557	0.650226	0.746375	-1.36578	0.446113	0.767158	-1.59192	0.244457	0.367087
Cfa.18969.1.S1_s_at	SP110	SP110 nuclear body protein	Canis familiaris	---	100686387	ENSCAFG00000010682	DN268383	766711	ENSCAFG00000010682					3	Group 2-4 moderately up-regulated	1.315e-06	0.000221059	4.45971	4.0718e-06	3.19695e-05	4.59715	1.17565e-06	5.17737e-06	3.94522	0.000151685	0.000649267	1.03082	0.916456	0.959764	-1.13041	0.725716	0.914802	-1.16524	0.651509	0.740535
Cfa.19015.1.S1_s_at	GBP1	guanylate binding protein 1, interferon-inducible	Canis familiaris	Cfa.19015	490172	ENSCAFG00000020204	DN268276	747640	guanylate binding protein 1, interferon-inducible, 67kDa					1	Group 2-4 highly up-regulated	4.5404e-09	1.31088e-06	14.2553	6.29084e-07	5.92028e-06	38.8221	7.23722e-10	7.10281e-09	21.2802	1.42557e-06	1.45091e-05	2.72335	0.0357649	0.101113	1.49279	0.467726	0.776144	-1.82433	0.26409	0.386482
Cfa.19021.2.S1_s_at	LCP1	lymphocyte cytosolic protein 1 (L-plastin)	Canis familiaris	Cfa.36589	476921	ENSCAFG00000004491	DN267346	764294	lymphocyte cytosolic protein 1 (L-plastin)	Lcp1	Lymphocyte cytosolic protein 1	Mm.153911	18826	3	Group 2-4 moderately up-regulated	0.000707283	0.0282722	6.19536	0.00037479	0.00164183	5.45344	0.000415547	0.000526391	2.81106	0.0650025	0.09362	-1.13605	0.801283	0.87378	-2.20392	0.203555	0.570784	-1.93999	0.268765	0.391189
Cfa.19154.1.S1_a_at	CMPK2	cytidine monophosphate (UMP-CMP) kinase 2, mitochondrial	Canis familiaris	---	608996	---	DN355397	771160	similar to thymidylate kinase family LPS-inducible member					1	Group 2-4 highly up-regulated	4.287e-11	2.0499e-08	26.2456	4.73567e-10	8.34207e-09	42.0732	8.95921e-12	1.35274e-10	12.1201	1.55826e-06	1.56281e-05	1.60306	0.21375	0.324081	-2.16546	0.0958129	0.382694	-3.47136	0.0081807	0.0321151
Cfa.19154.1.S1_at	CMPK2	cytidine monophosphate (UMP-CMP) kinase 2, mitochondrial	Canis familiaris	---	608996	---	DN355397	771160	similar to thymidylate kinase family LPS-inducible member					1	Group 2-4 highly up-regulated	2.85118e-12	1.97904e-09	18.8838	2.05899e-11	6.01926e-10	25.9056	6.58886e-13	1.437e-11	7.30612	8.8639e-07	9.7432e-06	1.37184	0.276592	0.393007	-2.58465	0.0106121	0.0940713	-3.54574	0.000843136	0.00804493
Cfa.19154.2.S1_at	CMPK2	cytidine monophosphate (UMP-CMP) kinase 2, mitochondrial	Canis familiaris	---	608996	---	CO622087	771160	similar to thymidylate kinase family LPS-inducible member					1	Group 2-4 highly up-regulated	1.58466e-07	3.23203e-05	9.02079	2.96678e-06	2.35627e-05	14.3254	4.96899e-08	3.34676e-07	9.71534	2.73788e-05	0.000158061	1.58804	0.273057	0.388787	1.07699	0.882653	0.965578	-1.47451	0.427813	0.545917
Cfa.19174.1.S1_s_at	CD163	CD163 molecule	Canis familiaris	Cfa.19174	477704	ENSCAFG00000013968	DN377370	759979	CD163 molecule	Cd163	CD163 antigen	Mm.37426	93671	3	Group 2-4 moderately up-regulated	0.000357204	0.0179232	3.9051	0.00250374	0.00686367	6.48238	5.00564e-05	9.8221e-05	1.34264	0.552485	0.600565	1.65998	0.280239	0.396808	-2.90853	0.0656082	0.30149	-4.82809	0.00719945	0.0296169
Cfa.1941.1.S1_at	VCAM1	vascular cell adhesion molecule 1	Canis familiaris	Cfa.1941	403982	ENSCAFG00000020004	NM_001003298.1	771611	vascular cell adhesion molecule 1	Vcam1	Vascular cell adhesion molecule 1	Mm.76649	22329	3	Group 2-4 moderately up-regulated	5.95963e-05	0.00499947	2.69077	0.000186802	0.000913403	2.74042	7.27864e-05	0.000131073	2.99457	0.000489415	0.00169812	1.01845	0.943446	0.976126	1.1129	0.731069	0.917341	1.09274	0.768452	0.826176
Cfa.19536.1.S1_at	---	---	Canis familiaris	Cfa.19536	---	---	CF408884							3	Group 2-4 moderately up-regulated	1.06802e-07	2.24206e-05	2.75395	1.01317e-05	7.25049e-05	4.41122	7.56598e-09	5.87325e-08	1.91096	0.00723876	0.0151156	1.60178	0.0320182	0.0959769	-1.44113	0.156028	0.493968	-2.30837	0.00203305	0.0133019
Cfa.19555.1.S1_at	MPDZ	multiple PDZ domain protein	Canis familiaris	Cfa.2492	474708	ENSCAFG00000001498	CF408172	759784	multiple PDZ domain protein	Mpdz	Multiple PDZ domain protein	Mm.153039	17475	3	Group 2-4 moderately up-regulated	0.000197808	0.0118726	1.14256	0.461955	0.521121	2.28457	5.01113e-05	9.8221e-05	-1.31055	0.223021	0.269035	1.99951	0.00227756	0.0289756	-1.49738	0.111892	0.405786	-2.99403	0.000107928	0.00203141
Cfa.19621.1.S1_at	ZNFX1	zinc finger, NFX1-type containing 1	Canis familiaris	Cfa.19621	477260	ENSCAFG00000011408	CF406311	771362	zinc finger, NFX1-type containing 1	Znfx1	Zinc finger, NFX1-type containing 1	Mm.297074	98999	3	Group 2-4 moderately up-regulated	5.15804e-07	9.52688e-05	1.94841	0.000372205	0.00163913	3.44492	2.26448e-08	1.62052e-07	1.51037	0.0453864	0.0692899	1.76807	0.00478578	0.0360863	-1.29003	0.260435	0.625781	-2.28085	0.000767998	0.00758612
Cfa.19621.1.S1_s_at	ZNFX1	zinc finger, NFX1-type containing 1	Canis familiaris	Cfa.19621	477260	ENSCAFG00000011408	CF406311	771362	zinc finger, NFX1-type containing 1	Znfx1	Zinc finger, NFX1-type containing 1	Mm.297074	98999	3	Group 2-4 moderately up-regulated	6.49731e-07	0.000119492	1.88262	0.00038523	0.00166028	3.1774	3.11547e-08	2.16195e-07	1.44644	0.0586102	0.0858533	1.68775	0.00619948	0.0394356	-1.30155	0.222122	0.58918	-2.1967	0.000746644	0.00758612
Cfa.19648.1.S1_at	IDO1	indoleamine 2,3-dioxygenase 1	Canis familiaris	Cfa.19648	475574	ENSCAFG00000005750	BU751428	746900	indoleamine 2,3-dioxygenase 1	Ido1	Indoleamine 2,3-dioxygenase 1	Mm.392	15930	3	Group 2-4 moderately up-regulated	3.91203e-09	1.16106e-06	5.69769	1.58614e-05	0.000108426	22.9723	2.78414e-10	3.11009e-09	12.1594	1.38884e-06	1.42408e-05	4.03187	0.000886315	0.0243562	2.13409	0.0998807	0.389379	-1.88927	0.150932	0.262587
Cfa.19702.1.S1_at	---	---	Canis familiaris	Cfa.32901	---	---	BU749528							4	Group 2-4 moderately down-regulated	0.000417824	0.0200458	-1.20794	0.211119	0.25923	-2.04834	2.61509e-05	6.35953e-05	-1.1601	0.413105	0.46411	-1.69573	0.00427872	0.0343915	1.04124	0.842897	0.957141	1.76566	0.00769381	0.0309102
Cfa.19947.1.A1_at	---	---	Canis familiaris	Cfa.32437	---	---	BM539734							3	Group 2-4 moderately up-regulated	0.0001195	0.00818902	2.66908	0.00112237	0.00366451	3.29713	7.20428e-05	0.000130417	3.60677	0.000546594	0.00185247	1.2353	0.490281	0.596147	1.35131	0.416018	0.750142	1.09391	0.801006	0.851185
Cfa.19992.1.S1_s_at	CTTNBP2	cortactin binding protein 2	Canis familiaris	---	100687879	ENSCAFG00000003432	DN378480	750492	ENSCAFG00000003432					4	Group 2-4 moderately down-regulated	0.000245528	0.0136869	-1.54679	0.00704238	0.0155132	-2.05101	2.76815e-05	6.54085e-05	-1.59111	0.0161517	0.0290476	-1.32598	0.106673	0.198067	-1.02865	0.89047	0.969195	1.28905	0.208713	0.328115
Cfa.20043.2.S1_at	RALGPS2	Ral GEF with PH domain and SH3 binding motif 2	Canis familiaris	Cfa.20043	480054	ENSCAFG00000013981	DN369233	768479	Ral GEF with PH domain and SH3 binding motif 2	Ralgps2	Ral GEF with PH domain and SH3 binding motif 2	Mm.28376;Mm.279007	78255	4	Group 2-4 moderately down-regulated	0.000253645	0.0139586	-1.59086	0.0180511	0.0322107	-1.93	0.000819796	0.000974394	-2.84922	8.5594e-05	0.00041557	-1.21318	0.362115	0.477033	-1.79099	0.0290222	0.179788	-1.47628	0.121909	0.227896
Cfa.20092.1.S1_s_at	DAPP1	dual adaptor of phosphotyrosine and 3-phosphoinositides	Canis familiaris	Cfa.20092	478491	ENSCAFG00000010571	BM537668	766390	dual adaptor of phosphotyrosine and 3-phosphoinositides	Dapp1	Dual adaptor for phosphotyrosine and 3-phosphoinositides 1	Mm.254835	26377	3	Group 2-4 moderately up-regulated	0.000738827	0.02909	1.07457	0.646824	0.705346	1.0247	0.868285	0.895664	2.48292	6.37818e-05	0.000323381	-1.04866	0.789862	0.864173	2.31063	0.000621924	0.0127541	2.42306	0.000250634	0.0035872
Cfa.20121.1.S1_at	---	---	Canis familiaris	Cfa.32393	---	---	BM537144							3	Group 2-4 moderately up-regulated	0.000481637	0.0218873	1.81981	0.0447771	0.0670925	3.40747	0.000111735	0.000180616	3.4283	0.00147021	0.00415652	1.87243	0.0629452	0.142014	1.88388	0.115576	0.41247	1.00611	0.987188	0.988628
Cfa.20355.1.S1_at	NT5C3	5'-nucleotidase, cytosolic III	Canis familiaris	Cfa.20355	475277	---	CX011576	762292	5'-nucleotidase, cytosolic III	Nt5c3	5\'-nucleotidase, cytosolic III	Mm.158936	107569	3	Group 2-4 moderately up-regulated	6.94529e-05	0.00557631	2.07728	0.00120734	0.00387003	2.92629	6.59979e-06	2.15908e-05	1.43253	0.149463	0.189799	1.40871	0.143236	0.240888	-1.45008	0.186198	0.547828	-2.04274	0.012494	0.0425975
Cfa.20456.1.S1_at	IFI6	interferon, alpha-inducible protein 6	Canis familiaris	Cfa.20456	478170	---	CN002479	760936	similar to interferon induced 6-16 protein isoform a					3	Group 2-4 moderately up-regulated	3.88014e-12	2.53003e-09	3.95843	5.41846e-10	9.3062e-09	6.40027	3.22876e-13	7.9327e-12	2.49365	1.29664e-05	8.54994e-05	1.61687	0.00531149	0.0373643	-1.5874	0.0222085	0.152572	-2.56662	2.88502e-05	0.000880891
Cfa.20456.1.S1_s_at	IFI6	interferon, alpha-inducible protein 6	Canis familiaris	Cfa.20456	478170	---	CN002479	760936	similar to interferon induced 6-16 protein isoform a					3	Group 2-4 moderately up-regulated	2.75289e-11	1.36173e-08	4.18198	1.92199e-09	2.87045e-08	6.45089	2.75105e-12	4.90902e-11	2.57107	3.37874e-05	0.000190262	1.54254	0.0201234	0.0716488	-1.62656	0.0293685	0.180144	-2.50903	0.00014063	0.00239654
Cfa.20561.1.S1_at	GRM3	glutamate receptor, metabotropic 3	Canis familiaris	---	100683236	---	CN000657	770991	ENSCAFG00000001790					4	Group 2-4 moderately down-regulated	0.00020256	0.0120237	-1.30081	0.0768425	0.105687	-2.03827	1.84567e-05	4.8396e-05	-1.62491	0.00962599	0.0190578	-1.56693	0.0105319	0.0493886	-1.24916	0.265479	0.625781	1.25439	0.241997	0.365791
Cfa.20654.1.A1_at	---	---	Canis familiaris	---	---	---	DN397076							4	Group 2-4 moderately down-regulated	0.000147438	0.00971669	-3.00105	0.000840785	0.00293954	-4.20645	1.9251e-05	5.00017e-05	-1.70145	0.140943	0.180649	-1.40166	0.312707	0.428375	1.76382	0.163645	0.512182	2.47228	0.0263719	0.0720377
Cfa.20723.1.S1_at	LOC100685792	interferon-activable protein 203-like	Canis familiaris	---	100685792	---	DN382966	747447	ENSCAFG00000025115					3	Group 2-4 moderately up-regulated	8.6178e-08	1.86365e-05	6.13273	2.75376e-06	2.23885e-05	8.59252	6.47412e-08	4.29731e-07	9.33163	2.18871e-06	2.08839e-05	1.40109	0.328689	0.443633	1.52161	0.313749	0.676372	1.08602	0.836268	0.875787
Cfa.20754.1.S1_at	STAT1 /// STAT4	signal transducer and activator of transcription 1, 91kDa /// signal transducer and activator of transcription 4	Canis familiaris	Cfa.39292	478845 /// 488449	ENSCAFG00000009797	DN268621	745867	signal transducer and activator of transcription 1, 91kDa; signal transducer and activator of transcription 4	Stat1	Signal transducer and activator of transcription 1	Mm.277406	20846	3	Group 2-4 moderately up-regulated	3.77167e-12	2.49713e-09	8.07714	7.52379e-11	1.71117e-09	10.9898	1.21021e-12	2.44533e-11	6.55543	2.17375e-08	4.26677e-07	1.3606	0.165433	0.267104	-1.23213	0.429168	0.759664	-1.67644	0.050893	0.117722
Cfa.2080.1.S1_at	---	---	Canis familiaris	Cfa.2080	---	---	BU750873							3	Group 2-4 moderately up-regulated	0.000120932	0.0082608	2.88326	0.00465237	0.0110213	4.69346	6.13279e-05	0.000115273	5.77085	0.000274544	0.0010656	1.62783	0.218739	0.329548	2.0015	0.148927	0.478098	1.22955	0.650544	0.740535
Cfa.20893.1.S1_at	TNFSF10	tumor necrosis factor (ligand) superfamily, member 10	Canis familiaris	Cfa.20893	100174780	ENSCAFG00000015383	DN266035	763659	tumor necrosis factor (ligand) superfamily, member 10					3	Group 2-4 moderately up-regulated	1.12992e-07	2.35938e-05	6.10469	1.12136e-06	9.70579e-06	7.46658	7.15894e-08	4.72903e-07	6.38883	1.30023e-05	8.54994e-05	1.22309	0.532546	0.636746	1.04654	0.906561	0.973898	-1.16869	0.678367	0.757785
Cfa.20907.1.S1_a_at	LOC100688091	uncharacterized LOC100688091	Canis familiaris	---	100688091	---	DN407833	745901	tubulin, delta 1					3	Group 2-4 moderately up-regulated	0.000229149	0.0130788	1.45028	0.0189609	0.0335294	2.11017	1.6189e-05	4.431e-05	1.46856	0.0422828	0.0655718	1.45501	0.035259	0.10051	1.0126	0.951231	0.982854	-1.4369	0.0770787	0.164196
Cfa.20996.1.S1_at	DLA-12 /// DLA-64	MHC class I DLA-12 /// MHC class I DLA-64	Canis familiaris	Cfa.36643	474838 /// 541592	ENSCAFG00000000500	NM_001014379.1	755927	MHC class I DLA-12; MHC class I DLA-64	H2-Q10	Histocompatibility 2, Q region locus 10	Mm.88795	15007	3	Group 2-4 moderately up-regulated	1.41979e-09	4.81107e-07	6.71586	4.08599e-08	4.75775e-07	10.6427	2.23589e-10	2.5816e-09	4.94304	1.29738e-05	8.54994e-05	1.58472	0.105885	0.197403	-1.35865	0.36286	0.709369	-2.15308	0.0247155	0.0690226
Cfa.21.1.S1_s_at	CCL5	chemokine (C-C motif) ligand 5	Canis familiaris	Cfa.21	403522	ENSCAFG00000018171	NM_001003010.1	760972	chemokine (C-C motif) ligand 5	Ccl5	Chemokine (C-C motif) ligand 5	Mm.284248	20304	1	Group 2-4 highly up-regulated	2.18589e-15	8.55178e-12	67.1483	8.72189e-14	7.91668e-12	151.086	4.45937e-16	5.40238e-14	70.5197	4.14081e-12	6.28316e-10	2.25004	0.0163259	0.0625142	1.05021	0.89809	0.972004	-2.14247	0.0485208	0.113573
Cfa.21007.1.S1_at	PLEKHB1	pleckstrin homology domain containing, family B (evectins) member 1	Canis familiaris	Cfa.21007	608340	ENSCAFG00000005594	DN391605	750934	pleckstrin homology domain containing, family B (evectins) member 1	Plekhb1	Pleckstrin homology domain containing, family B (evectins) member 1	Mm.477791	27276	4	Group 2-4 moderately down-regulated	0.00111776	0.0391715	-1.60878	0.110272	0.145967	-3.59068	8.03613e-05	0.000140837	-1.07746	0.831873	0.854255	-2.23193	0.021439	0.0750142	1.49312	0.318291	0.678034	3.33253	0.00424438	0.0209776
Cfa.21014.2.S1_s_at	HLA-DMB	major histocompatibility complex, class II, DM beta	Canis familiaris	Cfa.21014	607827	ENSCAFG00000000844	DN365289	749059	similar to HLA class II histocompatibility antigen, DM beta chain precursor (MHC class II antigen DMB)	H2-DMb2;H2-DMb1	Histocompatibility 2, class II, locus Mb2;Histocompatibility 2, class II, locus Mb1	Mm.195060;Mm.460938	15000;14999	3	Group 2-4 moderately up-regulated	0.000387502	0.0189286	4.19711	0.00186706	0.00544658	5.88218	0.0001168	0.000186392	4.8808	0.00397929	0.00923572	1.40148	0.476378	0.582334	1.16289	0.790824	0.938335	-1.20517	0.734912	0.803967
Cfa.2102.1.A1_s_at	PSME2	proteasome (prosome, macropain) activator subunit 2 (PA28 beta)	Canis familiaris	Cfa.14895	480258	ENSCAFG00000011966	BU751089	767384	proteasome (prosome, macropain) activator subunit 2 (PA28 beta)	Psme2	Proteasome (prosome, macropain) 28 subunit, beta	Mm.371573	19188	3	Group 2-4 moderately up-regulated	1.89411e-09	6.27025e-07	2.50669	1.17788e-06	1.01151e-05	4.269	1.07616e-10	1.36911e-09	2.09194	0.000267514	0.00104422	1.70304	0.00313946	0.0316989	-1.19826	0.363957	0.709369	-2.04069	0.000950512	0.00870669
Cfa.21056.1.S1_at	BCL2A1	BCL2-related protein A1	Canis familiaris	Cfa.21056	488770	---	DN410716	759389	BCL2-related protein A1	Bcl2a1d;Bcl2a1b;Bcl2a1a	B-cell leukemia/lymphoma 2 related protein A1d;B-cell leukemia/lymphoma 2 related protein A1b;B-cell leukemia/lymphoma 2 related protein A1a	Mm.378888;Mm.196770;Mm.425593	12047;12045;12044	1	Group 2-4 highly up-regulated	2.42225e-09	7.68194e-07	22.8951	3.90582e-07	3.77929e-06	77.2526	3.46272e-10	3.74628e-09	36.1234	9.64707e-07	1.03555e-05	3.3742	0.026697	0.0851716	1.57778	0.469888	0.776144	-2.13857	0.218366	0.33864
Cfa.21070.1.S1_s_at	TRAF3IP3	TRAF3 interacting protein 3	Canis familiaris	Cfa.40363	480014	ENSCAFG00000011943	CN002980	757416	TRAF3 interacting protein 3	Traf3ip3	TRAF3 interacting protein 3	Mm.261259	215243	3	Group 2-4 moderately up-regulated	0.000934981	0.0345381	1.24811	0.281408	0.334187	-1.02654	0.890855	0.914825	3.15253	8.87352e-05	0.000427797	-1.28124	0.289489	0.405462	2.52586	0.00262956	0.0349303	3.23621	0.000195759	0.00302911
Cfa.21151.1.S1_at	SCD	stearoyl-CoA desaturase (delta-9-desaturase)	Canis familiaris	Cfa.39199	486839	---	DN376959	771266	stearoyl-CoA desaturase (delta-9-desaturase)	Scd1	Stearoyl-Coenzyme A desaturase 1	Mm.267377	20249	4	Group 2-4 moderately down-regulated	0.000455589	0.0211766	-1.70262	0.056408	0.0810718	-3.56824	3.27309e-05	7.32448e-05	-2.2954	0.0164101	0.0294396	-2.09573	0.0219736	0.0759878	-1.34815	0.420048	0.753969	1.55452	0.222911	0.344521
Cfa.21168.1.S1_s_at	C1R	complement component 1, r subcomponent	Canis familiaris	Cfa.4589	477707	ENSCAFG00000014220	DN267433	759683	complement component 1, r subcomponent	C1r;C1rb	Complement component 1, r subcomponent;complement component 1, r subcomponent B	Mm.333375	50909;667277	3	Group 2-4 moderately up-regulated	2.14943e-10	8.4863e-08	6.91491	9.56707e-09	1.26396e-07	11.7598	2.59217e-11	3.63432e-10	4.86332	5.94584e-06	4.56401e-05	1.70064	0.0493754	0.122126	-1.42185	0.26639	0.626747	-2.41805	0.00704127	0.0292788
Cfa.21183.1.S1_s_at	OAS1	2'-5'-oligoadenylate synthetase 1, 40/46kDa	Canis familiaris	Cfa.46317	608778	ENSCAFG00000023556	DN383484	768828	2',5'-oligoadenylate synthetase 1, 40/46kDa	Oas1g;Oas1a	2\'-5\' oligoadenylate synthetase 1G;2\'-5\' oligoadenylate synthetase 1A	Mm.389688;Mm.14301	23960;246730	1	Group 2-4 highly up-regulated	1.89065e-13	2.35264e-10	37.4909	7.12423e-13	3.76488e-11	45.914	5.74269e-14	2.07644e-12	10.3815	1.39039e-07	2.05418e-06	1.22467	0.503107	0.606909	-3.61131	0.00155563	0.0248539	-4.42267	0.000268828	0.00377999
Cfa.21191.1.S1_a_at	OAS1	2'-5'-oligoadenylate synthetase 1, 40/46kDa	Canis familiaris	Cfa.46317	608778	ENSCAFG00000023556	DN744143	768828	2',5'-oligoadenylate synthetase 1, 40/46kDa	Oas1g;Oas1a	2\'-5\' oligoadenylate synthetase 1G;2\'-5\' oligoadenylate synthetase 1A	Mm.389688;Mm.14301	23960;246730	1	Group 2-4 highly up-regulated	7.03414e-15	1.78067e-11	30.2037	3.7515e-14	4.68596e-12	38.3426	2.12338e-15	1.32615e-13	12.5432	9.56455e-10	3.20529e-08	1.26946	0.339006	0.453303	-2.40797	0.0065452	0.0661257	-3.05683	0.00066369	0.00689375
Cfa.21191.1.S1_at	OAS1	2'-5'-oligoadenylate synthetase 1, 40/46kDa	Canis familiaris	Cfa.46317	608778	ENSCAFG00000023556	DN744143	758026	ENSCAFG00000023556					1	Group 2-4 highly up-regulated	2.73064e-14	4.51973e-11	30.0514	1.87926e-13	1.25642e-11	40.8212	7.31183e-15	3.71779e-13	13.2163	2.58463e-09	7.72019e-08	1.35838	0.255711	0.370484	-2.27381	0.0161266	0.121583	-3.08869	0.00121292	0.00991599
Cfa.21191.2.S1_a_at	OAS1	2'-5'-oligoadenylate synthetase 1, 40/46kDa	Canis familiaris	Cfa.46317	608778	ENSCAFG00000023556	BU745815	768828	2',5'-oligoadenylate synthetase 1, 40/46kDa	Oas1g;Oas1a	2\'-5\' oligoadenylate synthetase 1G;2\'-5\' oligoadenylate synthetase 1A	Mm.389688;Mm.14301	23960;246730	1	Group 2-4 highly up-regulated	9.65802e-14	1.31788e-10	34.2795	5.19196e-13	2.8535e-11	44.3531	2.93388e-14	1.15176e-12	13.5653	1.03962e-08	2.30393e-07	1.29387	0.377407	0.492925	-2.527	0.0130369	0.105369	-3.26961	0.00167551	0.0118668
Cfa.21204.1.S1_at	THBS1	thrombospondin 1	Canis familiaris	Cfa.21204	487486	---	CF411775	752674	thrombospondin 1	Thbs1	Thrombospondin 1	Mm.4159	21825	3	Group 2-4 moderately up-regulated	2.79496e-06	0.000422038	2.08795	0.00436933	0.0104649	4.72678	2.71606e-07	1.49275e-06	3.555	0.000160778	0.00067972	2.26384	0.00525175	0.0373643	1.70263	0.110177	0.405503	-1.32961	0.368139	0.491377
Cfa.21211.1.S1_s_at	STAT2	signal transducer and activator of transcription 2, 113kDa	Canis familiaris	Cfa.21211	481111	ENSCAFG00000000121	DN445053	765321	signal transducer and activator of transcription 2, 113kDa	Stat2	Signal transducer and activator of transcription 2	Mm.293120	20847	3	Group 2-4 moderately up-regulated	0.000358244	0.0179268	1.57986	0.0103207	0.0207624	2.19578	3.30549e-05	7.34909e-05	1.59182	0.0283321	0.046069	1.38986	0.0908429	0.180373	1.00757	0.973581	0.993834	-1.37942	0.153412	0.26481
Cfa.21214.1.S1_at	IL7R	interleukin 7 receptor	Canis familiaris	Cfa.21214	612582	---	DN264642	763493	interleukin 7 receptor	Il7r	Interleukin 7 receptor	Mm.389	16197	3	Group 2-4 moderately up-regulated	6.44287e-05	0.00526127	5.81846	0.00037758	0.00164183	8.4937	1.76091e-05	4.67987e-05	5.85059	0.00225081	0.00581319	1.45979	0.442399	0.549599	1.00552	0.992554	0.997146	-1.45177	0.516083	0.622015
Cfa.21214.1.S1_s_at	IL7R	interleukin 7 receptor	Canis familiaris	Cfa.21214	612582	ENSCAFG00000018752	DN264642	763493	interleukin 7 receptor	Il7r	Interleukin 7 receptor	Mm.389	16197	3	Group 2-4 moderately up-regulated	0.000691011	0.0277922	2.91547	0.00400861	0.00984509	4.50664	7.58274e-05	0.000134911	2.07823	0.0852744	0.117402	1.54577	0.265807	0.380437	-1.40286	0.469875	0.776144	-2.16849	0.095788	0.192717
Cfa.21258.1.S1_at	FCGR3A	Fc fragment of IgG, low affinity IIIa, receptor (CD16a)	Canis familiaris	Cfa.21258	478984	---	DN341021	760069	Fc fragment of IgG, low affinity IIIa, receptor (CD16a)	Fcgr4	Fc receptor, IgG, low affinity IV	Mm.251254	246256	1	Group 2-4 highly up-regulated	4.67194e-08	1.05819e-05	56.7853	9.2299e-08	1.01455e-06	62.1584	2.10525e-08	1.53048e-07	10.9847	0.00115651	0.00342467	1.09462	0.883244	0.93785	-5.16947	0.0349588	0.202672	-5.65861	0.0226678	0.0642175
Cfa.21315.1.S1_a_at	---	---	Canis familiaris	---	---	---	DN394732							4	Group 2-4 moderately down-regulated	0.000365411	0.0181534	-1.51112	0.0288231	0.0468673	-2.05716	0.000233084	0.000317716	-2.40369	0.000440778	0.00157306	-1.36134	0.139652	0.237478	-1.59067	0.0687171	0.307028	-1.16845	0.515304	0.621622
Cfa.21446.1.S1_at	SDC4	syndecan 4	Canis familiaris	Cfa.44772	485893	---	BU749620	747788	syndecan 4	Sdc4	Syndecan 4	Mm.477724	20971	3	Group 2-4 moderately up-regulated	0.000483027	0.0219273	2.14072	0.0025592	0.00699075	2.65072	0.000118531	0.000187881	2.22588	0.00751671	0.0155776	1.23824	0.413892	0.526076	1.03978	0.900881	0.973041	-1.19086	0.565947	0.665763
Cfa.21450.1.S1_s_at	CTSB	cathepsin B	Canis familiaris	Cfa.4159	486077	ENSCAFG00000007934	DN266568	768056	cathepsin B	Ctsb	Cathepsin B	Mm.236553;Mm.472420	13030	3	Group 2-4 moderately up-regulated	0.000485033	0.0219489	2.12805	0.0112824	0.0221774	3.73629	3.27269e-05	7.32448e-05	1.58508	0.17996	0.22306	1.75573	0.0846167	0.171987	-1.34255	0.442579	0.76636	-2.35716	0.0275518	0.0740826
Cfa.21487.1.S1_s_at	---	---	Canis familiaris	Cfa.492	---	ENSCAFG00000012303	CO683922	756043	similar to leucine rich repeat (in FLII) interacting protein 1					3	Group 2-4 moderately up-regulated	7.43495e-06	0.000916799	1.61338	0.00119399	0.00384202	2.05532	4.52181e-06	1.58982e-05	2.16952	5.31207e-05	0.000277521	1.27392	0.114873	0.208407	1.34471	0.110017	0.405503	1.05556	0.756979	0.818324
Cfa.21518.1.S1_s_at	TAPBP	TAP binding protein (tapasin)	Canis familiaris	Cfa.46213	481740	ENSCAFG00000000972	DN265718	747189	TAP binding protein (tapasin)	Tapbp	TAP binding protein	Mm.154457	21356	3	Group 2-4 moderately up-regulated	4.05855e-09	1.19216e-06	3.9612	1.33063e-06	1.12857e-05	8.33166	2.07426e-10	2.41528e-09	1.74244	0.0437759	0.0674306	2.10332	0.00568428	0.0384739	-2.27337	0.0103614	0.0935841	-4.78162	1.28103e-05	0.000489459
Cfa.21529.1.S1_s_at	GNS	glucosamine (N-acetyl)-6-sulfatase	Canis familiaris	Cfa.21529	474429	ENSCAFG00000000359	CF411450	764274	glucosamine (N-acetyl)-6-sulfatase	Gns	Glucosamine (N-acetyl)-6-sulfatase	Mm.207683	75612	3	Group 2-4 moderately up-regulated	0.000562798	0.0241476	2.52744	0.000314137	0.00144073	2.35397	0.000376663	0.000480534	1.65969	0.0700512	0.0999485	-1.07369	0.779031	0.855258	-1.52284	0.176857	0.53407	-1.41832	0.244084	0.366927
Cfa.21548.1.S1_s_at	C4A	complement component 4A (Rodgers blood group)	Canis familiaris	Cfa.21548	481722	ENSCAFG00000000701	DN267009	760865	similar to Complement C4 precursor	C4b;C4a	Complement component 4B (Childo blood group);complement component 4A (Rodgers blood group)	Mm.439678	12268;625018	3	Group 2-4 moderately up-regulated	0.000601409	0.0251034	1.89948	0.0312113	0.0502747	3.71311	4.42153e-05	9.02703e-05	1.15123	0.682265	0.721657	1.9548	0.0462455	0.117452	-1.64997	0.205193	0.573797	-3.22535	0.00440375	0.0216098
Cfa.21609.1.S1_at	LTBR	lymphotoxin beta receptor (TNFR superfamily, member 3)	Canis familiaris	Cfa.45933	486728	---	DN321621	753771	lymphotoxin beta receptor (TNFR superfamily, member 3)	Ltbr	Lymphotoxin B receptor	Mm.3122	17000	3	Group 2-4 moderately up-regulated	0.000392919	0.0191281	1.70774	0.00463505	0.0109992	2.10362	0.000110452	0.000178964	1.96879	0.00333125	0.00803007	1.23181	0.295341	0.409897	1.15286	0.550688	0.833901	-1.06848	0.773476	0.82963
Cfa.2220.1.A1_at	ACSL5	acyl-CoA synthetase long-chain family member 5	Canis familiaris	Cfa.18640	477820	ENSCAFG00000010928	BU745834	764581	acyl-CoA synthetase long-chain family member 5	Acsl5	Acyl-CoA synthetase long-chain family member 5	Mm.292056	433256	3	Group 2-4 moderately up-regulated	1.92105e-08	4.75128e-06	5.03271	7.42587e-07	6.75705e-06	6.96844	1.13409e-08	8.51499e-08	6.74366	1.12204e-06	1.17686e-05	1.38463	0.251066	0.36628	1.33997	0.389176	0.728336	-1.03333	0.920006	0.936361
Cfa.2316.1.S1_at	---	---	Canis familiaris	Cfa.2316	---	---	CF406532							4	Group 2-4 moderately down-regulated	0.00102284	0.0368345	-1.85894	0.0868358	0.117433	-4.23611	0.000181074	0.000262443	1.39919	0.432811	0.483089	-2.27877	0.0479025	0.120106	2.60101	0.0562273	0.275915	5.92712	0.000760375	0.00758612
Cfa.2521.1.S1_at	CTSH	cathepsin H	Canis familiaris	Cfa.2521	479065	---	CF408448	756210	cathepsin H	Ctsh	Cathepsin H	Mm.2277	13036	3	Group 2-4 moderately up-regulated	5.9331e-08	1.31614e-05	4.50617	5.01863e-06	3.81033e-05	8.38893	5.9159e-09	4.69852e-08	4.23149	0.000109171	0.000503361	1.86166	0.0441777	0.113752	-1.06491	0.859993	0.96104	-1.9825	0.0565995	0.128754
Cfa.2523.1.S1_at	---	---	Canis familiaris	Cfa.2523	---	---	CF410305							3	Group 2-4 moderately up-regulated	9.41992e-05	0.00710379	1.13554	0.690808	0.744447	2.45394	0.00584951	0.00646599	8.43896	1.01428e-05	7.07421e-05	2.16103	0.0423075	0.112047	7.43165	0.000108085	0.00345369	3.43894	0.00710197	0.0293036
Cfa.263.1.S1_at	SCD	stearoyl-CoA desaturase (delta-9-desaturase)	Canis familiaris	Cfa.39199	486839	---	CF411116	771266	stearoyl-CoA desaturase (delta-9-desaturase)	Scd1	Stearoyl-Coenzyme A desaturase 1	Mm.267377	20249	4	Group 2-4 moderately down-regulated	3.42682e-05	0.00321994	-1.43362	0.014519	0.0272157	-2.22008	2.08965e-06	8.2743e-06	-1.16556	0.364449	0.41453	-1.54859	0.00966072	0.0477543	1.22998	0.280519	0.641319	1.90474	0.0016421	0.0118128
Cfa.2639.1.A1_at	BAZ2B	bromodomain adjacent to zinc finger domain, 2B	Canis familiaris	Cfa.2477	478762	---	CF409316	755653	bromodomain adjacent to zinc finger domain, 2B					3	Group 2-4 moderately up-regulated	0.000243895	0.0136667	1.55048	0.00539109	0.0124121	2.00304	2.821e-05	6.60316e-05	1.13696	0.46721	0.515619	1.29188	0.129258	0.224812	-1.36371	0.127684	0.436501	-1.76176	0.00660655	0.0285453
Cfa.2656.1.S1_at	---	---	Canis familiaris	Cfa.2656	---	---	CF409460							3	Group 2-4 moderately up-regulated	0.000813533	0.0310651	1.99591	0.000717033	0.00259264	2.00476	0.00035665	0.000458407	1.35355	0.173711	0.217179	1.00443	0.982755	0.998008	-1.47457	0.124987	0.432575	-1.48111	0.109821	0.211605
Cfa.2676.1.S1_at	IRF9	interferon regulatory factor 9	Canis familiaris	Cfa.19522	607899	ENSCAFG00000012007	CF409765	771171	interferon regulatory factor 9	Irf9	Interferon regulatory factor 9	Mm.2032	16391	3	Group 2-4 moderately up-regulated	1.61006e-14	2.88704e-11	5.47683	7.75442e-13	3.94614e-11	8.07308	2.25306e-15	1.34596e-13	3.17038	6.39034e-08	1.07077e-06	1.47404	0.010862	0.0497648	-1.7275	0.00361386	0.0424397	-2.5464	7.36943e-06	0.00033752
Cfa.280.1.S1_s_at	DLA-12 /// DLA-64 /// DLA88	MHC class I DLA-12 /// MHC class I DLA-64 /// MHC class I DLA-88	Canis familiaris	Cfa.6148	474836 /// 474838 /// 541592	ENSCAFG00000000487 /// ENSCAFG00000000500	M32283.1	767874	MHC class I DLA-88	H2-Q10	Histocompatibility 2, Q region locus 10	Mm.88795	15007	3	Group 2-4 moderately up-regulated	6.40179e-12	3.72299e-09	3.66589	3.02241e-10	5.849e-09	4.54324	3.82406e-12	6.48675e-11	3.72831	9.13301e-09	2.05717e-07	1.23933	0.148066	0.246897	1.01703	0.923123	0.978681	-1.21858	0.249864	0.373573
Cfa.280.1.S2_at	DLA-12 /// DLA-64 /// DLA88	MHC class I DLA-12 /// MHC class I DLA-64 /// MHC class I DLA-88	Canis familiaris	Cfa.6148	474836 /// 474838 /// 541592	ENSCAFG00000000487 /// ENSCAFG00000000500	CO689434	767874	MHC class I DLA-88	H2-Q10	Histocompatibility 2, Q region locus 10	Mm.88795	15007	3	Group 2-4 moderately up-regulated	1.40445e-05	0.00155374	7.9264	0.000340336	0.00152817	19.1605	1.52576e-06	6.53082e-06	7.37343	0.00285473	0.00714462	2.4173	0.130571	0.226235	-1.07499	0.916176	0.975932	-2.59858	0.159882	0.271618
Cfa.2818.1.A1_at	---	---	Canis familiaris	---	---	---	CF411502							3	Group 2-4 moderately up-regulated	1.27902e-08	3.23781e-06	3.22398	4.99726e-06	3.81033e-05	6.41995	6.43248e-10	6.4987e-09	2.69872	0.000418414	0.00150893	1.99131	0.00581622	0.0387362	-1.19463	0.522827	0.819282	-2.37889	0.00330918	0.0179008
Cfa.285.2.S1_s_at	LAP3	leucine aminopeptidase 3	Canis familiaris	Cfa.285	479081	ENSCAFG00000015095	CN003243	762868	leucine aminopeptidase 3	Lap3	Leucine aminopeptidase 3	Mm.286830	66988	3	Group 2-4 moderately up-regulated	9.0835e-07	0.000163348	2.07632	0.000320459	0.00146283	3.34093	1.32493e-07	8.0196e-07	2.72894	7.76951e-05	0.00038539	1.60906	0.0243278	0.0815957	1.31432	0.2633	0.625781	-1.22426	0.389796	0.510563
Cfa.2953.1.A1_at	BTG3	BTG family, member 3	Canis familiaris	Cfa.2953	487695	ENSCAFG00000008295	CF413329	771026	BTG family, member 3	Btg3	B-cell translocation gene 3	Mm.392910	12228	3	Group 2-4 moderately up-regulated	6.45561e-05	0.00526169	2.11206	0.00394177	0.00977615	3.44839	8.84646e-06	2.70713e-05	2.74389	0.00162788	0.00446448	1.63271	0.078295	0.164022	1.29915	0.423499	0.75668	-1.25675	0.469849	0.583173
Cfa.2975.1.S1_at	STX11	syntaxin 11	Canis familiaris	---	484019	ENSCAFG00000000322	CF413578	770136	syntaxin 11					3	Group 2-4 moderately up-regulated	0.000120272	0.00822878	2.94405	0.000675831	0.00245011	3.99771	1.82323e-05	4.79909e-05	2.26157	0.022803	0.0387024	1.35789	0.340432	0.45413	-1.30177	0.493585	0.798766	-1.76767	0.13405	0.242988
Cfa.3012.1.A1_at	---	---	Canis familiaris	Cfa.3012	---	---	CF410294							1	Group 2-4 highly up-regulated	3.98272e-13	3.726e-10	18.6407	7.09384e-12	2.56498e-10	30.5144	6.84648e-14	2.35177e-12	10.3015	2.40164e-08	4.58313e-07	1.63698	0.0788558	0.164662	-1.80952	0.0794899	0.337313	-2.96214	0.00202803	0.0133019
Cfa.3070.1.A1_at	---	---	Canis familiaris	Cfa.3069	---	---	CF411263							4	Group 2-4 moderately down-regulated	0.000311167	0.0162316	-1.71377	0.00592169	0.0134866	-2.06552	0.000230427	0.000314719	-2.36504	0.000557973	0.00187905	-1.20525	0.366483	0.480943	-1.38002	0.200362	0.569915	-1.14501	0.572778	0.67055
Cfa.3086.1.S1_at	---	---	Canis familiaris	Cfa.3086	---	---	CF411615							3	Group 2-4 moderately up-regulated	7.60142e-05	0.00602444	1.46019	0.026139	0.0431152	2.44166	3.94037e-06	1.42101e-05	1.24385	0.270816	0.31995	1.67216	0.00927108	0.0475316	-1.17392	0.471167	0.777006	-1.96298	0.0040477	0.0203719
Cfa.3117.1.S1_at	SERPING1	serpin peptidase inhibitor, clade G (C1 inhibitor), member 1	Canis familiaris	Cfa.40101	475966	ENSCAFG00000007838	CF412289	754101	serpin peptidase inhibitor, clade G (C1 inhibitor), member 1	Serping1	Serine (or cysteine) peptidase inhibitor, clade G, member 1	Mm.38888	12258	3	Group 2-4 moderately up-regulated	1.1542e-08	2.99222e-06	5.0471	7.65203e-07	6.87182e-06	8.52943	1.93776e-09	1.67452e-08	5.29428	8.74454e-06	6.22539e-05	1.68997	0.0710201	0.151996	1.04898	0.88766	0.96874	-1.61106	0.154422	0.265552
Cfa.3117.2.A1_a_at	SERPING1	serpin peptidase inhibitor, clade G (C1 inhibitor), member 1	Canis familiaris	Cfa.40101	475966	---	CO678475	754101	serpin peptidase inhibitor, clade G (C1 inhibitor), member 1	Serping1	Serine (or cysteine) peptidase inhibitor, clade G, member 1	Mm.38888	12258	3	Group 2-4 moderately up-regulated	7.99301e-09	2.14329e-06	4.31018	9.62374e-07	8.4763e-06	7.48208	1.20727e-09	1.10586e-08	4.85948	5.31118e-06	4.24277e-05	1.73591	0.0402917	0.109409	1.12744	0.699162	0.906156	-1.53969	0.15914	0.271618
Cfa.3122.1.S1_at	---	---	Canis familiaris	Cfa.3122	---	---	CF412386							4	Group 2-4 moderately down-regulated	0.000104023	0.00746061	-1.25168	0.463104	0.521562	-5.0142	7.32959e-06	2.36405e-05	-1.02763	0.941103	0.950791	-4.00598	0.00046692	0.0199152	1.21802	0.637309	0.874637	4.87938	0.0005842	0.00642152
Cfa.3155.1.S1_at	LOC474866	Similar to Antigen peptide transporter 1	Canis familiaris	Cfa.3155	474866	ENSCAFG00000000832	CF413136	767839	similar to Antigen peptide transporter 1 (APT1) (Peptide transporter TAP1) (ATP-binding cassette, sub-family B, member 2) (Peptide transporter PSF1) (Peptide supply factor 1) (PSF-1) (Peptide transporter involved in antigen processing 1)...					3	Group 2-4 moderately up-regulated	3.57879e-12	2.40646e-09	5.54871	9.77506e-10	1.56174e-08	10.96	2.93993e-13	7.48048e-12	5.12116	7.82261e-08	1.27385e-06	1.97524	0.0024697	0.0300799	-1.08349	0.743877	0.922461	-2.14014	0.00351398	0.0184989
Cfa.317.1.A1_at	CMBL	carboxymethylenebutenolidase homolog (Pseudomonas)	Canis familiaris	Cfa.317	478619	ENSCAFG00000010064	BU746089	769857	carboxymethylenebutenolidase homolog (Pseudomonas)	Cmbl	Carboxymethylenebutenolidase-like (Pseudomonas)	Mm.28108	69574	4	Group 2-4 moderately down-regulated	0.000247419	0.0137389	-1.92732	0.00198241	0.00567465	-2.48087	3.13044e-05	7.12123e-05	-1.62215	0.0453779	0.0692899	-1.28721	0.251617	0.36628	1.18813	0.512327	0.810984	1.52937	0.103464	0.202506
Cfa.3173.1.A1_s_at	SAA1	serum amyloid A1	Canis familiaris	Cfa.45039	403585 /// 751814	ENSCAFG00000009135	NM_001003050.1	751658	serum amyloid A1	Saa3	Serum amyloid A 3	Mm.14277	20210	3	Group 2-4 moderately up-regulated	0.000590349	0.024786	2.0092	0.00227738	0.00638596	2.46574	8.94344e-05	0.000152567	1.48031	0.126341	0.163612	1.22723	0.38684	0.500281	-1.35728	0.286405	0.645242	-1.66569	0.0722333	0.155806
Cfa.3173.2.A1_a_at	LOC100684663 /// SAA1	serum amyloid A protein-like /// serum amyloid A1	Canis familiaris	Cfa.45039	100684663 /// 476879 /// 751814	ENSCAFG00000015205 /// ENSCAFG00000015206	CO698010	759504	serum amyloid A1	Saa3	Serum amyloid A 3	Mm.14277	20210	1	Group 2-4 highly up-regulated	1.11558e-14	2.28615e-11	106.862	4.85802e-13	2.78122e-11	343.226	9.36032e-16	8.57405e-14	51.1284	8.21711e-10	2.89495e-08	3.21187	0.0050131	0.0366709	-2.09007	0.118472	0.416318	-6.71303	0.000237287	0.00343192
Cfa.3173.2.A1_at	SAA1	serum amyloid A1	Canis familiaris	Cfa.45039	751814	---	CO698010	759504	serum amyloid A1	Saa3	Serum amyloid A 3	Mm.14277	20210	1	Group 2-4 highly up-regulated	1.53987e-14	2.88124e-11	138.08	8.3235e-13	4.00344e-11	471.647	1.66051e-15	1.18337e-13	101.281	1.67237e-10	9.57433e-09	3.41574	0.0061129	0.0392482	-1.36334	0.535062	0.825439	-4.65682	0.00362582	0.0189425
Cfa.3173.2.A1_x_at	SAA1	serum amyloid A1	Canis familiaris	Cfa.45039	751814	---	CO698010	759504	serum amyloid A1	Saa3	Serum amyloid A 3	Mm.14277	20210	1	Group 2-4 highly up-regulated	4.83778e-15	1.34288e-11	114.053	2.41392e-13	1.50761e-11	367.833	4.71824e-16	5.40238e-14	74.5393	9.42733e-11	6.58631e-09	3.22511	0.00424015	0.0343915	-1.5301	0.350548	0.700637	-4.93475	0.00115718	0.0098293
Cfa.3214.2.S1_at	RPL36AL	ribosomal protein L36a-like	Canis familiaris	Cfa.45079	480311	---	DN318178	756463	similar to large subunit ribosomal protein L36a; ribosomal protein L36a-like; ribosomal protein L36a					3	Group 2-4 moderately up-regulated	0.000142457	0.00943173	1.41914	0.120603	0.158119	3.17838	8.10355e-06	2.54207e-05	1.93079	0.0199305	0.0348404	2.23965	0.00334539	0.0316989	1.36053	0.312432	0.676372	-1.64616	0.0973761	0.193905
Cfa.3348.1.A1_at	UBA7	ubiquitin-like modifier activating enzyme 7	Canis familiaris	Cfa.3348	608118	---	AJ537214	754199	ubiquitin-like modifier activating enzyme 7	Ube1l	Ubiquitin-activating enzyme E1-like	Mm.277125	74153	1	Group 2-4 highly up-regulated	6.77873e-11	3.07076e-08	13.2654	1.51023e-08	1.90372e-07	39.7674	4.38885e-12	7.2654e-11	11.3417	1.10068e-06	1.16334e-05	2.99784	0.00465345	0.0356606	-1.16961	0.715011	0.913317	-3.5063	0.00546196	0.0250158
Cfa.3348.1.A1_s_at	UBA7	ubiquitin-like modifier activating enzyme 7	Canis familiaris	Cfa.3348	608118	ENSCAFG00000011164	AJ537214	754199	ubiquitin-like modifier activating enzyme 7	Ube1l	Ubiquitin-activating enzyme E1-like	Mm.277125	74153	1	Group 2-4 highly up-regulated	7.98969e-12	4.58449e-09	20.5297	8.513e-10	1.3761e-08	55.1106	7.61301e-13	1.60927e-11	17.5217	7.65417e-08	1.26709e-06	2.68444	0.00988016	0.0477543	-1.17167	0.712427	0.913317	-3.14529	0.0102899	0.0374956
Cfa.3380.1.S1_at	IFI44L	interferon-induced protein 44-like	Canis familiaris	Cfa.18892	479980	ENSCAFG00000020343	AJ536984	759597	interferon-induced protein 44-like	H28	Histocompatibility 28	Mm.219544	15061	1	Group 2-4 highly up-regulated	2.03227e-16	1.8823e-12	107.329	1.48146e-15	5.08883e-13	155.4	6.54786e-17	1.75e-14	59.9031	1.77445e-12	3.04762e-10	1.44788	0.213905	0.324081	-1.79172	0.108321	0.405503	-2.59419	0.00959255	0.0359133
Cfa.3438.1.A1_at	---	---	Canis familiaris	---	---	---	AJ537367							3	Group 2-4 moderately up-regulated	1.25049e-05	0.00141246	1.74797	0.0199731	0.0349747	4.21977	4.62432e-07	2.35326e-06	1.38781	0.239287	0.285896	2.4141	0.00204982	0.0281443	-1.25952	0.459961	0.77452	-3.0406	0.00102705	0.0090195
Cfa.3449.1.S1_s_at	PTGS2	prostaglandin-endoperoxide synthase 2 (prostaglandin G/H synthase and cyclooxygenase)	Canis familiaris	Cfa.3449	442942	ENSCAFG00000013762	NM_001003354.1	757856	prostaglandin-endoperoxide synthase 2 (prostaglandin G/H synthase and cyclooxygenase)	Ptgs2	Prostaglandin-endoperoxide synthase 2	Mm.292547	19225	3	Group 2-4 moderately up-regulated	0.000880024	0.0329607	6.36915	0.000385465	0.00166028	4.95478	0.000883012	0.00104321	3.80414	0.0216899	0.0371133	-1.28545	0.627052	0.724617	-1.67427	0.410543	0.746146	-1.30247	0.661329	0.746474
Cfa.3478.1.S1_at	---	---	Canis familiaris	Cfa.3478	---	---	AF354266.1							2	Group 4 highly up-regulated	1.62725e-10	6.6694e-08	1.56482	0.188075	0.234284	-1.1626	0.631806	0.662673	153.027	5.46235e-12	6.82297e-10	-1.81927	0.124551	0.21884	97.7924	4.32261e-10	1.18785e-07	177.91	1.94973e-11	6.69733e-09
Cfa.3479.1.A1_x_at	---	---	Canis familiaris	Cfa.47330	---	---	AF354264.1							3	Group 2-4 moderately up-regulated	0.000660717	0.0269261	-1.07002	0.787062	0.837014	-1.07002	0.773696	0.805958	4.14336	8.36907e-05	0.000410682	1	1	1	4.43348	0.000203354	0.00547859	4.43348	0.000141281	0.00239654
Cfa.3542.1.S1_at	MT1H	metallothionein 1H	Canis familiaris	Cfa.3542	403768	ENSCAFG00000023759	NM_001003149.1	768279	metallothionein 2A					3	Group 2-4 moderately up-regulated	0.000327324	0.0168699	1.54142	0.0100084	0.0202527	2.05805	4.58877e-05	9.24482e-05	1.72451	0.00778335	0.0160335	1.33516	0.113462	0.207033	1.11878	0.601643	0.85842	-1.19341	0.39793	0.518358
Cfa.3549.2.A1_s_at	LCP1	lymphocyte cytosolic protein 1 (L-plastin)	Canis familiaris	Cfa.36589	476921	ENSCAFG00000004491	BU746126	764294	lymphocyte cytosolic protein 1 (L-plastin)	Lcp1	Lymphocyte cytosolic protein 1	Mm.153911	18826	3	Group 2-4 moderately up-regulated	1.1616e-06	0.000199162	4.03117	8.20996e-06	6.03234e-05	4.98625	3.70637e-07	1.97386e-06	3.36982	0.000453031	0.00160844	1.23692	0.455665	0.56151	-1.19625	0.601057	0.85842	-1.47968	0.243179	0.366369
Cfa.3557.1.S2_s_at	CTLA4	cytotoxic T-lymphocyte-associated protein 4	Canis familiaris	Cfa.3557	403696	ENSCAFG00000012876	NM_001003106.1	760807	cytotoxic T-lymphocyte-associated protein 4	Ctla4	Cytotoxic T-lymphocyte-associated protein 4	Mm.390	12477	3	Group 2-4 moderately up-regulated	5.5756e-06	0.000738295	1	1	1	1.01523	0.89866	0.921462	2.79554	5.37409e-07	6.53452e-06	1.01523	0.916245	0.959764	2.79554	3.56933e-06	0.000258119	2.7536	2.75811e-06	0.000143606
Cfa.3589.1.S1_s_at	CASP4	caspase 4, apoptosis-related cysteine peptidase	Canis familiaris	Cfa.3589	403724	ENSCAFG00000014860	NM_001003125.1	751603	caspase 4, apoptosis-related cysteine peptidase	Casp4	Caspase 4, apoptosis-related cysteine peptidase	Mm.1569	12363	3	Group 2-4 moderately up-regulated	2.25745e-05	0.00229125	14.4251	1.89867e-05	0.000123639	12.8772	1.46837e-05	4.10905e-05	2.33218	0.176817	0.22006	-1.1202	0.844038	0.908862	-6.18523	0.0141584	0.112405	-5.52154	0.0170963	0.0538492
Cfa.3609.1.S1_s_at	MX2	myxovirus (influenza virus) resistance 2 (mouse)	Canis familiaris	Cfa.3609	403744	ENSCAFG00000010167	NM_001003133.1	766393	myxovirus (influenza virus) resistance 2 (mouse)					1	Group 2-4 highly up-regulated	1.42642e-14	2.79028e-11	47.6763	1.29601e-12	5.39612e-11	147.594	1.24099e-15	1.0657e-13	38.431	2.17663e-10	1.0681e-08	3.09576	0.00206879	0.0281443	-1.24057	0.589665	0.854612	-3.84051	0.00174893	0.0121365
Cfa.3615.1.A1_s_at	SLC1A1	solute carrier family 1 (neuronal/epithelial high affinity glutamate transporter, system Xag), member 1	Canis familiaris	Cfa.3615	403751	ENSCAFG00000002067	NM_001003139.1	759320	solute carrier family 1 (neuronal/epithelial high affinity glutamate transporter, system Xag), member 1	Slc1a1	Solute carrier family 1 (neuronal/epithelial high affinity glutamate transporter, system Xag), member 1	Mm.246670	20510	3	Group 2-4 moderately up-regulated	0.000301337	0.015808	1.37076	0.0640349	0.0904254	1.8375	0.000548468	0.000672252	2.4423	0.000137865	0.000601354	1.3405	0.125828	0.22024	1.78172	0.0160242	0.121583	1.32914	0.199679	0.317178
Cfa.3629.2.S1_s_at	CD86	CD86 molecule	Canis familiaris	Cfa.3629	403764	ENSCAFG00000011751	AF106827.1	770337	CD86 molecule	Cd86	CD86 antigen	Mm.1452	12524	3	Group 2-4 moderately up-regulated	0.00152881	0.0482703	3.46761	0.00194225	0.0056064	4.02657	0.000363099	0.000465248	1.90013	0.151378	0.192054	1.16119	0.716216	0.805963	-1.82493	0.231538	0.596872	-2.1191	0.126603	0.233181
Cfa.3680.1.S1_s_at	TIMP1	TIMP metallopeptidase inhibitor 1	Canis familiaris	Cfa.3680	403816	ENSCAFG00000015155	NM_001003182.1	746382	TIMP metallopeptidase inhibitor 1	Timp1	Tissue inhibitor of metalloproteinase 1	Mm.8245	21857	3	Group 2-4 moderately up-regulated	3.9648e-08	9.22299e-06	5.27405	8.51707e-05	0.000483572	15.9791	1.45337e-08	1.08529e-07	19.4452	3.59112e-07	4.69924e-06	3.02976	0.01072	0.0497611	3.68695	0.0124892	0.103205	1.21691	0.678306	0.757785
Cfa.3709.1.S1_s_at	PLA2G7	phospholipase A2, group VII (platelet-activating factor acetylhydrolase, plasma)	Canis familiaris	Cfa.3709	403848	ENSCAFG00000002037	NM_001003198.1	745340	phospholipase A2, group VII (platelet-activating factor acetylhydrolase, plasma)	Pla2g7	Phospholipase A2, group VII (platelet-activating factor acetylhydrolase, plasma)	Mm.9277	27226	3	Group 2-4 moderately up-regulated	0.000104047	0.00746061	1.65432	0.0165364	0.0301339	2.90052	5.65164e-06	1.90795e-05	1.70935	0.0329222	0.0525989	1.7533	0.0185056	0.0687209	1.03327	0.903772	0.973041	-1.69685	0.0526955	0.121076
Cfa.3749.1.S1_at	PDPN	podoplanin	Canis familiaris	Cfa.3749	403886	---	NM_001003220.1	748029	podoplanin	Pdpn	Podoplanin	Mm.2976	14726	3	Group 2-4 moderately up-regulated	4.61843e-05	0.00410649	2.84916	0.000964859	0.00326531	4.11563	1.49985e-05	4.18012e-05	3.91318	0.000476941	0.00167589	1.44451	0.256696	0.370484	1.37345	0.413989	0.749855	-1.05173	0.892578	0.914714
Cfa.3800.2.S1_at	CD44	CD44 molecule (Indian blood group)	Canis familiaris	Cfa.3800	403939	---	Z27115.1	748954	CD44 molecule (Indian blood group)					3	Group 2-4 moderately up-regulated	0.000112786	0.00788479	1.73068	0.141397	0.181062	5.07078	7.16722e-05	0.000130143	7.28558	0.000135583	0.000597086	2.92993	0.0150456	0.0606623	4.20966	0.00780035	0.0765549	1.43678	0.456747	0.571557
Cfa.3834.1.S1_at	C5AR1	complement component 5a receptor 1	Canis familiaris	Cfa.3834	442974	ENSCAFG00000004175	NM_001003373.1	762935	complement component 5a receptor 1	C5ar1	Complement component 5a receptor 1	Mm.247623	12273	3	Group 2-4 moderately up-regulated	9.07464e-05	0.00694762	2.75395	0.00115326	0.00375493	4.27867	8.54035e-06	2.64289e-05	1.97406	0.0521581	0.0781011	1.55365	0.170976	0.274761	-1.39507	0.385276	0.725163	-2.16745	0.0444042	0.105923
Cfa.3842.1.S1_at	ICAM1	intercellular adhesion molecule 1	Canis familiaris	Cfa.3842	403975	---	L31625.1	756475	intercellular adhesion molecule 1	Icam1	Intercellular adhesion molecule 1	Mm.435508	15894	3	Group 2-4 moderately up-regulated	2.5646e-08	6.16579e-06	11.3223	6.42525e-07	6.00565e-06	19.7217	6.36737e-09	5.02426e-08	11.3137	1.12834e-05	7.63717e-05	1.74185	0.190322	0.29671	-1.00076	0.99879	0.99879	-1.74317	0.259149	0.383696
Cfa.3850.1.S1_s_at	CAV1	caveolin 1, caveolae protein, 22kDa	Canis familiaris	Cfa.3850	403980	ENSCAFG00000003404	NM_001003296.1	748959	caveolin 1, caveolae protein, 22kDa	Cav1	Caveolin 1, caveolae protein	Mm.28278	12389	3	Group 2-4 moderately up-regulated	0.00124685	0.0422172	1.54823	0.0602519	0.0856113	2.04499	0.00216943	0.00245131	3.02223	0.000398113	0.00145869	1.32085	0.280638	0.396808	1.95205	0.0377426	0.214291	1.47787	0.197104	0.314542
Cfa.3850.1.S2_at	CAV1	caveolin 1, caveolae protein, 22kDa	Canis familiaris	Cfa.3850	403980	ENSCAFG00000003404	NM_001003296.1	748959	caveolin 1, caveolae protein, 22kDa	Cav1	Caveolin 1, caveolae protein	Mm.28278	12389	3	Group 2-4 moderately up-regulated	0.000749946	0.0293793	1.58984	0.0668296	0.0938894	2.28995	0.00126892	0.00146048	3.51495	0.000253731	0.000996075	1.44036	0.196515	0.304754	2.21087	0.0248183	0.162464	1.53494	0.194107	0.311568
Cfa.3851.1.S1_s_at	CCL2	chemokine (C-C motif) ligand 2	Canis familiaris	Cfa.3851	403981	ENSCAFG00000018349	NM_001003297.1	768704	chemokine (C-C motif) ligand 2	Ccl12	Chemokine (C-C motif) ligand 12	Mm.867	20293	3	Group 2-4 moderately up-regulated	1.5803e-06	0.000257607	11.9818	5.74519e-06	4.3373e-05	14.6108	7.02555e-07	3.33065e-06	8.28024	0.000445276	0.001585	1.21941	0.687425	0.778024	-1.44704	0.535274	0.825439	-1.76453	0.328066	0.451666
Cfa.3873.2.S1_at	LOC100855741	beta-2-microglobulin-like	Canis familiaris	---	100855741	ENSCAFG00000013633	CV998442	769674	beta-2-microglobulin	B2m	Beta-2 microglobulin	Mm.163	12010	3	Group 2-4 moderately up-regulated	1.66254e-11	8.94341e-09	3.13795	3.41049e-10	6.33245e-09	3.45407	1.93711e-11	2.80168e-10	2.94497	3.57179e-08	6.45741e-07	1.10074	0.457642	0.563441	-1.06553	0.68261	0.900101	-1.17287	0.293546	0.415807
Cfa.4159.1.A1_at	CTSB	cathepsin B	Canis familiaris	Cfa.4159	486077	---	CO589320	768056	cathepsin B	Ctsb	Cathepsin B	Mm.236553;Mm.472420	13030	3	Group 2-4 moderately up-regulated	4.31438e-06	0.000593193	1.76862	0.00560554	0.0128153	3.53951	2.09281e-07	1.18823e-06	2.10022	0.00328058	0.00794976	2.00128	0.00336798	0.0316989	1.18749	0.510009	0.810984	-1.68531	0.0466738	0.11
Cfa.4164.1.S1_at	---	---	Canis familiaris	---	---	---	CN005421							4	Group 2-4 moderately down-regulated	0.000279381	0.0150102	-1.31523	0.178137	0.223117	-2.74482	1.39591e-05	3.93837e-05	-1.2992	0.28535	0.333394	-2.08695	0.00322563	0.0316989	1.01234	0.964268	0.988802	2.1127	0.00885637	0.033896
Cfa.4187.1.A1_at	---	---	Canis familiaris	---	---	---	CK996201							4	Group 2-4 moderately down-regulated	0.000103034	0.00742728	-1.90804	0.000620436	0.00229161	-2.23572	2.42067e-05	5.98202e-05	-1.76154	0.00893713	0.0179558	-1.17174	0.404016	0.51543	1.08317	0.725645	0.914802	1.26919	0.284778	0.406741
Cfa.4189.1.A1_at	EFEMP2	EGF containing fibulin-like extracellular matrix protein 2	Canis familiaris	Cfa.4189	476020	ENSCAFG00000013195	CK996285	763969	EGF-containing fibulin-like extracellular matrix protein 2	Efemp2	Epidermal growth factor-containing fibulin-like extracellular matrix protein 2	Mm.276367	58859	3	Group 2-4 moderately up-regulated	2.96938e-05	0.00287163	-1.018	0.888796	0.9182	1.6867	0.000189539	0.000271278	2.12736	5.0462e-05	0.000267702	1.71706	0.00096188	0.0243562	2.16565	0.000165767	0.00484605	1.26125	0.17912	0.292988
Cfa.4221.1.S1_at	---	---	Canis familiaris	Cfa.4221	---	---	CO708160							4	Group 2-4 moderately down-regulated	0.000321412	0.016665	-1.00165	0.995767	1	-4.32551	3.51564e-05	7.67511e-05	-1.02203	0.953845	0.960838	-4.31839	0.000333712	0.019789	-1.02035	0.962281	0.988172	4.23227	0.00170357	0.0119423
Cfa.431.1.A1_at	LOC100856329	perilipin-2-like	Canis familiaris	---	100856329	ENSCAFG00000001601	BU748463	752625	adipose differentiation-related protein	Adfp	Adipose differentiation related protein	Mm.381	11520	3	Group 2-4 moderately up-regulated	4.85596e-05	0.00425613	1.63649	0.00304005	0.00798666	2.32008	3.51112e-06	1.30035e-05	1.38263	0.0862703	0.118507	1.41772	0.0509941	0.125118	-1.18361	0.418702	0.753006	-1.67803	0.0154135	0.0504242
Cfa.4319.1.S1_s_at	---	---	Canis familiaris	---	---	---	CN003757	751478	protein phosphatase 1, regulatory (inhibitor) subunit 9B	Cox17	Cytochrome c oxidase, subunit XVII assembly protein homolog (yeast)	Mm.27396	12856	4	Group 2-4 moderately down-regulated	0.000102155	0.00740404	-1.6026	0.00714322	0.0156286	-1.908	0.000255401	0.000343031	-2.56686	6.19783e-05	0.000315401	-1.19057	0.348315	0.462401	-1.60169	0.0426051	0.231381	-1.34532	0.176408	0.289588
Cfa.4320.1.S1_at	---	---	Canis familiaris	Cfa.4320	---	---	CN003934							4	Group 2-4 moderately down-regulated	0.000153847	0.0100468	-2.27354	0.000917482	0.00311264	-2.86879	2.77534e-05	6.54085e-05	-1.22288	0.452136	0.502211	-1.26181	0.355761	0.470434	1.85917	0.04823	0.24635	2.34593	0.00690537	0.0292788
Cfa.4392.1.S1_at	DNASE2	deoxyribonuclease II, lysosomal	Canis familiaris	Cfa.4392	476697	ENSCAFG00000017115	CN000537	758085	deoxyribonuclease II, lysosomal	Dnase2a	Deoxyribonuclease II alpha	Mm.350831	13423	3	Group 2-4 moderately up-regulated	2.0133e-06	0.000318538	2.33893	0.000502246	0.00196606	4.14532	2.17776e-07	1.23137e-06	3.02062	0.000239447	0.000948129	1.77231	0.0255442	0.0833018	1.29145	0.386157	0.725828	-1.37234	0.270417	0.392762
Cfa.4410.1.A1_at	---	---	Canis familiaris	Cfa.4410	---	---	CO706156							4	Group 2-4 moderately down-regulated	0.000260218	0.0142656	-1.12692	0.415642	0.471977	-2.05454	1.92404e-05	5.00017e-05	-1.38603	0.0743527	0.10478	-1.82315	0.00124903	0.0254105	-1.22992	0.306141	0.667679	1.48233	0.0510772	0.11795
Cfa.4465.2.S1_at	LOC100683822 /// LOC100687054 /// LOC486474 /// LOC607364 /// LOC607582 /// LOC608238 /// LOC608248	immunoglobulin lambda-like polypeptide 5-like /// immunoglobulin lambda-like polypeptide 5-like /// immunoglobulin lambda-like polypeptide 5-like /// immunoglobulin lambda-like polypeptide 5-like /// immunoglobulin lambda-like polypeptide 5-like /// immunoglobulin lambda-like polypeptide 5-like /// immunoglobulin lambda-like polypeptide 5-like	Canis familiaris	Cfa.40263	100683822 /// 100687054 /// 486474 /// 607364 /// 607582 /// 608238 /// 608248	ENSCAFG00000023868 /// ENSCAFG00000025087	DN273212	769755	similar to immunoglobulin iota chain preproprotein; similar to Immunoglobulin lambda-like polypeptide 1 precursor (Immunoglobulin-related 14.1 protein) (Immunoglobulin omega polypeptide) (Lambda 5) (CD179b antigen)					2	Group 4 highly up-regulated	5.7014e-06	0.000748048	2.98863	0.135337	0.17444	-1.40363	0.614987	0.647007	376.534	4.01771e-07	5.20786e-06	-4.19492	0.0878966	0.17692	125.989	4.50056e-05	0.00181875	528.514	7.09661e-07	5.13197e-05
Cfa.4465.2.S1_s_at	LOC100683822 /// LOC100687054 /// LOC100856278 /// LOC486474 /// LOC607364 /// LOC607582 /// LOC608238 /// LOC608248	immunoglobulin lambda-like polypeptide 5-like /// immunoglobulin lambda-like polypeptide 5-like /// uncharacterized LOC100856278 /// immunoglobulin lambda-like polypeptide 5-like /// immunoglobulin lambda-like polypeptide 5-like /// immunoglobulin lambda-like polypeptide 5-like /// immunoglobulin lambda-like polypeptide 5-like /// immunoglobulin lambda-like polypeptide 5-like	Canis familiaris	Cfa.40263	100683822 /// 100687054 /// 100856278 /// 486474 /// 607364 /// 607582 /// 608238 /// 608248	ENSCAFG00000014139 /// ENSCAFG00000023868 /// ENSCAFG00000025087	DN273212	769755	similar to immunoglobulin iota chain preproprotein; similar to Immunoglobulin lambda-like polypeptide 1 precursor (Immunoglobulin-related 14.1 protein) (Immunoglobulin omega polypeptide) (Lambda 5) (CD179b antigen)					2	Group 4 highly up-regulated	0.000345358	0.0175005	5.37735	0.104419	0.138959	1.2646	0.804107	0.836027	572.065	2.23753e-05	0.000133668	-4.25222	0.213932	0.324081	106.384	0.00229623	0.0312733	452.368	0.000111256	0.00206576
Cfa.45.2.A1_s_at	VIM	vimentin	Canis familiaris	Cfa.25093	477991	ENSCAFG00000004529	BU744589	760122	similar to Vimentin; vimentin	Vim	Vimentin	Mm.268000	22352	3	Group 2-4 moderately up-regulated	1.53862e-05	0.00167208	1.61532	0.0465795	0.0689658	2.87838	5.10471e-05	9.97705e-05	4.9642	5.98471e-06	4.56833e-05	1.78193	0.0359596	0.101455	3.07321	0.00151554	0.0244983	1.72465	0.0851794	0.177597
Cfa.4555.1.S1_s_at	---	---	Canis familiaris	---	---	---	DN407773	766459	similar to Ig heavy chain V-III region VH26 precursor					2	Group 4 highly up-regulated	6.84641e-05	0.00551752	-1.08278	0.86257	0.899736	-1.08347	0.852635	0.882169	24.1528	6.07882e-06	4.61453e-05	-1.00064	0.999022	1	26.1521	2.35367e-05	0.00117008	26.1689	1.52681e-05	0.000511667
Cfa.4556.2.S1_s_at	---	---	Canis familiaris	---	---	---	AY576791.1	763809	IgA heavy chain constant region					2	Group 4 highly up-regulated	0.000339054	0.0172677	-1.03852	0.938455	0.959403	-1.23023	0.652979	0.683836	19.3124	3.83881e-05	0.00021014	-1.18459	0.761208	0.840952	20.0564	0.000146177	0.00436626	23.7587	5.15993e-05	0.00130722
Cfa.4556.3.A1_a_at	---	---	Canis familiaris	---	---	---	DN272136	747318	similar to Ig heavy chain V-III region VH26 precursor					2	Group 4 highly up-regulated	1.28526e-06	0.000217761	1.00501	0.992713	1	-1.28407	0.627643	0.658809	140.885	9.48615e-08	1.46449e-06	-1.2905	0.682672	0.773778	140.183	7.32206e-07	6.28782e-05	180.906	1.91936e-07	1.55129e-05
Cfa.4556.3.A1_s_at	---	---	Canis familiaris	---	---	---	DN272136	747318	similar to Ig heavy chain V-III region VH26 precursor					2	Group 4 highly up-regulated	3.72577e-06	0.00052058	1.18182	0.755483	0.807809	-1.06735	0.896994	0.920441	100.593	2.16912e-07	3.0412e-06	-1.26141	0.703676	0.794816	85.1169	2.70198e-06	0.000206251	107.367	7.54728e-07	5.18498e-05
Cfa.4556.3.A1_x_at	---	---	Canis familiaris	---	---	---	DN272136	747318	similar to Ig heavy chain V-III region VH26 precursor					2	Group 4 highly up-regulated	0.000519606	0.0228914	1.06411	0.89614	0.923703	-1.0757	0.870374	0.896658	17.0505	4.62616e-05	0.000248295	-1.14466	0.80306	0.875024	16.0233	0.000254216	0.00646838	18.3412	0.000102933	0.0019643
Cfa.4559.1.S1_s_at	LGALS9	lectin, galactoside-binding, soluble, 9	Canis familiaris	Cfa.4559	442861	ENSCAFG00000018641	NM_001003345.1	749823	lectin, galactoside-binding, soluble, 9					3	Group 2-4 moderately up-regulated	1.2454e-10	5.25448e-08	8.10094	1.71285e-09	2.58622e-08	10.2507	6.25524e-11	8.18542e-10	7.23245	1.47108e-07	2.15029e-06	1.26538	0.361329	0.476455	-1.12008	0.713313	0.913317	-1.41733	0.249244	0.373051
Cfa.4589.1.A1_s_at	C1R	complement component 1, r subcomponent	Canis familiaris	Cfa.4589	477707	ENSCAFG00000014220	CO707981	759683	complement component 1, r subcomponent	C1r;C1rb	Complement component 1, r subcomponent;complement component 1, r subcomponent B	Mm.333375	50909;667277	3	Group 2-4 moderately up-regulated	1.03641e-10	4.50524e-08	4.17141	5.78058e-08	6.56406e-07	8.40572	8.32674e-12	1.2855e-10	4.54462	5.43857e-07	6.5549e-06	2.01508	0.00272937	0.0310682	1.08947	0.73756	0.922118	-1.8496	0.0191583	0.0577325
Cfa.4604.1.A1_at	TOMM34	translocase of outer mitochondrial membrane 34	Canis familiaris	Cfa.4604	477239	ENSCAFG00000009591	CO587093	748244	translocase of outer mitochondrial membrane 34	Tomm34	Translocase of outer mitochondrial membrane 34	Mm.23173	67145	4	Group 2-4 moderately down-regulated	0.00010352	0.00744984	-1.3473	0.0429795	0.065325	-2.12722	6.29821e-06	2.08023e-05	-1.14578	0.428858	0.479066	-1.57887	0.00828769	0.0449373	1.17588	0.405434	0.742754	1.85657	0.00274753	0.0160643
Cfa.4626.1.A1_at	---	---	Canis familiaris	Cfa.4626	---	---	CO633816							3	Group 2-4 moderately up-regulated	3.42628e-05	0.00321994	1.53664	0.00797703	0.0169345	2.34429	2.66624e-06	1.01891e-05	1.71891	0.00607894	0.0129724	1.52559	0.0195952	0.070825	1.11861	0.586966	0.854612	-1.36382	0.12857	0.23554
Cfa.4733.1.S1_at	SLC16A13	solute carrier family 16, member 13 (monocarboxylic acid transporter 13)	Canis familiaris	Cfa.4733	607602	---	CO612827	768532	solute carrier family 16, member 13 (monocarboxylic acid transporter 13)	Slc16a13	Solute carrier family 16 (monocarboxylic acid transporters), member 13	Mm.93266	69309	3	Group 2-4 moderately up-regulated	1.4901e-05	0.00162345	1.78913	0.00100652	0.00337308	2.48002	2.0211e-06	8.10355e-06	1.95644	0.00158389	0.0043922	1.38616	0.0769409	0.161894	1.09352	0.678472	0.898093	-1.26761	0.261656	0.38492
Cfa.4737.1.A1_at	---	---	Canis familiaris	Cfa.34496	---	---	CO665997							3	Group 2-4 moderately up-regulated	0.000241128	0.0135627	1.57772	0.0133091	0.0251537	2.21662	4.57763e-05	9.23593e-05	2.03069	0.00222777	0.00579149	1.40496	0.0924578	0.182417	1.28711	0.291382	0.64783	-1.09156	0.702326	0.778635
Cfa.4778.1.A1_at	IL10RB /// LOC100856489	interleukin 10 receptor, beta /// interleukin-10 receptor subunit beta-like	Canis familiaris	Cfa.35221	100856489 /// 478404	ENSCAFG00000009071	CO617738	747953	interleukin 10 receptor, beta	Il10rb	Interleukin 10 receptor, beta	Mm.4154	16155	3	Group 2-4 moderately up-regulated	0.000374295	0.0183998	1.85066	0.00871864	0.0180958	2.75365	4.17866e-05	8.67294e-05	2.04106	0.0116814	0.0224793	1.48792	0.118018	0.211692	1.10288	0.743263	0.922461	-1.34913	0.305803	0.427875
Cfa.4844.1.A1_at	---	---	Canis familiaris	Cfa.4844	---	---	CO670261							3	Group 2-4 moderately up-regulated	0.000796934	0.0306215	-1.0037	0.980386	0.994197	1.30283	0.0702727	0.0756105	2.32295	9.60962e-05	0.000452939	1.30764	0.125765	0.22024	2.33154	0.000363268	0.00875667	1.78301	0.00736849	0.0299059
Cfa.5163.1.A1_at	RAB20	RAB20, member RAS oncogene family	Canis familiaris	Cfa.35362	485549	---	CO707032	752902	RAB20, member RAS oncogene family	Rab20	RAB20, member RAS oncogene family	Mm.37632;Mm.390014	19332	3	Group 2-4 moderately up-regulated	3.31695e-05	0.00314416	3.22746	0.00178004	0.00525972	6.09445	6.10508e-06	2.03109e-05	4.99774	0.000556705	0.00187905	1.88831	0.106531	0.198067	1.54851	0.348283	0.700551	-1.21944	0.657973	0.745822
Cfa.5178.1.S1_at	LOC612422	guanylate-binding protein 4-like	Canis familiaris	Cfa.5178	612422	---	CV998759	768553	hypothetical protein LOC612422					3	Group 2-4 moderately up-regulated	8.59555e-06	0.00103327	3.81179	4.21134e-05	0.000253788	3.8508	1.68809e-05	4.5479e-05	4.82728	6.14018e-05	0.000313629	1.01023	0.973582	0.991625	1.26641	0.52593	0.819282	1.25358	0.530754	0.633854
Cfa.5332.1.A1_at	CLIC2	chloride intracellular channel 2	Canis familiaris	Cfa.5332	492270	---	CO711833	752791	chloride intracellular channel 2					3	Group 2-4 moderately up-regulated	1.76625e-06	0.000282567	6.89685	6.76416e-05	0.000395487	12.5986	6.12384e-07	2.96341e-06	11.4272	4.14486e-05	0.0002251	1.82671	0.199099	0.307398	1.65687	0.367917	0.710315	-1.10251	0.856187	0.888049
Cfa.5335.1.A1_at	PSME1	proteasome (prosome, macropain) activator subunit 1 (PA28 alpha)	Canis familiaris	Cfa.5335	480256	ENSCAFG00000011924	CO673849	752333	proteasome (prosome, macropain) activator subunit 1 (PA28 alpha)	Psme1	Proteasome (prosome, macropain) 28 subunit, alpha	Mm.830	19186	3	Group 2-4 moderately up-regulated	1.7603e-08	4.37888e-06	2.03194	2.34786e-05	0.000148662	3.39271	1.16434e-09	1.08456e-08	2.12412	0.000120656	0.000547132	1.66969	0.00283592	0.0310682	1.04537	0.813304	0.948601	-1.59723	0.0156545	0.0508076
Cfa.5335.1.A1_s_at	PSME1	proteasome (prosome, macropain) activator subunit 1 (PA28 alpha)	Canis familiaris	Cfa.5335	480256	ENSCAFG00000011924	CO673849	752333	proteasome (prosome, macropain) activator subunit 1 (PA28 alpha)	Psme1	Proteasome (prosome, macropain) 28 subunit, alpha	Mm.830	19186	3	Group 2-4 moderately up-regulated	3.46486e-08	8.14811e-06	2.23333	1.74163e-05	0.000116165	3.72532	2.01489e-09	1.7246e-08	2.00148	0.000852822	0.00269995	1.66806	0.00627925	0.0397589	-1.11584	0.599392	0.85788	-1.86128	0.00472511	0.0226704
Cfa.539.1.S1_at	RASA3	RAS p21 protein activator 3	Canis familiaris	Cfa.539	476998	---	CF406770	762239	RAS p21 protein activator 3	Rasa3	RAS p21 protein activator 3	Mm.18517	19414	3	Group 2-4 moderately up-regulated	0.000200826	0.0119537	1.67794	0.00278254	0.00740932	2.13097	2.62777e-05	6.36596e-05	1.59233	0.0209725	0.0362469	1.26999	0.188455	0.295529	-1.05377	0.807791	0.94621	-1.33828	0.170436	0.282825
Cfa.5688.1.A1_at	---	---	Canis familiaris	Cfa.45585	---	---	CO616927							3	Group 2-4 moderately up-regulated	3.2656e-06	0.00047639	2.94152	0.000455257	0.00185066	4.82357	1.66544e-06	6.99789e-06	5.57474	1.82666e-05	0.00011566	1.63982	0.114747	0.208407	1.89519	0.0921732	0.372237	1.15573	0.685282	0.764268
Cfa.5718.1.A1_at	LGALS9	lectin, galactoside-binding, soluble, 9	Canis familiaris	Cfa.4559	442861	ENSCAFG00000018641	CO616934	749823	lectin, galactoside-binding, soluble, 9					3	Group 2-4 moderately up-regulated	2.66271e-06	0.000404911	2.39716	0.00396545	0.00979952	6.7707	1.2025e-07	7.51019e-07	1.21459	0.56416	0.611322	2.82447	0.00282148	0.0310682	-1.97363	0.0832918	0.347771	-5.57447	8.65566e-05	0.00174895
Cfa.5820.1.A1_at	---	---	Canis familiaris	Cfa.5820	---	---	CO695938							4	Group 2-4 moderately down-regulated	0.00010043	0.0073502	-1.66632	0.0251953	0.0420637	-3.27019	4.49176e-06	1.58655e-05	-1.50725	0.126686	0.163904	-1.96252	0.0106276	0.0494994	1.10554	0.735276	0.920938	2.16964	0.0117872	0.0410015
Cfa.5822.1.A1_at	SP110	SP110 nuclear body protein	Canis familiaris	---	100686387	ENSCAFG00000010682	CO616285	766711	ENSCAFG00000010682					3	Group 2-4 moderately up-regulated	6.23968e-06	0.000803966	1.84918	0.000412035	0.00172352	2.60993	4.96722e-07	2.4818e-06	1.49821	0.0358422	0.0568018	1.4114	0.0546229	0.1294	-1.23426	0.316255	0.676939	-1.74203	0.0102478	0.0374481
Cfa.5944.1.A1_at	C2 /// CFB	complement component 2 /// complement factor B	Canis familiaris	Cfa.35697	100688056 /// 474853	ENSCAFG00000000686	CO694999	755911	complement factor B	Cfb	Complement factor B	Mm.653	14962	3	Group 2-4 moderately up-regulated	0.00147648	0.0472769	1.86906	0.0501354	0.0733611	3.41949	0.00023862	0.000323977	3.00587	0.00632581	0.0134131	1.82952	0.0926689	0.182417	1.60822	0.264587	0.625781	-1.13761	0.751614	0.814446
Cfa.5950.1.S1_at	LOC100856258	golgi-associated plant pathogenesis-related protein 1-like	Canis familiaris	---	100856258	---	DN755261	770359	GLI pathogenesis-related 2	Glipr2	GLI pathogenesis-related 2	Mm.22213	384009	3	Group 2-4 moderately up-regulated	8.99133e-05	0.00690968	3.15325	0.00141058	0.00434561	4.51013	3.81398e-05	8.04979e-05	4.72348	0.000499714	0.00172082	1.43031	0.332468	0.446977	1.49797	0.36363	0.709369	1.0473	0.913797	0.930731
Cfa.5989.1.A1_s_at	SERPINA1	serpin peptidase inhibitor, clade A (alpha-1 antiproteinase, antitrypsin), member 1	Canis familiaris	Cfa.5989	480422	ENSCAFG00000017646	CO672903	765458	serpin peptidase inhibitor, clade A (alpha-1 antiproteinase, antitrypsin), member 1	Serpina1b;Serpina1c;Serpina1e;Serpina1a;Serpina1d	Serine (or cysteine) preptidase inhibitor, clade A, member 1B;Serine (or cysteine) peptidase inhibitor, clade A, member 1C;Serine (or cysteine) peptidase inhibitor, clade A, member 1E;Serine (or cysteine) peptidase inhibitor, clade A, member 1A;serine (or cysteine) peptidase inhibitor, clade A, member 1D	Mm.439693;Mm.439694;Mm.312593;Mm.439692;Mm.439695;Mm.458700	20701;20702;20704;20700;20703	3	Group 2-4 moderately up-regulated	7.07673e-08	1.55381e-05	7.96423	1.5754e-05	0.000108426	27.1589	2.97863e-09	2.45068e-08	3.25866	0.018334	0.0323792	3.41011	0.00988997	0.0477543	-2.44402	0.103419	0.390873	-8.33439	0.000365456	0.00456487
Cfa.6017.1.S1_at	CYBB	cytochrome b-245, beta polypeptide (chronic granulomatous disease)	Canis familiaris	Cfa.40704	491825	ENSCAFG00000013933	DN271664	763671	cytochrome b-245, beta polypeptide (chronic granulomatous disease)	Cybb	Cytochrome b-245, beta polypeptide	Mm.200362	13058	3	Group 2-4 moderately up-regulated	3.22473e-05	0.00307027	4.55825	0.000108789	0.000600304	5.70991	8.15911e-06	2.54787e-05	3.17776	0.00773577	0.0159834	1.25265	0.551449	0.654876	-1.43442	0.430333	0.759664	-1.79683	0.190995	0.307347
Cfa.6041.1.A1_at	PARP4	poly (ADP-ribose) polymerase family, member 4	Canis familiaris	Cfa.35015	477348	---	CO664697	771953	ENSCAFG00000007375	Mphosph8	M-phase phosphoprotein 8	Mm.152466	75339	3	Group 2-4 moderately up-regulated	5.84499e-05	0.00492487	1.31673	0.102903	0.137404	2.49178	3.59424e-06	1.32045e-05	1.701	0.0125474	0.0236816	1.89241	0.00206883	0.0281443	1.29184	0.261352	0.625781	-1.46489	0.0892611	0.182766
Cfa.6145.1.A1_at	SLC26A11	solute carrier family 26, member 11	Canis familiaris	Cfa.6145	483354	ENSCAFG00000005654	CO666835	760090	solute carrier family 26, member 11	Slc26a11	Solute carrier family 26, member 11	Mm.31869	268512	4	Group 2-4 moderately down-regulated	9.71743e-06	0.00114057	-1.32206	0.0328683	0.0525129	-2.20414	4.83049e-07	2.43117e-06	-1.39091	0.0371435	0.0587287	-1.6672	0.00129456	0.0254105	-1.05207	0.766613	0.930497	1.58468	0.00969782	0.0361106
Cfa.616.1.A1_at	---	---	Canis familiaris	Cfa.616	---	---	CF408740							3	Group 2-4 moderately up-regulated	0.000372145	0.0183269	1.61554	0.00399946	0.00984509	2.00384	5.26768e-05	0.000101941	1.54574	0.0253804	0.0421677	1.24036	0.220722	0.331808	-1.04515	0.832524	0.953062	-1.29636	0.206796	0.325846
Cfa.6198.1.S1_at	CD3D	CD3d molecule, delta (CD3-TCR complex)	Canis familiaris	Cfa.6198	479419	ENSCAFG00000012791	CO678480	752613	similar to T-cell surface glycoprotein CD3 delta chain precursor (T-cell receptor T3 delta chain)	Cd3d	CD3 antigen, delta polypeptide	Mm.4527	12500	2	Group 4 highly up-regulated	3.33739e-08	7.89146e-06	1.31889	0.307319	0.36183	1.72635	0.0384944	0.0416467	23.4274	7.85748e-10	2.8411e-08	1.30894	0.381338	0.496173	17.763	4.13379e-08	4.73319e-06	13.5705	1.284e-07	1.10263e-05
Cfa.6200.1.A1_at	XAF1	XIAP associated factor 1	Canis familiaris	Cfa.6200	606957	---	CO663850	755669	similar to XIAP associated factor-1 isoform 2					1	Group 2-4 highly up-regulated	4.64035e-11	2.17062e-08	15.6485	2.59999e-09	3.76041e-08	30.8165	9.67174e-12	1.44445e-10	16.6872	5.59053e-08	9.83508e-07	1.9693	0.0577599	0.134285	1.06638	0.876736	0.962809	-1.84671	0.135442	0.244543
Cfa.6221.1.S1_at	RAC2	ras-related C3 botulinum toxin substrate 2 (rho family, small GTP binding protein Rac2)	Canis familiaris	Cfa.6221	481271	---	DN410527	768402	ras-related C3 botulinum toxin substrate 2 (rho family, small GTP binding protein Rac2)					3	Group 2-4 moderately up-regulated	3.64823e-06	0.000518157	4.78214	9.75872e-05	0.00054506	5.23747	2.19729e-05	5.51933e-05	11.4396	3.53083e-06	3.10985e-05	1.09521	0.813421	0.883482	2.39216	0.0699416	0.307028	2.18419	0.0920412	0.187078
Cfa.6225.1.A1_at	TNFRSF14	tumor necrosis factor receptor superfamily, member 14	Canis familiaris	Cfa.18391	479580	---	CO662199	770222	tumor necrosis factor receptor superfamily, member 14 (herpesvirus entry mediator)	Tnfrsf14	Tumor necrosis factor receptor superfamily, member 14 (herpesvirus entry mediator)	Mm.215147	230979	3	Group 2-4 moderately up-regulated	0.000140206	0.0093692	2.61878	0.00349756	0.00883391	3.97626	4.84702e-05	9.60399e-05	4.11387	0.000641032	0.00211725	1.51836	0.228488	0.341614	1.57091	0.278764	0.639721	1.03461	0.932001	0.94507
Cfa.6267.2.S1_x_at	CRIP1	cysteine-rich protein 1 (intestinal)	Canis familiaris	Cfa.6239	612713	ENSCAFG00000018440	CO659669	770073	cysteine-rich protein 1 (intestinal)	Crip1	Cysteine-rich protein 1 (intestinal)	Mm.272368	12925	3	Group 2-4 moderately up-regulated	0.00105508	0.0376185	1.50655	0.132356	0.170918	2.96391	0.000194949	0.000277326	2.78041	0.00380688	0.00889567	1.96735	0.0331242	0.0972491	1.84554	0.102492	0.390092	-1.066	0.856398	0.888049
Cfa.6267.3.S1_s_at	CRIP1	cysteine-rich protein 1 (intestinal)	Canis familiaris	Cfa.6239	612713	ENSCAFG00000018440	CO662992	770073	cysteine-rich protein 1 (intestinal)	Crip1	Cysteine-rich protein 1 (intestinal)	Mm.272368	12925	3	Group 2-4 moderately up-regulated	0.000334245	0.0171445	1.60957	0.0438466	0.065986	2.93872	3.0457e-05	6.9844e-05	2.20344	0.0076561	0.0158426	1.82577	0.0264409	0.0848827	1.36896	0.316299	0.676939	-1.33369	0.342117	0.465876
Cfa.6339.1.A1_at	LOC100856329	perilipin-2-like	Canis familiaris	---	100856329	---	CO681257	752625	adipose differentiation-related protein	Adfp	Adipose differentiation related protein	Mm.381	11520	3	Group 2-4 moderately up-regulated	0.000563753	0.0241609	1.81312	0.00840257	0.0176801	2.408	0.000143881	0.000219172	2.27833	0.00319122	0.00775538	1.3281	0.240219	0.355546	1.25658	0.4294	0.759664	-1.05691	0.842231	0.880046
Cfa.6344.1.A1_at	---	---	Canis familiaris	Cfa.6344	---	---	CO694487							3	Group 2-4 moderately up-regulated	0.000118931	0.008176	5.23271	0.000478388	0.00192194	7.7929	1.80542e-05	4.76132e-05	2.22438	0.120434	0.157147	1.48927	0.400878	0.512855	-2.35244	0.140855	0.459701	-3.50341	0.0301502	0.0784591
Cfa.6387.1.A1_at	---	---	Canis familiaris	Cfa.6387	---	---	CO682141							3	Group 2-4 moderately up-regulated	0.00120888	0.0412796	-1.10969	0.648946	0.707099	1.98138	0.00364128	0.00405439	2.7125	0.00129674	0.00375554	2.19871	0.00530707	0.0373643	3.01003	0.00160998	0.0254265	1.36899	0.305454	0.427822
Cfa.6388.1.A1_a_at	---	---	Canis familiaris	Cfa.6388	---	---	CO692793							3	Group 2-4 moderately up-regulated	2.74262e-09	8.53766e-07	1.91122	1.85316e-05	0.00012125	3.2404	3.00857e-10	3.33369e-09	2.47487	2.4498e-06	2.27435e-05	1.69547	0.000840963	0.02423	1.29492	0.134338	0.441579	-1.30933	0.108145	0.209875
Cfa.6442.1.A1_at	---	---	Canis familiaris	---	---	---	CO717817							3	Group 2-4 moderately up-regulated	0.000843301	0.0319749	2.06296	0.0152155	0.0283151	3.32226	0.000112008	0.000180845	2.56191	0.00992641	0.0195961	1.61043	0.143458	0.240968	1.24186	0.573845	0.850178	-1.29679	0.48665	0.597015
Cfa.6456.1.S1_at	DLA-DRA	MHC class II DR alpha chain	Canis familiaris	Cfa.6456	481731	ENSCAFG00000000803	NM_001011723.1	769187	MHC class II DR alpha chain					3	Group 2-4 moderately up-regulated	0.000206204	0.0121561	5.27046	0.00149354	0.00455015	8.33516	5.84682e-05	0.000110705	6.77658	0.00233871	0.00600634	1.58149	0.393061	0.504735	1.28577	0.695985	0.906156	-1.23	0.739501	0.80513
Cfa.6458.1.A1_s_at	C2 /// CFB	complement component 2 /// complement factor B	Canis familiaris	Cfa.35697	100688056 /// 474853	ENSCAFG00000000686	CO654346	755911	complement factor B	Cfb	Complement factor B	Mm.653	14962	3	Group 2-4 moderately up-regulated	4.07222e-09	1.19216e-06	11.0177	1.06198e-07	1.13113e-06	16.6107	2.02082e-09	1.7246e-08	13.7487	5.93481e-07	7.0908e-06	1.50764	0.271635	0.387164	1.24788	0.61936	0.866564	-1.20816	0.661118	0.746474
Cfa.649.1.S1_s_at	EMP3	epithelial membrane protein 3	Canis familiaris	Cfa.649	484408	ENSCAFG00000004034	CF411555	747388	epithelial membrane protein 3	Emp3	Epithelial membrane protein 3	Mm.20829	13732	3	Group 2-4 moderately up-regulated	9.15937e-05	0.00698889	1.19295	0.497416	0.555724	2.65798	0.000452885	0.000567759	4.85191	3.4105e-05	0.000191266	2.22808	0.0111765	0.0506817	4.06716	0.00054142	0.0116236	1.82541	0.0896246	0.182978
Cfa.6756.1.A1_at	---	---	Canis familiaris	Cfa.6756	---	---	CO607330							1	Group 2-4 highly up-regulated	2.16546e-12	1.66411e-09	20.1967	5.32515e-10	9.26172e-09	65.5314	1.62872e-13	4.56707e-12	20.6624	1.70105e-08	3.43713e-07	3.24465	0.00213774	0.028366	1.02305	0.956373	0.984626	-3.17153	0.00806073	0.031826
Cfa.6779.1.A1_at	---	---	Canis familiaris	Cfa.34907	---	---	CO717313							4	Group 2-4 moderately down-regulated	0.00147449	0.0472769	-1.8769	0.00402991	0.00987006	-2.12804	0.000453742	0.000568315	-1.883	0.0144581	0.0266292	-1.1338	0.582034	0.682933	-1.00325	0.990559	0.997146	1.13013	0.645791	0.736974
Cfa.6893.1.S1_s_at	DNPEP	aspartyl aminopeptidase	Canis familiaris	Cfa.1331	478922	ENSCAFG00000015399	CO663363	762588	aspartyl aminopeptidase	Dnpep	Aspartyl aminopeptidase	Mm.24680	13437	3	Group 2-4 moderately up-regulated	4.07048e-05	0.00366471	1.29473	0.0439425	0.066058	2.0217	2.31315e-06	9.00359e-06	1.19804	0.23175	0.278547	1.56148	0.00362655	0.0316989	-1.08071	0.645492	0.878995	-1.68751	0.00347403	0.0184989
Cfa.6991.1.A1_at	---	---	Canis familiaris	Cfa.6991	---	---	CO604260							3	Group 2-4 moderately up-regulated	6.34457e-05	0.00520074	1.01836	0.933405	0.95653	1.29907	0.208451	0.222369	4.76014	3.77027e-06	3.25808e-05	1.27565	0.330532	0.445245	4.67431	2.45905e-05	0.00117008	3.66426	0.000136946	0.00238183
Cfa.720.1.A1_at	STAT1	signal transducer and activator of transcription 1, 91kDa	Canis familiaris	Cfa.720	488449	---	CO611688	745867	signal transducer and activator of transcription 1, 91kDa; signal transducer and activator of transcription 4	Stat1	Signal transducer and activator of transcription 1	Mm.277406	20846	3	Group 2-4 moderately up-regulated	8.50131e-16	4.57318e-12	7.52641	4.85289e-14	5.12913e-12	11.8556	1.33034e-16	2.21597e-14	5.49854	9.58706e-11	6.58631e-09	1.5752	0.00490956	0.0364634	-1.3688	0.0884742	0.360723	-2.15614	0.00015456	0.00255863
Cfa.7215.1.A1_s_at	MARCH11	membrane-associated ring finger (C3HC4) 11	Canis familiaris	Cfa.7215	479384	ENSCAFG00000019105	CO609479	768057	membrane-associated ring finger (C3HC4) 11					4	Group 2-4 moderately down-regulated	0.000390269	0.0190255	-1.32959	0.102072	0.136428	-2.20586	3.96473e-05	8.30418e-05	-1.78951	0.0085838	0.0173699	-1.65905	0.0138715	0.0575814	-1.3459	0.208603	0.573797	1.23266	0.356696	0.48002
Cfa.7297.1.A1_at	ACSBG1	acyl-CoA synthetase bubblegum family member 1	Canis familiaris	Cfa.7297	479067	---	CO614297	746057	acyl-CoA synthetase bubblegum family member 1	Acsbg1	Acyl-CoA synthetase bubblegum family member 1	Mm.20592	94180	4	Group 2-4 moderately down-regulated	3.53937e-05	0.00328679	-2.12221	0.000405633	0.00170963	-2.76706	4.32346e-06	1.535e-05	-1.52609	0.0691635	0.0989903	-1.30386	0.215131	0.324885	1.39062	0.201921	0.570164	1.81317	0.0222223	0.0632162
Cfa.7446.1.A1_at	ADCY2	adenylate cyclase 2 (brain)	Canis familiaris	Cfa.7446	478624	---	CN000033	748037	adenylate cyclase 2 (brain)	Adcy2	Adenylate cyclase 2	Mm.390617	210044	4	Group 2-4 moderately down-regulated	0.000547409	0.0237477	-1.15941	0.396885	0.4533	-2.26378	3.53028e-05	7.67511e-05	-1.2051	0.378535	0.429131	-1.95252	0.00220333	0.028366	-1.0394	0.870887	0.961148	1.8785	0.0107338	0.038402
Cfa.7519.1.A1_at	BIN2	bridging integrator 2	Canis familiaris	Cfa.7519	486539	---	CO600375	747231	bridging integrator 2	Bin2	Bridging integrator 2	Mm.459097	668218	3	Group 2-4 moderately up-regulated	0.000159996	0.0103111	3.52862	0.000630318	0.00231566	3.67493	0.000236057	0.00032113	4.92565	0.000412581	0.00149574	1.04146	0.912223	0.958252	1.39591	0.455633	0.772926	1.34034	0.498163	0.607883
Cfa.7541.1.A1_at	GRN	granulin	Canis familiaris	Cfa.7541	480501	ENSCAFG00000014165	DN746776	756964	granulin	Grn	Granulin	Mm.1568	14824	3	Group 2-4 moderately up-regulated	0.0011731	0.0405173	1.5925	0.0375167	0.0581805	2.53646	9.26963e-05	0.00015666	1.73415	0.041985	0.0652572	1.59275	0.0646687	0.144365	1.08894	0.77127	0.930497	-1.46266	0.188054	0.304343
Cfa.758.1.S1_at	ANXA1	annexin A1	Canis familiaris	Cfa.758	476322	ENSCAFG00000001778	CF412327	751337	annexin A1	Anxa1	Annexin A1	Mm.248360	16952	3	Group 2-4 moderately up-regulated	4.93352e-06	0.000663481	1.64819	0.0328577	0.0525129	3.383	4.69242e-06	1.63639e-05	4.61676	7.02291e-06	5.18789e-05	2.05255	0.00855251	0.0457243	2.8011	0.00235314	0.0316982	1.36469	0.299224	0.420812
Cfa.7803.1.A1_at	SLC25A37	solute carrier family 25 (mitochondrial iron transporter), member 37	Canis familiaris	Cfa.32765	486115	---	CO591709	750170	solute carrier family 25, member 37	Slc25a37	Solute carrier family 25, member 37	Mm.293635	67712	3	Group 2-4 moderately up-regulated	0.000502201	0.0224306	1.63353	0.0075272	0.0161348	1.9958	0.000205041	0.000288064	2.04918	0.00176476	0.00476381	1.22178	0.305211	0.419954	1.25445	0.335326	0.690873	1.02674	0.906875	0.925052
Cfa.797.1.S1_at	LGALS3	lectin, galactoside-binding, soluble, 3	Canis familiaris	Cfa.797	404021	---	DN750555	751935	lectin, galactoside-binding, soluble, 3	Lgals2	Lectin, galactose-binding, soluble 2	Mm.390793	107753	3	Group 2-4 moderately up-regulated	1.00155e-05	0.00116491	1.41968	0.274269	0.326556	4.46509	3.4114e-05	7.52369e-05	9.08435	5.60488e-06	4.37805e-05	3.14514	0.00371353	0.0318899	6.39888	0.000237426	0.00615515	2.03453	0.100752	0.198897
Cfa.8094.1.A1_at	LOC609880	Similar to Kinesin-like protein KIFC2	Canis familiaris	Cfa.19213	609880	---	CO597299	768502	similar to Kinesin-like protein KIFC2					4	Group 2-4 moderately down-regulated	0.000737013	0.0290452	-1.71403	0.00534363	0.0123814	-2.0358	0.000246844	0.000333494	-1.95764	0.00435088	0.00992734	-1.18772	0.398226	0.509937	-1.14213	0.586782	0.854612	1.03992	0.868286	0.895664
Cfa.8161.1.A1_at	LOC100687652	uncharacterized LOC100687652	Canis familiaris	---	100687652	---	CO596227							3	Group 2-4 moderately up-regulated	0.000245146	0.0136833	1.69246	0.00753928	0.0161355	2.07654	0.000239654	0.000324738	2.52469	0.000292553	0.00112596	1.22694	0.328484	0.443633	1.49173	0.11893	0.416861	1.21581	0.42243	0.540931
Cfa.838.1.A1_at	CD59	CD59 molecule, complement regulatory protein	Canis familiaris	Cfa.838	475945	---	CF412893	752159	CD59 molecule, complement regulatory protein	Cd59b	CD59b antigen	Mm.359026	333883	3	Group 2-4 moderately up-regulated	1.71514e-05	0.00183154	1.33375	0.0543335	0.0786662	1.79496	0.000205865	0.000288632	2.79251	3.96579e-06	3.34294e-05	1.3458	0.0790765	0.164786	2.09373	0.0009148	0.0163238	1.55575	0.0281194	0.0750686
Cfa.8611.3.A1_at	---	---	Canis familiaris	Cfa.45591	---	---	CO677753							3	Group 2-4 moderately up-regulated	2.84059e-07	5.55659e-05	2.32933	0.000134419	0.000696948	3.85585	6.19125e-08	4.1295e-07	3.47561	1.148e-05	7.73211e-05	1.65535	0.0256022	0.0833018	1.49211	0.130135	0.438419	-1.1094	0.678204	0.757785
Cfa.8644.1.A1_at	---	---	Canis familiaris	Cfa.8644	---	---	CO693684							4	Group 2-4 moderately down-regulated	0.000859236	0.0323794	-1.39031	0.040875	0.0624718	-2.00008	6.33027e-05	0.00011866	-1.41003	0.0754012	0.105932	-1.43858	0.0467461	0.118327	-1.01418	0.946858	0.982854	1.41846	0.0971846	0.193905
Cfa.871.2.S1_s_at	LOC100855560	probable ATP-dependent RNA helicase DDX58-like	Canis familiaris	---	100855560	ENSCAFG00000001807	DN265151	749194	ENSCAFG00000001807					1	Group 2-4 highly up-regulated	3.79395e-13	3.70361e-10	39.0665	1.15607e-12	5.12399e-11	43.9856	1.53532e-13	4.39486e-12	11.9672	9.1244e-08	1.42465e-06	1.12592	0.703997	0.794816	-3.26445	0.00405108	0.0453238	-3.6755	0.00140051	0.0108718
Cfa.8798.1.A1_at	---	---	Canis familiaris	Cfa.8798	---	---	CO595599							1	Group 2-4 highly up-regulated	1.91338e-13	2.35264e-10	23.0396	3.14646e-11	8.58502e-10	78.5975	7.34338e-15	3.71779e-13	6.8441	5.35056e-06	4.24952e-05	3.41141	0.000582883	0.0202563	-3.36635	0.00341071	0.0411081	-11.484	5.74448e-07	4.38495e-05
Cfa.8843.1.A1_at	APOC1	apolipoprotein C-I	Canis familiaris	Cfa.45293	476437	ENSCAFG00000004615	CO674919	749639	apolipoprotein C-I	Apoc1	Apolipoprotein C-I	Mm.182440	11812	3	Group 2-4 moderately up-regulated	5.78452e-06	0.000756647	5.07908	0.000618798	0.00229161	14.6884	3.73322e-07	1.98048e-06	5.32955	0.00271126	0.00684793	2.89194	0.0329889	0.0970595	1.04931	0.932908	0.980339	-2.75603	0.0766647	0.163567
Cfa.8843.1.A1_s_at	APOC1	apolipoprotein C-I	Canis familiaris	Cfa.45293	476437	ENSCAFG00000004615	CO674919	749639	apolipoprotein C-I	Apoc1	Apolipoprotein C-I	Mm.182440	11812	3	Group 2-4 moderately up-regulated	9.72671e-06	0.00114057	4.9459	0.00139307	0.00430131	17.2662	4.46255e-07	2.28789e-06	3.9769	0.0166605	0.0298455	3.49102	0.0203305	0.0721813	-1.24365	0.722354	0.914802	-4.34162	0.0196998	0.0583352
Cfa.8846.1.A1_s_at	C2 /// CFB	complement component 2 /// complement factor B	Canis familiaris	Cfa.35697	100688056 /// 474853	ENSCAFG00000000686	CO701403	755911	complement factor B	Cfb	Complement factor B	Mm.653	14962	3	Group 2-4 moderately up-regulated	1.13967e-07	2.35938e-05	7.12959	4.1418e-06	3.23343e-05	11.2375	5.44039e-08	3.64639e-07	10.5878	4.74766e-06	3.88291e-05	1.57617	0.238822	0.354365	1.48504	0.392621	0.731702	-1.06136	0.893411	0.914714
Cfa.8971.1.A1_at	---	---	Canis familiaris	Cfa.8971	---	---	CO593730							1	Group 2-4 highly up-regulated	3.06747e-08	7.29329e-06	14.5497	1.21832e-06	1.03973e-05	34.9646	3.23758e-09	2.64788e-08	9.9118	0.000133429	0.00059139	2.40312	0.0763047	0.161049	-1.46791	0.507637	0.809571	-3.52757	0.0317522	0.0818527
Cfa.8977.1.A1_at	---	---	Canis familiaris	Cfa.8977	---	---	DN422698							4	Group 2-4 moderately down-regulated	0.00111325	0.0390774	-1.96864	0.0757305	0.104367	-5.15101	7.32971e-05	0.000131476	-1.19982	0.684135	0.722522	-2.61654	0.0293649	0.0904649	1.64077	0.332388	0.690873	4.29314	0.00613773	0.027204
Cfa.8995.1.A1_at	---	---	Canis familiaris	Cfa.8995	---	---	CO593253							1	Group 2-4 highly up-regulated	2.76704e-09	8.53766e-07	16.9417	1.66401e-07	1.71906e-06	42.4138	3.1673e-10	3.4815e-09	14.0064	9.34707e-06	6.62004e-05	2.50352	0.0487627	0.121377	-1.20957	0.724201	0.914802	-3.02817	0.0421571	0.102158
Cfa.9062.1.A1_at	---	---	Canis familiaris	Cfa.9062	---	---	CO592132							4	Group 2-4 moderately down-regulated	4.38394e-05	0.00390606	-2.20955	0.00154948	0.0046894	-3.39892	4.83342e-06	1.67705e-05	-2.3448	0.00418035	0.00958898	-1.53829	0.100941	0.192095	-1.06121	0.846899	0.957507	1.44955	0.219985	0.340382
Cfa.9085.1.A1_at	TMOD2	tropomodulin 2 (neuronal)	Canis familiaris	Cfa.9085	478309	---	CO587730							4	Group 2-4 moderately down-regulated	0.00145884	0.0469568	-1.14104	0.499529	0.557557	-2.19176	0.00022496	0.000309134	1.15847	0.534426	0.583242	-1.92085	0.00650819	0.0402169	1.32185	0.301121	0.660727	2.53908	0.0012959	0.0103521
Cfa.9097.1.A1_at	---	---	Canis familiaris	Cfa.9097	---	---	CO692823							3	Group 2-4 moderately up-regulated	0.000134553	0.00903351	2.23852	0.00522973	0.0121487	3.73469	1.7547e-05	4.67241e-05	2.84641	0.00310194	0.00762445	1.66837	0.0990495	0.18981	1.27156	0.51054	0.810984	-1.31207	0.443069	0.558511
Cfa.9124.1.A1_at	---	---	Canis familiaris	---	---	---	CO591302							1	Group 2-4 highly up-regulated	6.1314e-12	3.61459e-09	17.7484	3.18658e-11	8.58502e-10	21.4291	2.35155e-12	4.37253e-11	8.55233	2.61081e-07	3.55174e-06	1.20739	0.51325	0.617517	-2.07527	0.0435326	0.233648	-2.50565	0.0106841	0.038329
Cfa.913.2.A1_at	GSK3B	glycogen synthase kinase 3 beta	Canis familiaris	Cfa.913	478575	ENSCAFG00000011122	CO600512	770378	glycogen synthase kinase 3 beta	Gsk3b	Glycogen synthase kinase 3 beta	Mm.394930	56637	4	Group 2-4 moderately down-regulated	0.00105504	0.0376185	-1.46082	0.0362053	0.0563516	-2.01771	0.000205608	0.000288565	-1.88922	0.00524851	0.0115199	-1.38121	0.109448	0.202102	-1.29326	0.283235	0.642103	1.06801	0.774243	0.829805
Cfa.9203.1.A1_at	---	---	Canis familiaris	Cfa.9203	---	---	CO589314							4	Group 2-4 moderately down-regulated	0.000265901	0.0145219	-1.13396	0.475988	0.534757	-2.39622	1.72077e-05	4.60886e-05	-1.21451	0.365164	0.415	-2.11314	0.00090658	0.0243562	-1.07103	0.775731	0.930497	1.97299	0.00707465	0.0292788
Cfa.9225.1.A1_at	---	---	Canis familiaris	Cfa.9225	---	---	CO584693							4	Group 2-4 moderately down-regulated	4.17792e-05	0.00374576	-1.37525	0.0432348	0.0656405	-2.40055	1.92826e-06	7.86182e-06	-1.38321	0.0857415	0.117927	-1.74554	0.00317289	0.0316989	-1.00579	0.977748	0.995596	1.7355	0.0104213	0.0377805
Cfa.9229.1.A1_at	---	---	Canis familiaris	Cfa.11751	---	---	CO589346							4	Group 2-4 moderately down-regulated	3.47467e-06	0.000499058	-1.49077	0.00924631	0.0189336	-2.63882	1.5105e-07	9.02358e-07	-1.55944	0.0157882	0.0285371	-1.7701	0.00159824	0.0274497	-1.04606	0.817888	0.950743	1.69216	0.00976853	0.0361778
Cfa.9247.1.A1_at	---	---	Canis familiaris	---	---	---	CO586993							4	Group 2-4 moderately down-regulated	0.00100707	0.036635	-1.31977	0.13634	0.17549	-2.2094	9.32276e-05	0.000156979	-1.72441	0.0198644	0.034769	-1.67408	0.0189952	0.0696749	-1.3066	0.289628	0.645251	1.28125	0.310319	0.432432
Cfa.9330.1.A1_at	---	---	Canis familiaris	Cfa.9330	---	---	CO587285							1	Group 2-4 highly up-regulated	2.00239e-14	3.44692e-11	42.1798	1.92029e-13	1.25642e-11	71.1484	2.78397e-15	1.59382e-13	10.9745	5.65482e-08	9.83508e-07	1.68679	0.0835729	0.170793	-3.84344	0.000765468	0.0147207	-6.48307	1.12568e-05	0.000463265
Cfa.9365.1.A1_at	---	---	Canis familiaris	Cfa.9365	---	---	CO586736							3	Group 2-4 moderately up-regulated	9.84842e-05	0.00728141	1.99611	0.00080865	0.00285626	2.01996	0.000363327	0.000465248	2.74474	0.000111424	0.000510321	1.01195	0.954288	0.984072	1.37504	0.210213	0.575197	1.3588	0.212751	0.332555
Cfa.9424.1.A1_at	---	---	Canis familiaris	Cfa.9424	---	---	CO586026							3	Group 2-4 moderately up-regulated	0.000623301	0.0257151	1.46553	0.0580143	0.0832064	2.38463	6.68361e-05	0.000124603	1.93521	0.0091573	0.0183146	1.62715	0.0354527	0.100853	1.32049	0.30166	0.660727	-1.23224	0.420852	0.539414
Cfa.9449.1.A1_at	SP100	SP100 nuclear antigen	Canis familiaris	Cfa.39161	477402	ENSCAFG00000010717	CO585250	761989	SP100 nuclear antigen					3	Group 2-4 moderately up-regulated	1.61575e-05	0.00173834	5.39537	0.000304633	0.00140458	7.9434	1.13531e-05	3.3619e-05	9.86403	8.45754e-05	0.000413546	1.47226	0.40289	0.514651	1.82824	0.28169	0.642103	1.24179	0.686694	0.765221
Cfa.9449.1.A1_s_at	SP100	SP100 nuclear antigen	Canis familiaris	Cfa.39161	477402	ENSCAFG00000010717	CO585250	761989	SP100 nuclear antigen					3	Group 2-4 moderately up-regulated	4.67039e-07	8.7387e-05	6.82235	1.68897e-05	0.000113657	9.76546	5.39088e-07	2.65486e-06	13.6987	3.2538e-06	2.94126e-05	1.43139	0.387045	0.500281	2.00791	0.16855	0.51887	1.40277	0.483341	0.593486
Cfa.9472.1.A1_at	---	---	Canis familiaris	Cfa.9472	---	---	CO584881							4	Group 2-4 moderately down-regulated	0.00044903	0.0209361	-1.5519	0.00980722	0.0198748	-2.09983	3.79379e-05	8.02701e-05	-1.30931	0.168691	0.211287	-1.35307	0.102568	0.194117	1.18528	0.43654	0.764084	1.60376	0.0324607	0.0830559
Cfa.9477.1.A1_at	---	---	Canis familiaris	---	---	---	CO584800							3	Group 2-4 moderately up-regulated	0.000675728	0.0273565	1.55599	0.0260851	0.0431152	2.38854	4.52867e-05	9.16405e-05	1.28545	0.277529	0.326198	1.53507	0.0545641	0.1294	-1.21046	0.462298	0.77452	-1.85813	0.0195824	0.0582385
Cfa.9572.1.A1_at	TAP2	transporter 2, ATP-binding cassette, sub-family B (MDR/TAP)	Canis familiaris	Cfa.9572	474864	---	CO593914	759214	transporter 2, ATP-binding cassette, sub-family B (MDR/TAP)	Tap2	Transporter 2, ATP-binding cassette, sub-family B (MDR/TAP)	Mm.14814	21355	3	Group 2-4 moderately up-regulated	1.3114e-08	3.30036e-06	2.65988	1.95233e-06	1.63567e-05	4.15498	1.01007e-09	9.57132e-09	2.08616	0.000741251	0.00236306	1.56209	0.0196392	0.070825	-1.27501	0.269769	0.631452	-1.99168	0.00296521	0.0167879
Cfa.9600.1.A1_at	LOC100855809	carbonic anhydrase 14-like	Canis familiaris	---	100855809	ENSCAFG00000011762	CO713231	764301	carbonic anhydrase XIV	Car14	Carbonic anhydrase 14	Mm.478006	23831	4	Group 2-4 moderately down-regulated	0.000596044	0.0249521	-2.26201	0.0110156	0.0218089	-4.00282	4.38527e-05	8.97968e-05	-1.495	0.273869	0.322698	-1.76959	0.103192	0.194384	1.51305	0.318207	0.678034	2.67746	0.0195367	0.0582385
Cfa.9632.1.A1_at	---	---	Canis familiaris	Cfa.9632	---	---	CO592680							4	Group 2-4 moderately down-regulated	0.000143887	0.00951183	-1.58407	0.0656411	0.0925034	-3.64625	6.08096e-06	2.03109e-05	-1.55219	0.141443	0.181121	-2.30183	0.0052269	0.0373643	1.02054	0.950949	0.982854	2.3491	0.0126436	0.0428946
Cfa.9647.1.A1_at	CD163	CD163 molecule	Canis familiaris	Cfa.19174	477704	ENSCAFG00000013968	CO702048	759979	CD163 molecule	Cd163	CD163 antigen	Mm.37426	93671	3	Group 2-4 moderately up-regulated	4.88405e-05	0.00426339	6.51379	0.000392253	0.00167199	10.7562	1.03644e-05	3.10872e-05	1.20785	0.734956	0.769687	1.6513	0.341899	0.455644	-5.39286	0.0125131	0.103205	-8.90524	0.0013785	0.0108232
Cfa.9758.1.A1_at	---	---	Canis familiaris	Cfa.9758	---	---	CO590687							1	Group 2-4 highly up-regulated	1.91935e-11	9.94849e-09	39.8851	3.91988e-10	7.12074e-09	77.2146	3.93009e-12	6.5853e-11	25.8896	1.29301e-07	1.93109e-06	1.93593	0.122643	0.217123	-1.54058	0.393923	0.731702	-2.98245	0.0327286	0.0834307
Cfa.9868.1.A1_at	BRCA2	breast cancer 2, early onset	Canis familiaris	Cfa.9868	474180	ENSCAFG00000006383	CO588191	748022	breast cancer 2, early onset	Brca2	Breast cancer 2	Mm.236256	12190	3	Group 2-4 moderately up-regulated	2.60519e-05	0.00258925	1.69694	0.0197093	0.03463	3.54884	1.41664e-06	6.15969e-06	2.17379	0.00584982	0.012618	2.09132	0.00532999	0.0373643	1.28101	0.401958	0.739344	-1.63256	0.0939845	0.189904
Cfa.9869.1.A1_at	---	---	Canis familiaris	Cfa.9869	---	---	CO588168							4	Group 2-4 moderately down-regulated	0.00145412	0.04684	-1.53096	0.210418	0.258831	-4.18187	0.0001159	0.000185762	-2.53854	0.0291347	0.0472623	-2.73153	0.0134603	0.0569059	-1.65813	0.276429	0.638399	1.64735	0.267416	0.390053
Cfa.9893.1.S1_at	MAPK1	mitogen-activated protein kinase 1	Canis familiaris	Cfa.2796	477575	---	CF413015	753829	mitogen-activated protein kinase 1	Mapk1	Mitogen-activated protein kinase 1	Mm.196581	26413	3	Group 2-4 moderately up-regulated	3.69567e-06	0.000519214	1.02354	0.917235	0.942618	1.60023	0.0332926	0.0360473	6.93752	1.97912e-07	2.86243e-06	1.56343	0.0889672	0.177418	6.77797	1.71167e-06	0.000138343	4.33533	4.41696e-05	0.00120938
Cfa.9955.1.A1_at	LOC100685792	interferon-activable protein 203-like	Canis familiaris	---	100685792	---	CO586666	747447	ENSCAFG00000025115					1	Group 2-4 highly up-regulated	3.91104e-10	1.50278e-07	9.42451	2.3631e-08	2.87336e-07	15.146	1.97153e-10	2.33525e-09	13.9772	4.08083e-08	7.2819e-07	1.60708	0.14251	0.240256	1.48307	0.306651	0.667731	-1.08362	0.82786	0.869633
Cfa.9956.1.A1_at	---	---	Canis familiaris	Cfa.9956	---	---	CO586653							3	Group 2-4 moderately up-regulated	0.00140668	0.0458958	-1.10889	0.422843	0.479073	-1.19796	0.142376	0.152356	1.77042	0.00108539	0.00325701	-1.08033	0.596998	0.695738	1.9632	0.000722095	0.0141737	2.1209	0.000164276	0.00268709
CfaAffx.10005.1.S1_s_at	TRIM21	tripartite motif containing 21	Canis familiaris	Cfa.27705	485226	ENSCAFG00000006025	pmrna9905	751975	tripartite motif-containing 21	Trim21	Tripartite motif-containing 21	Mm.321227	20821	1	Group 2-4 highly up-regulated	2.52496e-12	1.84173e-09	19.0082	1.10846e-10	2.37972e-09	42.2442	2.05416e-13	5.64483e-12	8.28384	1.29309e-06	1.34599e-05	2.22243	0.0164077	0.0626228	-2.29461	0.0356895	0.205177	-5.0996	0.000146468	0.00245423
CfaAffx.1003.1.S1_s_at	MBP	myelin basic protein	Canis familiaris	Cfa.39489	476160	---	pmrna903	766989	myelin basic protein	Mbp	Myelin basic protein	Mm.252063	17196	4	Group 2-4 moderately down-regulated	0.000336529	0.0171875	-1.28595	0.404176	0.460479	-4.33606	2.13181e-05	5.44444e-05	-1.14148	0.715768	0.751885	-3.37189	0.00142162	0.0263961	1.12656	0.771813	0.930497	3.79864	0.00241822	0.0149668
CfaAffx.10061.1.S1_s_at	TRIM21	tripartite motif containing 21	Canis familiaris	Cfa.27705	485226	---	pmrna9961	768663	tripartite motif-containing 68	Trim68	Tripartite motif-containing 68	Mm.39043	101700	3	Group 2-4 moderately up-regulated	5.54693e-06	0.000736765	4.25429	8.07202e-05	0.000464057	6.87314	6.12524e-07	2.96341e-06	1.83932	0.11266	0.148314	1.61558	0.179749	0.28585	-2.31297	0.0566495	0.276998	-3.73679	0.00340328	0.018266
CfaAffx.10071.1.S1_s_at	EIF2AK2	eukaryotic translation initiation factor 2-alpha kinase 2	Canis familiaris	Cfa.24643	611397	ENSCAFG00000006051	pmrna9971	754589	eukaryotic translation initiation factor 2-alpha kinase 2	Eif2ak2	Eukaryotic translation initiation factor 2-alpha kinase 2	Mm.378990	19106	3	Group 2-4 moderately up-regulated	1.09093e-11	6.09719e-09	17.7115	1.58831e-11	4.84963e-10	15.6206	1.09916e-11	1.62393e-10	6.89623	8.16187e-07	9.11741e-06	-1.13385	0.65105	0.746696	-2.56828	0.0088386	0.0837533	-2.2651	0.0175094	0.0547319
CfaAffx.10255.1.S1_at	LOC100855737	suppressor of cytokine signaling 2-like	Canis familiaris	---	100855737	ENSCAFG00000006180	pmrna10155	764408	suppressor of cytokine signaling 2	Socs2;Gm9847	Suppressor of cytokine signaling 2;suppressor of cytokine signaling 2 pseudogene	Mm.440128;Mm.474283	216233;100043256	4	Group 2-4 moderately down-regulated	0.000247058	0.0137366	-1.03306	0.869743	0.903679	-2.50034	4.55368e-05	9.20112e-05	1.19603	0.459222	0.509259	-2.42033	0.000589704	0.0202563	1.23557	0.439736	0.76636	2.99048	0.000319661	0.00431704
CfaAffx.10368.1.S1_s_at	TRIM22	tripartite motif containing 22	Canis familiaris	Cfa.18868	485284	ENSCAFG00000024867	pmrna10268	757319	tripartite motif-containing 22					3	Group 2-4 moderately up-regulated	4.57892e-06	0.000623589	4.91254	0.000357274	0.00159381	10.5904	9.01061e-07	4.18263e-06	8.3324	0.000126816	0.000571294	2.15578	0.0905303	0.180012	1.69615	0.324461	0.68586	-1.27098	0.641501	0.733907
CfaAffx.10779.1.S1_at	---	---	Canis familiaris	---	---	ENSCAFG00000006557	pmrna10679	747931	similar to Interferon regulatory factor 7 (IRF-7)					1	Group 2-4 highly up-regulated	2.08078e-15	8.55178e-12	45.4173	8.61844e-14	7.91668e-12	113.538	1.83506e-16	2.52137e-14	24.6532	1.80684e-10	9.93039e-09	2.49988	0.00367549	0.0317618	-1.84225	0.0876957	0.358613	-4.60541	0.000117608	0.00215458
CfaAffx.10817.1.S1_at	C25H13orf33	chromosome 25 open reading frame, human C13orf33	Canis familiaris	---	607966	ENSCAFG00000006579	pmrna10717	757226	hypothetical protein LOC607966	6330406I15Rik	RIKEN cDNA 6330406I15 gene	Mm.252139	70717	3	Group 2-4 moderately up-regulated	0.000360856	0.0180144	1.28764	0.497482	0.555724	4.95939	0.000104041	0.000170791	4.86246	0.00162467	0.00446448	3.85152	0.0035908	0.0316989	3.77625	0.014416	0.112543	-1.01993	0.968037	0.97442
CfaAffx.10845.1.S1_at	WDFY4	WDFY family member 4	Canis familiaris	Cfa.13188	486770	ENSCAFG00000006576	pmrna10745	768608	WDFY family member 4					3	Group 2-4 moderately up-regulated	0.00066144	0.0269301	1.05446	0.817472	0.860694	1.75049	0.0149515	0.0163302	3.63202	9.51866e-05	0.000450987	1.66009	0.0616786	0.139846	3.44445	0.000579079	0.0120554	2.07485	0.0236211	0.0665069
CfaAffx.10983.1.S1_at	APLP1	amyloid beta (A4) precursor-like protein 1	Canis familiaris	Cfa.17903	476478	---	pmrna10883	756680	amyloid beta (A4) precursor-like protein 1	Aplp1	Amyloid beta (A4) precursor-like protein 1	Mm.2381	11803	4	Group 2-4 moderately down-regulated	0.000489892	0.0220834	-1.42419	0.0337131	0.0533047	-2.1075	3.66949e-05	7.8534e-05	-1.13262	0.519079	0.569206	-1.47979	0.0381168	0.105641	1.25743	0.297979	0.658238	1.86073	0.00655663	0.028419
CfaAffx.11067.1.S1_s_at	KIAA1456	KIAA1456 ortholog	Canis familiaris	---	482887	ENSCAFG00000006759	pmrna10967	767930	similar to CG17807-PA	6430573F11Rik	RIKEN cDNA 6430573F11 gene	Mm.180924	319582	4	Group 2-4 moderately down-regulated	0.000188879	0.0115361	-3.52694	0.000251378	0.00118471	-2.88623	0.000782304	0.000933871	-4.18375	0.000501798	0.00172367	1.22199	0.553582	0.655716	-1.18623	0.675061	0.897271	-1.44956	0.350198	0.473594
CfaAffx.11165.1.S1_s_at	MSR1	macrophage scavenger receptor 1	Canis familiaris	Cfa.18893	482891	ENSCAFG00000006830	pmrna11065	757996	macrophage scavenger receptor 1	Msr1	Macrophage scavenger receptor 1	Mm.239291	20288	3	Group 2-4 moderately up-regulated	6.1912e-05	0.00513656	5.51207	0.000490791	0.00194898	9.60133	7.56451e-06	2.40593e-05	3.56608	0.0207368	0.0360207	1.74187	0.260506	0.37441	-1.54569	0.460643	0.77452	-2.6924	0.0909792	0.185193
CfaAffx.11223.1.S1_s_at	SLC1A2	solute carrier family 1 (glial high affinity glutamate transporter), member 2	Canis familiaris	Cfa.3614	403750	ENSCAFG00000006881	pmrna11123	751194	solute carrier family 1 (glial high affinity glutamate transporter), member 2	Slc1a2	Solute carrier family 1 (glial high affinity glutamate transporter), member 2	Mm.439713	20511	4	Group 2-4 moderately down-regulated	0.000502454	0.0224306	-1.20011	0.422956	0.479073	-2.79126	5.68694e-05	0.000108557	-2.08749	0.0121985	0.0232142	-2.32583	0.00291423	0.0310682	-1.73942	0.0839997	0.347965	1.33713	0.338131	0.461383
CfaAffx.1159.1.S1_at	STAT2	signal transducer and activator of transcription 2, 113kDa	Canis familiaris	Cfa.21211	481111	ENSCAFG00000000121	pmrna1059	765321	signal transducer and activator of transcription 2, 113kDa	Stat2	Signal transducer and activator of transcription 2	Mm.293120	20847	3	Group 2-4 moderately up-regulated	4.462e-07	8.38525e-05	2.03888	0.000114911	0.000625411	3.21484	3.0689e-08	2.14044e-07	1.93469	0.00177271	0.00477589	1.57677	0.0161749	0.0625142	-1.05386	0.806849	0.945914	-1.66169	0.0209801	0.0606878
CfaAffx.11599.1.S1_at	IFIT5	interferon-induced protein with tetratricopeptide repeats 5	Canis familiaris	---	486788	ENSCAFG00000007151	pmrna11499	751082	interferon-induced protein with tetratricopeptide repeats 5					3	Group 2-4 moderately up-regulated	1.10556e-06	0.000191846	3.01511	2.06478e-05	0.000133193	4.27132	1.26952e-07	7.78717e-07	1.81869	0.0266654	0.0439834	1.41664	0.155576	0.256001	-1.65785	0.0903916	0.36745	-2.34858	0.00517292	0.0240121
CfaAffx.11657.1.S1_s_at	CD59	CD59 molecule, complement regulatory protein	Canis familiaris	Cfa.838	475945	ENSCAFG00000007187	pmrna11557	752159	CD59 molecule, complement regulatory protein	Cd59b	CD59b antigen	Mm.359026	333883	3	Group 2-4 moderately up-regulated	4.63584e-05	0.00411347	1.76873	0.00401255	0.00984509	1.91817	0.000735017	0.000879716	3.35798	9.96668e-06	6.98684e-05	1.08449	0.694054	0.784881	1.89853	0.0154304	0.118407	1.75062	0.0271689	0.0733401
CfaAffx.11797.1.S1_s_at	LOC100855488	peroxisomal acyl-coenzyme A oxidase 2-like	Canis familiaris	---	100855488	ENSCAFG00000007261	pmrna11697	754480	acyl-Coenzyme A oxidase 2, branched chain	Acox2	Acyl-Coenzyme A oxidase 2, branched chain	Mm.28700	93732	3	Group 2-4 moderately up-regulated	0.000469326	0.0215554	1.63878	0.136519	0.17549	4.88393	2.16842e-05	5.48694e-05	1.7848	0.149282	0.189745	2.98023	0.00631994	0.039833	1.08911	0.847755	0.957507	-2.7364	0.0265862	0.0724791
CfaAffx.11843.1.S1_at	ASCL1	achaete-scute complex homolog 1 (Drosophila)	Canis familiaris	---	482628	ENSCAFG00000007324	pmrna11743	761392	achaete-scute complex homolog 1 (Drosophila)	Ascl1	Achaete-scute complex homolog 1 (Drosophila)	Mm.136217	17172	4	Group 2-4 moderately down-regulated	6.70501e-06	0.000841254	-2.16825	0.00111662	0.00366165	-3.85401	4.3041e-07	2.21492e-06	-2.24505	0.00393312	0.00914399	-1.77747	0.0234874	0.0793114	-1.03542	0.904348	0.973041	1.71667	0.0633535	0.139948
CfaAffx.11892.1.S1_at	LOC491492	Similar to Ig kappa chain V-II region RPMI 6410 precursor	Canis familiaris	Cfa.46031 /// Cfa.46971 /// Cfa.47013 /// Cfa.47027 /// Cfa.47031	491492	ENSCAFG00000007351	pmrna11792	757240	similar to Ig kappa chain C region, B allele					3	Group 2-4 moderately up-regulated	0.000214189	0.0124731	-1.00582	0.978476	0.993663	-1.00654	0.97425	0.988811	3.92883	1.98365e-05	0.000122772	-1.00072	0.997657	1	3.95169	8.9167e-05	0.00331123	3.95453	5.99397e-05	0.00144486
CfaAffx.11942.1.S1_at	PARP4	poly (ADP-ribose) polymerase family, member 4	Canis familiaris	Cfa.35015	477348	ENSCAFG00000007375	pmrna11842	771953	ENSCAFG00000007375	Mphosph8	M-phase phosphoprotein 8	Mm.152466	75339	3	Group 2-4 moderately up-regulated	5.70636e-08	1.2724e-05	2.215	0.000166649	0.000832639	3.91153	2.44265e-08	1.73e-07	4.28825	6.03074e-07	7.14331e-06	1.76593	0.00989154	0.0477543	1.936	0.0125438	0.103205	1.09631	0.701323	0.778367
CfaAffx.11983.1.S1_at	TLR3	toll-like receptor 3	Canis familiaris	---	482905	ENSCAFG00000007406	pmrna11883	758904	toll-like receptor 3	Tlr3	Toll-like receptor 3	Mm.33874	142980	3	Group 2-4 moderately up-regulated	2.7934e-05	0.00273214	4.76251	0.000290619	0.00134902	5.8654	3.1641e-05	7.17405e-05	8.00398	0.000100404	0.000469237	1.23158	0.623422	0.721029	1.68062	0.314245	0.676372	1.36461	0.53098	0.633854
CfaAffx.12018.1.S1_s_at	SLC7A10	solute carrier family 7 (neutral amino acid transporter light chain, asc system), member 10	Canis familiaris	---	484599	ENSCAFG00000007422	pmrna11918	757848	solute carrier family 7, (neutral amino acid transporter, y+ system) member 10	Slc7a10	Solute carrier family 7 (cationic amino acid transporter, y+ system), member 10	Mm.35567	53896	4	Group 2-4 moderately down-regulated	3.77709e-05	0.00343602	-1.82025	0.0364181	0.0566045	-4.75094	2.49676e-06	9.63638e-06	-2.96445	0.00291045	0.00723299	-2.61005	0.00466829	0.0356606	-1.6286	0.200756	0.569915	1.60264	0.201293	0.319372
CfaAffx.12242.1.S1_at	CD180	CD180 molecule	Canis familiaris	---	487234	ENSCAFG00000007594	pmrna12142	748416	CD180 molecule	Cd180	CD180 antigen	Mm.373974	17079	3	Group 2-4 moderately up-regulated	0.00127788	0.0427631	2.99925	0.00200442	0.00572572	3.52848	0.000291176	0.00038395	2.0627	0.0715838	0.101818	1.17646	0.655928	0.7495	-1.45404	0.397393	0.734883	-1.71061	0.214107	0.333715
CfaAffx.12324.1.S1_at	FAM111A	family with sequence similarity 111, member A	Canis familiaris	---	609888	ENSCAFG00000007655	pmrna12224	757874	hypothetical protein LOC609888	4632417K18Rik	RIKEN cDNA 4632417K18 gene	Mm.1643	107373	3	Group 2-4 moderately up-regulated	0.00140629	0.0458958	1.37394	0.167333	0.210545	1.71359	0.0168356	0.0183588	3.40243	0.000140575	0.000609308	1.24721	0.392643	0.504669	2.47641	0.00680532	0.0682519	1.98556	0.0295608	0.0775125
CfaAffx.1242.1.S1_at	MOXD1	monooxygenase, DBH-like 1	Canis familiaris	---	483986	ENSCAFG00000000184	pmrna1142	763467	monooxygenase, DBH-like 1	Moxd1	Monooxygenase, DBH-like 1	Mm.285934	59012	3	Group 2-4 moderately up-regulated	0.000461506	0.0213329	1.52943	0.155033	0.196509	3.32528	0.000183865	0.000265927	3.91098	0.000708549	0.00227464	2.1742	0.0268317	0.0851716	2.55715	0.0265097	0.167854	1.17614	0.676731	0.757785
CfaAffx.12538.1.S1_s_at	MYOF	myoferlin	Canis familiaris	---	607472	ENSCAFG00000007749	pmrna12438	754537	myoferlin	Myof	Myoferlin	Mm.34674	226101	3	Group 2-4 moderately up-regulated	0.0013328	0.043918	1.8308	0.046281	0.0686718	3.19378	0.000251502	0.000339121	2.97529	0.00462279	0.0103956	1.74448	0.102064	0.193429	1.62513	0.230559	0.596015	-1.07344	0.854446	0.887855
CfaAffx.12553.1.S1_s_at	ERAP1	endoplasmic reticulum aminopeptidase 1	Canis familiaris	Cfa.18050	488898	ENSCAFG00000007810	pmrna12453	750406	endoplasmic reticulum aminopeptidase 1	Erap1	Endoplasmic reticulum aminopeptidase 1	Mm.83526	80898	3	Group 2-4 moderately up-regulated	2.03273e-05	0.00211812	1.80722	0.00157642	0.00475	2.57346	3.00654e-06	1.13489e-05	2.11244	0.00108567	0.00325701	1.42399	0.0734651	0.155773	1.16889	0.499656	0.801978	-1.21824	0.379448	0.500546
CfaAffx.12560.1.S1_s_at	SERPING1	serpin peptidase inhibitor, clade G (C1 inhibitor), member 1	Canis familiaris	Cfa.40101	475966	ENSCAFG00000007838	pmrna12460	754101	serpin peptidase inhibitor, clade G (C1 inhibitor), member 1	Serping1	Serine (or cysteine) peptidase inhibitor, clade G, member 1	Mm.38888	12258	3	Group 2-4 moderately up-regulated	9.5967e-09	2.51826e-06	5.08128	6.92616e-07	6.38103e-06	8.67027	1.61065e-09	1.41861e-08	5.42256	6.94174e-06	5.15842e-05	1.70631	0.0657844	0.145318	1.06716	0.847402	0.957507	-1.59892	0.159927	0.271618
CfaAffx.12561.1.S1_s_at	SERPING1	serpin peptidase inhibitor, clade G (C1 inhibitor), member 1	Canis familiaris	Cfa.40101	475966	ENSCAFG00000007838	pmrna12461	754101	serpin peptidase inhibitor, clade G (C1 inhibitor), member 1	Serping1	Serine (or cysteine) peptidase inhibitor, clade G, member 1	Mm.38888	12258	3	Group 2-4 moderately up-regulated	9.69007e-08	2.05425e-05	5.87854	2.0399e-06	1.69868e-05	8.93973	2.18682e-08	1.57313e-07	5.44704	5.30978e-05	0.000277521	1.52074	0.207797	0.318297	-1.07922	0.846856	0.957507	-1.64121	0.202537	0.320607
CfaAffx.12562.1.S1_s_at	SERPING1	serpin peptidase inhibitor, clade G (C1 inhibitor), member 1	Canis familiaris	Cfa.40101	475966	ENSCAFG00000007838	pmrna12462	754101	serpin peptidase inhibitor, clade G (C1 inhibitor), member 1	Serping1	Serine (or cysteine) peptidase inhibitor, clade G, member 1	Mm.38888	12258	3	Group 2-4 moderately up-regulated	9.6033e-07	0.000169376	7.74048	9.52254e-06	6.85025e-05	11.8234	2.06786e-07	1.18385e-06	5.87827	0.000540884	0.0018441	1.52748	0.318735	0.434789	-1.3168	0.58842	0.854612	-2.01138	0.163272	0.274585
CfaAffx.12567.1.S1_s_at	UBE2L6	ubiquitin-conjugating enzyme E2L 6	Canis familiaris	Cfa.17038	475967	ENSCAFG00000007839	pmrna12467	755888	ubiquitin-conjugating enzyme E2L 6	Ube2l6	Ubiquitin-conjugating enzyme E2L 6	Mm.38261	56791	1	Group 2-4 highly up-regulated	4.2535e-12	2.6919e-09	13.1427	1.01631e-10	2.25227e-09	21.9944	6.43921e-13	1.42701e-11	7.75774	2.35465e-07	3.23529e-06	1.67351	0.0680196	0.148425	-1.69414	0.117794	0.416064	-2.83516	0.00293788	0.0167496
CfaAffx.13019.1.S1_s_at	PLSCR1	phospholipid scramblase 1	Canis familiaris	---	611500	ENSCAFG00000008181	pmrna12919	763031	phospholipid scramblase 1	Plscr1	Phospholipid scramblase 1	Mm.441702	22038	3	Group 2-4 moderately up-regulated	3.47972e-07	6.68527e-05	2.90272	3.43776e-05	0.000211816	5.02338	2.17022e-08	1.56941e-07	1.83565	0.0251492	0.0418965	1.73058	0.0305234	0.093198	-1.5813	0.124256	0.431132	-2.73657	0.00139675	0.0108718
CfaAffx.13075.1.S1_at	DLA-79	MHC class Ib	Canis familiaris	Cfa.14528	483594	ENSCAFG00000008234	pmrna12975	745422	MHC class Ib	H2-M5	Histocompatibility 2, M region locus 5	Mm.246609	240095	3	Group 2-4 moderately up-regulated	0.000448192	0.0209361	2.36903	0.0450034	0.0673499	7.28309	2.65996e-05	6.39397e-05	3.19368	0.0274574	0.0449659	3.07429	0.0234234	0.0793114	1.34809	0.598222	0.857099	-2.28047	0.141069	0.251541
CfaAffx.131.1.S1_at	FAM26F	family with sequence similarity 26, member F	Canis familiaris	Cfa.39403	612530	ENSCAFG00000023345	pmrna31	751176	hypothetical protein LOC612530	Fam26f	Family with sequence similarity 26, member F	Mm.34479	215900	3	Group 2-4 moderately up-regulated	2.57314e-05	0.00256331	1.40856	0.0170304	0.0308298	2.18605	1.98398e-06	8.01763e-06	1.65132	0.00494495	0.0108954	1.55197	0.00801918	0.04479	1.17235	0.394076	0.731702	-1.32381	0.126967	0.233226
CfaAffx.13161.1.S1_s_at	BTG3	BTG family, member 3	Canis familiaris	Cfa.2953	487695	ENSCAFG00000008295	pmrna13061	771026	BTG family, member 3	Btg3	B-cell translocation gene 3	Mm.392910	12228	3	Group 2-4 moderately up-regulated	0.000445525	0.0208858	2.34443	0.00903362	0.0186369	3.97908	5.39873e-05	0.000104183	2.82536	0.008727	0.0176078	1.69725	0.133994	0.230134	1.20514	0.654131	0.885494	-1.40834	0.398397	0.518369
CfaAffx.1324.1.S1_at	FAM54A	family with sequence similarity 54, member A	Canis familiaris	Cfa.42959	483997	ENSCAFG00000000244	pmrna1224	768381	similar to DUF729 domain containing 1	Fam54a	Family with sequence similarity 54, member A	Mm.262151	71804	3	Group 2-4 moderately up-regulated	1.11929e-05	0.0012845	1.46417	0.0252769	0.0421486	2.33447	8.32655e-06	2.58839e-05	2.75746	2.34032e-05	0.000138603	1.5944	0.0169598	0.0639821	1.88329	0.00811106	0.0790397	1.18119	0.440296	0.556172
CfaAffx.13248.1.S1_s_at	TLR2	toll-like receptor 2	Canis familiaris	Cfa.15802	448807	ENSCAFG00000008351	pmrna13148	753277	toll-like receptor 2	Tlr2	Toll-like receptor 2	Mm.87596	24088	3	Group 2-4 moderately up-regulated	0.000873081	0.0327577	2.09902	0.021999	0.0377361	2.84409	0.00119646	0.00138612	4.52437	0.000400273	0.0014627	1.35496	0.386319	0.500281	2.15547	0.0767587	0.330616	1.5908	0.259566	0.38385
CfaAffx.13396.1.S1_at	FGG	fibrinogen gamma chain	Canis familiaris	Cfa.5998	475474	ENSCAFG00000008440	pmrna13296	769047	fibrinogen gamma chain	Fgg	Fibrinogen gamma chain	Mm.16422	99571	1	Group 2-4 highly up-regulated	1.14967e-09	4.02246e-07	24.1603	3.00219e-07	2.96763e-06	55.4783	1.62119e-09	1.4188e-08	123.113	6.5054e-09	1.54111e-07	2.29626	0.119893	0.213939	5.09564	0.015061	0.116914	2.21911	0.197873	0.314716
CfaAffx.13396.1.S1_s_at	FGG	fibrinogen gamma chain	Canis familiaris	Cfa.5998	475474	ENSCAFG00000008440	pmrna13296	769047	fibrinogen gamma chain	Fgg	Fibrinogen gamma chain	Mm.16422	99571	1	Group 2-4 highly up-regulated	1.20424e-09	4.11304e-07	25.5382	2.83024e-07	2.83851e-06	59.5105	1.51244e-09	1.34071e-08	123.914	8.15354e-09	1.86716e-07	2.33026	0.118537	0.212346	4.85212	0.0194204	0.137544	2.08222	0.241081	0.364807
CfaAffx.13443.1.S1_s_at	LOC100688660	microtubule-associated protein 9-like	Canis familiaris	---	100688660	---	pmrna13343	745574	microtubule-associated protein 9	Mtap9	Microtubule-associated protein 9	Mm.271269	213582	4	Group 2-4 moderately down-regulated	0.000443248	0.0208017	-1.16171	0.336087	0.391674	-2.07384	3.41885e-05	7.52765e-05	-1.06215	0.747528	0.781068	-1.78516	0.00277439	0.0310682	1.09373	0.672687	0.896482	1.95249	0.00304028	0.0169832
CfaAffx.13448.1.S1_s_at	MAP9	microtubule-associated protein 9	Canis familiaris	---	482662	ENSCAFG00000008484	pmrna13348	745574	microtubule-associated protein 9	Mtap9	Microtubule-associated protein 9	Mm.271269	213582	4	Group 2-4 moderately down-regulated	0.00113927	0.0397957	-1.11944	0.517905	0.573917	-2.11881	0.000102974	0.000169444	-1.49726	0.0647974	0.0934225	-1.89274	0.00332213	0.0316989	-1.33751	0.229602	0.596015	1.41512	0.141563	0.251541
CfaAffx.13667.1.S1_at	LOC100856405	tubulin alpha-1C chain-like	Canis familiaris	---	100856405	---	pmrna13567	771337	tubulin, alpha 1a; tubulin, alpha 1b; tubulin, alpha 1c; similar to tubulin, alpha 1	Tuba1c	Tubulin, alpha 1C	Mm.477500	22146	3	Group 2-4 moderately up-regulated	3.71275e-07	7.10126e-05	1.94191	0.00132706	0.00415275	3.23241	4.65818e-07	2.36175e-06	4.3872	6.83392e-07	8.02547e-06	1.66455	0.021834	0.0757575	2.25922	0.00338877	0.0411081	1.35725	0.219972	0.340382
CfaAffx.13822.1.S1_s_at	THBS1	thrombospondin 1	Canis familiaris	Cfa.21204	487486	ENSCAFG00000008704	pmrna13722	752674	thrombospondin 1	Thbs1	Thrombospondin 1	Mm.4159	21825	3	Group 2-4 moderately up-regulated	1.96686e-05	0.00205488	1.89594	0.0130377	0.0247427	4.16406	1.43232e-06	6.20823e-06	2.80388	0.00157655	0.0043922	2.1963	0.00787569	0.0443492	1.47888	0.243328	0.603488	-1.48511	0.22385	0.345196
CfaAffx.13930.1.S1_at	PNMA2	paraneoplastic Ma antigen 2	Canis familiaris	Cfa.40318	486108	ENSCAFG00000008813	pmrna13830	745413	paraneoplastic antigen MA2	Pnma2	Paraneoplastic antigen MA2	Mm.44358	239157	4	Group 2-4 moderately down-regulated	0.000207376	0.0122085	-1.1358	0.478737	0.536529	-2.45159	1.57314e-05	4.34909e-05	-1.06697	0.765207	0.794704	-2.15846	0.000833429	0.02423	1.06451	0.798983	0.94313	2.29771	0.00168648	0.0118832
CfaAffx.13949.1.S1_s_at	NR1H3	nuclear receptor subfamily 1, group H, member 3	Canis familiaris	Cfa.16884	483625	ENSCAFG00000008824	pmrna13849	754050	nuclear receptor subfamily 1, group H, member 3	Nr1h3	Nuclear receptor subfamily 1, group H, member 3	Mm.22690	22259	3	Group 2-4 moderately up-regulated	9.4822e-07	0.000167929	1.92057	0.00138099	0.00428186	3.53298	1.13648e-07	7.18521e-07	2.87662	6.47968e-05	0.000327319	1.83955	0.00666872	0.0405434	1.4978	0.115568	0.41247	-1.22817	0.399365	0.519137
CfaAffx.14056.1.S1_s_at	BPI	bactericidal/permeability-increasing protein	Canis familiaris	Cfa.12188	477226	ENSCAFG00000008901	pmrna13956	768308	bactericidal/permeability-increasing protein	Bpi	Bactericidal permeablility increasing protein	Mm.260883	329547	3	Group 2-4 moderately up-regulated	0.000359787	0.0179831	3.08483	0.0113412	0.0222611	7.16516	3.241e-05	7.28759e-05	1.16892	0.756595	0.788742	2.3227	0.0837804	0.170793	-2.63906	0.0978281	0.386855	-6.12975	0.00285332	0.0164036
CfaAffx.14097.1.S1_s_at	OAS2	2'-5'-oligoadenylate synthetase 2, 69/71kDa	Canis familiaris	Cfa.24645	611051	ENSCAFG00000023107	pmrna13997	745203	2'-5'-oligoadenylate synthetase 2, 69/71kDa	Oas2	2\'-5\' oligoadenylate synthetase 2	Mm.260926	246728	1	Group 2-4 highly up-regulated	9.78887e-13	8.26008e-10	44.897	1.15198e-11	3.86055e-10	69.0616	3.23312e-13	7.9327e-12	29.805	4.75959e-09	1.25763e-07	1.53822	0.240025	0.355546	-1.50636	0.351358	0.700676	-2.31712	0.055474	0.126613
CfaAffx.14116.1.S1_at	OAS2	2'-5'-oligoadenylate synthetase 2, 69/71kDa	Canis familiaris	Cfa.24645	611051	ENSCAFG00000023107	pmrna14016	745203	2'-5'-oligoadenylate synthetase 2, 69/71kDa					1	Group 2-4 highly up-regulated	7.41201e-16	4.5568e-12	80.242	1.3432e-14	2.63651e-12	173.567	8.91557e-17	1.75e-14	34.7624	6.94728e-11	5.39212e-09	2.16304	0.016871	0.063859	-2.3083	0.0298609	0.18133	-4.99294	0.000120901	0.00215737
CfaAffx.14140.1.S1_s_at	NLRC5	NLR family, CARD domain containing 5	Canis familiaris	---	487268	ENSCAFG00000008933	pmrna14040	771112	NLR family, CARD domain containing 5					3	Group 2-4 moderately up-regulated	3.09694e-06	0.000457996	1.98115	0.00195551	0.00562412	3.91922	1.28161e-07	7.82634e-07	1.90074	0.0126955	0.0239282	1.97826	0.00551534	0.0378692	-1.0423	0.879155	0.963405	-2.06194	0.0106356	0.038329
CfaAffx.14173.1.S1_s_at	CTSC	cathepsin C	Canis familiaris	Cfa.28653	403458	ENSCAFG00000004384 /// ENSCAFG00000008984	pmrna14073	759293	cathepsin C	Ctsc	Cathepsin C	Mm.322945	13032	3	Group 2-4 moderately up-regulated	1.65624e-05	0.00177747	5.61378	4.43087e-05	0.000263551	6.61558	5.61472e-06	1.90485e-05	3.76835	0.00425845	0.00975185	1.17845	0.680465	0.772769	-1.48972	0.409733	0.74566	-1.75557	0.233036	0.356164
CfaAffx.14223.1.S1_at	DDX60	DEAD (Asp-Glu-Ala-Asp) box polypeptide 60	Canis familiaris	---	475493	ENSCAFG00000009003	pmrna14123	746335	DEAD (Asp-Glu-Ala-Asp) box polypeptide 60	Ddx60	DEAD (Asp-Glu-Ala-Asp) box polypeptide 60	Mm.275233	234311	3	Group 2-4 moderately up-regulated	1.17973e-09	4.06158e-07	25.5004	2.31805e-08	2.84375e-07	39.852	6.57365e-10	6.54507e-09	31.3208	2.21021e-07	3.0675e-06	1.5628	0.332249	0.446977	1.22825	0.708864	0.911965	-1.27238	0.651606	0.740535
CfaAffx.14226.1.S1_s_at	DDX60	DEAD (Asp-Glu-Ala-Asp) box polypeptide 60	Canis familiaris	---	475493	ENSCAFG00000009003	pmrna14126	746335	DEAD (Asp-Glu-Ala-Asp) box polypeptide 60	Ddx60	DEAD (Asp-Glu-Ala-Asp) box polypeptide 60	Mm.275233	234311	3	Group 2-4 moderately up-regulated	0.00120997	0.0412796	4.64732	0.00243528	0.0067461	6.21918	0.000254248	0.000341817	3.28783	0.040574	0.0635675	1.33823	0.577274	0.679088	-1.41349	0.583012	0.854612	-1.89158	0.300327	0.421932
CfaAffx.14238.1.S1_at	NEFM	neurofilament, medium polypeptide	Canis familiaris	Cfa.10905	486111	ENSCAFG00000009019	pmrna14138	769142	neurofilament, medium polypeptide	Nefm	Neurofilament, medium polypeptide	Mm.390700	18040	4	Group 2-4 moderately down-regulated	6.0431e-05	0.00504001	-1.14592	0.570687	0.629818	-3.78128	3.71981e-06	1.35931e-05	-1.2075	0.517871	0.568335	-3.29978	0.000179678	0.017344	-1.05374	0.873398	0.962349	3.13149	0.00135495	0.0106994
CfaAffx.14321.1.S1_at	IL10RB /// LOC100856489	interleukin 10 receptor, beta /// interleukin-10 receptor subunit beta-like	Canis familiaris	Cfa.35221	100856489 /// 478404	ENSCAFG00000009071	pmrna14221	747953	interleukin 10 receptor, beta	Il10rb	Interleukin 10 receptor, beta	Mm.4154	16155	3	Group 2-4 moderately up-regulated	0.000228468	0.0130746	2.1794	0.00176449	0.00522503	2.91352	2.94628e-05	6.81513e-05	1.85482	0.0303668	0.0489718	1.33684	0.260204	0.374367	-1.17499	0.600189	0.858127	-1.57078	0.137641	0.247863
CfaAffx.14389.1.S1_at	LOC100856585	protein SON-like	Canis familiaris	---	100856585	---	pmrna14289	758670	SON DNA binding protein	Son	Son DNA binding protein	Mm.46401	20658	1	Group 2-4 highly up-regulated	2.09606e-12	1.64007e-09	14.8561	2.02192e-10	4.27404e-09	33.5663	2.35114e-13	6.21243e-12	13.3501	1.65617e-08	3.4353e-07	2.25943	0.0101966	0.0485186	-1.11281	0.764223	0.930497	-2.51431	0.0124724	0.0425975
CfaAffx.14436.1.S1_at	DMGDH	dimethylglycine dehydrogenase	Canis familiaris	Cfa.42700	488935	ENSCAFG00000009138	pmrna14336	753615	dimethylglycine dehydrogenase	Dmgdh	Dimethylglycine dehydrogenase precursor	Mm.21789	74129	4	Group 2-4 moderately down-regulated	0.000369057	0.0182556	-2.27516	0.00437499	0.0104649	-3.14371	9.77357e-05	0.000162972	-2.90351	0.0025777	0.00655881	-1.38176	0.287168	0.403278	-1.27618	0.502546	0.804777	1.08273	0.820687	0.8639
CfaAffx.14443.1.S1_at	SAA1	serum amyloid A1	Canis familiaris	Cfa.45039	403585 /// 751814	ENSCAFG00000009135	pmrna14343	751658	serum amyloid A1	Saa3	Serum amyloid A 3	Mm.14277	20210	1	Group 2-4 highly up-regulated	2.27447e-05	0.0023031	16.0038	8.66513e-05	0.000489954	18.4678	2.08803e-05	5.36253e-05	20.9096	0.000272582	0.00106098	1.15396	0.832221	0.898956	1.30654	0.743088	0.922461	1.13222	0.874965	0.901201
CfaAffx.14532.1.S1_at	NR4A2	nuclear receptor subfamily 4, group A, member 2	Canis familiaris	Cfa.40896	478754	ENSCAFG00000009209	pmrna14432	757367	nuclear receptor subfamily 4, group A, member 2	Nr4a2	Nuclear receptor subfamily 4, group A, member 2	Mm.3507	18227	4	Group 2-4 moderately down-regulated	6.04024e-05	0.00504001	-5.85112	0.000454423	0.00185066	-9.0134	1.6178e-05	4.431e-05	-6.46805	0.00167898	0.00457394	-1.54046	0.391038	0.503721	-1.10544	0.867958	0.961148	1.39353	0.570966	0.669947
CfaAffx.1491.1.S1_at	GNS	glucosamine (N-acetyl)-6-sulfatase	Canis familiaris	Cfa.21529	474429	---	pmrna1391	764274	glucosamine (N-acetyl)-6-sulfatase	Gns	Glucosamine (N-acetyl)-6-sulfatase	Mm.207683	75612	3	Group 2-4 moderately up-regulated	0.000186674	0.0114491	2.18296	0.000376354	0.00164183	2.34536	6.85868e-05	0.000127074	1.82069	0.0150897	0.0275707	1.07439	0.741039	0.825844	-1.19897	0.490035	0.794932	-1.28817	0.322452	0.445276
CfaAffx.14972.1.S1_at	LY86	lymphocyte antigen 86	Canis familiaris	Cfa.15473	478712	---	pmrna14872	746936	lymphocyte antigen 86	Ly86	Lymphocyte antigen 86	Mm.2639	17084	3	Group 2-4 moderately up-regulated	0.000692071	0.0278089	6.11406	0.000651521	0.00238082	6.55395	0.000229445	0.00031373	2.68611	0.0905111	0.122645	1.07195	0.895902	0.947628	-2.27618	0.206694	0.573797	-2.43994	0.15903	0.271618
CfaAffx.15063.1.S1_s_at	TXNDC5	thioredoxin domain containing 5 (endoplasmic reticulum)	Canis familiaris	---	100683583	ENSCAFG00000009582	pmrna14963	757261	ENSCAFG00000009582					3	Group 2-4 moderately up-regulated	8.76123e-05	0.00678129	1.00228	0.986884	0.999247	-1.09569	0.485703	0.513746	2.46735	1.47432e-05	9.55528e-05	-1.0982	0.554586	0.655716	2.46173	7.41523e-05	0.00283015	2.70346	1.37328e-05	0.000489459
CfaAffx.1510.1.S1_s_at	IRAK3	interleukin-1 receptor-associated kinase 3	Canis familiaris	---	481150	ENSCAFG00000000374	pmrna1410	767440	interleukin-1 receptor-associated kinase 3	Irak3	Interleukin-1 receptor-associated kinase 3	Mm.146194	73914	3	Group 2-4 moderately up-regulated	2.15062e-05	0.00221417	1.13392	0.340745	0.39643	1.72331	0.000157783	0.000235134	2.38332	1.0973e-05	7.50092e-05	1.51978	0.0089628	0.0463586	2.10184	0.000332052	0.00814714	1.38299	0.0712764	0.154226
CfaAffx.15118.1.S1_at	IFIT2	interferon-induced protein with tetratricopeptide repeats 2	Canis familiaris	---	479183	ENSCAFG00000009612	pmrna15018	764183	interferon-induced protein with tetratricopeptide repeats 2	Ifit2	Interferon-induced protein with tetratricopeptide repeats 2	Mm.2036	15958	1	Group 2-4 highly up-regulated	3.05482e-09	9.32372e-07	15.2624	3.69032e-08	4.37112e-07	24.0162	6.78026e-10	6.70221e-09	9.09988	1.92169e-05	0.000120018	1.57355	0.256278	0.370484	-1.67721	0.282244	0.642103	-2.63917	0.0434947	0.104479
CfaAffx.15121.1.S1_at	IFIT1	interferon-induced protein with tetratricopeptide repeats 1	Canis familiaris	Cfa.21248	488947	ENSCAFG00000009617	pmrna15021	756242	interferon-induced protein with tetratricopeptide repeats 1	OTTMUSG00000016644;2010002M12Rik	Predicted gene, OTTMUSG00000016644;RIKEN cDNA 2010002M12 gene	Mm.371956;Mm.440727	667373;112419	1	Group 2-4 highly up-regulated	5.7062e-12	3.41064e-09	93.5691	7.55553e-11	1.71117e-09	179.045	1.31906e-12	2.58912e-11	47.0676	6.13132e-08	1.04005e-06	1.91351	0.178067	0.283832	-1.98797	0.235027	0.598964	-3.80401	0.0221848	0.0632162
CfaAffx.15155.1.S1_s_at	PI3	peptidase inhibitor 3, skin-derived	Canis familiaris	Cfa.11870	477241	ENSCAFG00000009641	pmrna15055	750320	peptidase inhibitor 3, skin-derived					1	Group 2-4 highly up-regulated	8.83131e-08	1.89082e-05	21.3139	2.82356e-06	2.26875e-05	43.3218	3.44166e-08	2.36442e-07	34.3516	5.6742e-06	4.37997e-05	2.03256	0.226615	0.339922	1.6117	0.495304	0.798766	-1.26113	0.731139	0.801743
CfaAffx.15175.1.S1_at	MORC3	MORC family CW-type zinc finger 3	Canis familiaris	---	610219	ENSCAFG00000009660	pmrna15075	757231	MORC family CW-type zinc finger 3	Morc3	Microrchidia 3	Mm.287329	338467	3	Group 2-4 moderately up-regulated	1.67882e-05	0.00179722	1.47454	0.010659	0.021318	2.38475	8.22066e-07	3.8419e-06	1.33658	0.100793	0.13498	1.61728	0.00601149	0.0387783	-1.10322	0.614115	0.865792	-1.78421	0.00479866	0.0228144
CfaAffx.15349.1.S1_at	HERC6	HECT and RLD domain containing E3 ubiquitin protein ligase family member 6	Canis familiaris	Cfa.18034	609237	ENSCAFG00000009781	pmrna15249	746326	hect domain and RLD 6	Herc5	Hect domain and RLD 5	Mm.297393	67138	1	Group 2-4 highly up-regulated	2.18695e-16	1.8823e-12	28.05	2.53071e-15	6.9544e-13	44.2578	3.47182e-17	1.19257e-14	12.1795	7.06391e-11	5.39212e-09	1.57782	0.0415379	0.111037	-2.30305	0.00327995	0.0406005	-3.63379	2.44031e-05	0.000762043
CfaAffx.15377.1.S1_at	HERC5	HECT and RLD domain containing E3 ubiquitin protein ligase 5	Canis familiaris	Cfa.39348	478474	ENSCAFG00000009800	pmrna15277	767658	hect domain and RLD 5					1	Group 2-4 highly up-regulated	4.38988e-11	2.07603e-08	24.7136	1.2811e-09	2.00026e-08	51.3274	6.07832e-12	9.71118e-11	14.7147	8.15361e-07	9.11741e-06	2.07689	0.0677023	0.148126	-1.67951	0.271417	0.632617	-3.48816	0.00992757	0.0364719
CfaAffx.15419.1.S1_s_at	STAT1 /// STAT4	signal transducer and activator of transcription 1, 91kDa /// signal transducer and activator of transcription 4	Canis familiaris	Cfa.39292	478845 /// 488449	ENSCAFG00000009797	pmrna15319	745867	signal transducer and activator of transcription 1, 91kDa; signal transducer and activator of transcription 4	Stat1	Signal transducer and activator of transcription 1	Mm.277406	20846	1	Group 2-4 highly up-regulated	1.14147e-15	5.45812e-12	10.9261	4.18672e-14	4.7938e-12	18.1461	1.45151e-16	2.21597e-14	6.65961	2.91698e-10	1.33598e-08	1.6608	0.00715706	0.0420132	-1.64065	0.0256387	0.164615	-2.7248	4.48897e-05	0.00120938
CfaAffx.15778.1.S1_at	CMBL	carboxymethylenebutenolidase homolog (Pseudomonas)	Canis familiaris	Cfa.317	478619	ENSCAFG00000010064	pmrna15678	769857	carboxymethylenebutenolidase homolog (Pseudomonas)	Cmbl	Carboxymethylenebutenolidase-like (Pseudomonas)	Mm.28108	69574	4	Group 2-4 moderately down-regulated	5.41992e-05	0.00460961	-2.26579	0.00037118	0.00163913	-2.86059	7.96616e-06	2.50469e-05	-1.63051	0.052336	0.0781627	-1.26251	0.309656	0.424618	1.38962	0.236293	0.598964	1.75442	0.0424762	0.102751
CfaAffx.15778.1.S1_s_at	CMBL	carboxymethylenebutenolidase homolog (Pseudomonas)	Canis familiaris	Cfa.317	478619	ENSCAFG00000010064	pmrna15678	769857	carboxymethylenebutenolidase homolog (Pseudomonas)	Cmbl	Carboxymethylenebutenolidase-like (Pseudomonas)	Mm.28108	69574	4	Group 2-4 moderately down-regulated	0.00144527	0.0466685	-1.6989	0.0211172	0.0364053	-2.50215	0.000133101	0.000205484	-1.71277	0.0497463	0.0750565	-1.4728	0.126037	0.220324	-1.00816	0.978206	0.995596	1.46088	0.196358	0.313716
CfaAffx.15920.1.S1_s_at	MX1	myxovirus (influenza virus) resistance 1, interferon-inducible protein p78 (mouse)	Canis familiaris	Cfa.3610	403745	ENSCAFG00000010172	pmrna15820	768549	myxovirus (influenza virus) resistance 1, interferon-inducible protein p78 (mouse)					1	Group 2-4 highly up-regulated	8.50625e-15	1.92667e-11	11.4447	1.36641e-13	1.10438e-11	15.9788	2.07076e-15	1.32615e-13	7.34774	4.58455e-10	1.8527e-08	1.39617	0.0848885	0.172285	-1.55758	0.0594436	0.285631	-2.17465	0.00150967	0.0113349
CfaAffx.16021.1.S1_at	ARHGAP32	Rho GTPase activating protein 32	Canis familiaris	Cfa.40211	489283	ENSCAFG00000010235	pmrna15921	749404	similar to Rho GTPase-activating protein	Grit	Rho GTPase-activating protein	Mm.46683	330914	4	Group 2-4 moderately down-regulated	4.22332e-06	0.000584407	-1.50232	0.00268324	0.00720074	-2.22817	3.06939e-07	1.66694e-06	-1.58652	0.00454364	0.0102344	-1.48316	0.00883306	0.0463269	-1.05605	0.746376	0.924725	1.40444	0.0460734	0.109298
CfaAffx.16048.1.S1_s_at	ADCY2	adenylate cyclase 2 (brain)	Canis familiaris	Cfa.7446	478624	ENSCAFG00000010238	pmrna15948	748037	adenylate cyclase 2 (brain)	Adcy2	Adenylate cyclase 2	Mm.390617	210044	4	Group 2-4 moderately down-regulated	5.18355e-05	0.00448841	-1.58054	0.0239806	0.0401821	-3.01504	2.22289e-06	8.70159e-06	-1.46024	0.113211	0.148711	-1.9076	0.00638191	0.0398579	1.08238	0.763816	0.930497	2.06475	0.00837921	0.0325227
CfaAffx.16068.1.S1_at	CHI3L1	chitinase 3-like 1 (cartilage glycoprotein-39)	Canis familiaris	Cfa.47644	490222	ENSCAFG00000010274	pmrna15968	767425	chitinase 3-like 1 (cartilage glycoprotein-39)	Chi3l1	Chitinase 3-like 1	Mm.38274	12654	1	Group 2-4 highly up-regulated	4.12427e-09	1.19924e-06	20.0486	3.95347e-07	3.79864e-06	64.686	3.40349e-10	3.71142e-09	15.7495	2.31337e-05	0.0001376	3.22645	0.0260095	0.0840871	-1.27297	0.688668	0.904187	-4.10719	0.0219314	0.0627785
CfaAffx.1632.1.S1_s_at	IER3	immediate early response 3	Canis familiaris	Cfa.16863	481708	ENSCAFG00000000447	pmrna1532	762562	immediate early response 3	Ier3	Immediate early response 3	Mm.25613	15937	3	Group 2-4 moderately up-regulated	0.000717979	0.0285039	2.01776	0.00050135	0.00196606	1.95355	0.000428232	0.0005408	1.27884	0.256442	0.304539	-1.03287	0.871891	0.93083	-1.57781	0.0688434	0.307028	-1.52759	0.0800256	0.168847
CfaAffx.16351.1.S1_s_at	IFIH1	interferon induced with helicase C domain 1	Canis familiaris	---	488371	ENSCAFG00000010438	pmrna16251	771979	interferon induced with helicase C domain 1	Ifih1	Interferon induced with helicase C domain 1	Mm.136224	71586	1	Group 2-4 highly up-regulated	1.58625e-11	8.64104e-09	22.2617	2.89684e-10	5.68608e-09	33.7553	6.41198e-12	1.01265e-10	20.7587	1.67514e-08	3.4353e-07	1.5163	0.235577	0.350686	-1.0724	0.866889	0.961148	-1.62608	0.235509	0.358747
CfaAffx.16396.1.S1_at	GCA	grancalcin, EF-hand calcium binding protein	Canis familiaris	---	608208	ENSCAFG00000010470	pmrna16296	768232	grancalcin, EF-hand calcium binding protein	Gca	Grancalcin	Mm.219877	227960	3	Group 2-4 moderately up-regulated	1.19248e-05	0.00136123	3.40424	0.000496297	0.00195952	6.119	1.53526e-06	6.53537e-06	3.96813	0.00102982	0.00312357	1.79746	0.103094	0.194384	1.16564	0.716575	0.913333	-1.54204	0.29439	0.416144
CfaAffx.16440.1.S1_at	OASL	2'-5'-oligoadenylate synthetase-like	Canis familiaris	---	100685232	ENSCAFG00000010511	pmrna16340	771005	2'-5'-oligoadenylate synthetase-like	Oasl1	2\'-5\' oligoadenylate synthetase-like 1	Mm.95479	231655	1	Group 2-4 highly up-regulated	2.27719e-13	2.61265e-10	44.4658	1.307e-11	4.17631e-10	118.258	2.61953e-14	1.12476e-12	33.6199	2.65608e-09	7.76479e-08	2.65952	0.0117926	0.0522643	-1.32261	0.524184	0.819282	-3.5175	0.00619205	0.027353
CfaAffx.16447.1.S1_s_at	OASL	oligoadenylate synthetase-like 2	Canis familiaris	Cfa.13992	477518	ENSCAFG00000024447	pmrna16347	771005	2'-5'-oligoadenylate synthetase-like	Oasl1	2\'-5\' oligoadenylate synthetase-like 1	Mm.95479	231655	3	Group 2-4 moderately up-regulated	4.22812e-08	9.67856e-06	4.41656	2.86533e-06	2.28894e-05	8.13659	2.95875e-09	2.44899e-08	2.61266	0.00347623	0.0082664	1.84229	0.0377521	0.105216	-1.69045	0.130216	0.438419	-3.11429	0.00184501	0.0125333
CfaAffx.16456.1.S1_s_at	OASL	2'-5'-oligoadenylate synthetase-like	Canis familiaris	---	100685232	ENSCAFG00000010511	pmrna16356	771005	2'-5'-oligoadenylate synthetase-like	Oasl1	2\'-5\' oligoadenylate synthetase-like 1	Mm.95479	231655	1	Group 2-4 highly up-regulated	1.01246e-11	5.73304e-09	25.6544	5.9404e-10	9.83387e-09	66.1761	9.00024e-13	1.87369e-11	14.8584	4.9036e-07	6.06987e-06	2.57952	0.0175096	0.0653463	-1.7266	0.234361	0.598964	-4.45379	0.00211926	0.0137352
CfaAffx.16575.1.S1_s_at	RGS1	regulator of G-protein signaling 1	Canis familiaris	Cfa.18826	488585	ENSCAFG00000010603	pmrna16475	753233	regulator of G-protein signaling 1	Rgs1	Regulator of G-protein signaling 1	Mm.103701	50778	3	Group 2-4 moderately up-regulated	6.27219e-05	0.00516888	2.70607	0.0105377	0.0211061	6.21326	1.46676e-05	4.10905e-05	6.22313	0.000318328	0.00120824	2.29605	0.0528461	0.128514	2.29969	0.10355	0.390873	1.00159	0.997369	0.997369
CfaAffx.16624.1.S1_s_at	CSTB	cystatin B (stefin B)	Canis familiaris	Cfa.15335	478424	ENSCAFG00000010642	pmrna16524	749541	cystatin B (stefin B)	Cstb	Cystatin B	Mm.6095	13014	3	Group 2-4 moderately up-regulated	9.41989e-05	0.00710379	1.66068	0.00860907	0.0179497	2.48078	1.33815e-05	3.80685e-05	2.11268	0.00194412	0.00517678	1.49383	0.0580168	0.134427	1.27217	0.33192	0.690873	-1.17424	0.501504	0.609793
CfaAffx.16646.1.S1_at	LCK	lymphocyte-specific protein tyrosine kinase	Canis familiaris	Cfa.9866	478151	ENSCAFG00000010625	pmrna16546	760706	lymphocyte-specific protein tyrosine kinase	Lck	Lymphocyte protein tyrosine kinase	Mm.293753	16818	3	Group 2-4 moderately up-regulated	0.000532149	0.023296	1.75613	0.0073585	0.0159222	2.123	0.000346977	0.00044807	2.41048	0.000937567	0.00290109	1.20891	0.39416	0.505673	1.37261	0.241488	0.603282	1.13541	0.623441	0.718631
CfaAffx.16703.1.S1_s_at	SP110	SP110 nuclear body protein	Canis familiaris	---	100686387	ENSCAFG00000010682	pmrna16603	766711	ENSCAFG00000010682					3	Group 2-4 moderately up-regulated	1.3322e-05	0.001493	3.01729	0.00012712	0.000669207	3.64275	7.53284e-06	2.40593e-05	3.56111	0.000231093	0.000920353	1.20729	0.500094	0.603804	1.18024	0.62203	0.866804	-1.02293	0.944339	0.954762
CfaAffx.16717.1.S1_at	LOC100686622	nuclear body protein SP140-like protein-like	Canis familiaris	---	100686622	---	pmrna16617	766711	ENSCAFG00000010682					3	Group 2-4 moderately up-regulated	2.81936e-05	0.00275127	1.69898	0.000384899	0.00166028	1.77218	8.07532e-05	0.000141344	2.10005	7.66111e-05	0.00038139	1.04309	0.775154	0.852049	1.23606	0.240631	0.602235	1.18501	0.329496	0.45318
CfaAffx.16722.1.S1_s_at	SP110	SP110 nuclear body protein	Canis familiaris	---	100686387	ENSCAFG00000010682	pmrna16622	766711	ENSCAFG00000010682					3	Group 2-4 moderately up-regulated	2.86924e-06	0.000431741	2.88957	1.63851e-05	0.000110902	3.17335	2.00172e-06	8.06557e-06	2.87772	0.00018518	0.000764078	1.09821	0.680094	0.772769	-1.00412	0.988015	0.997146	-1.10273	0.712334	0.786774
CfaAffx.16739.1.S1_s_at	SP140	SP140 nuclear body protein	Canis familiaris	Cfa.43047	609988	ENSCAFG00000010704	pmrna16639	757057	SP140 nuclear body protein-like	100039794;Sp140;Gm5831	Predicted gene, 100039794;Sp140 nuclear body protein;predicted gene 5831	Mm.458711;Mm.445821	100039794;434484;545339	3	Group 2-4 moderately up-regulated	2.33593e-09	7.50201e-07	5.15802	1.12842e-07	1.19265e-06	8.6154	2.39244e-10	2.71671e-09	3.51932	8.71859e-05	0.000421808	1.67029	0.0515886	0.125902	-1.46563	0.217643	0.584656	-2.44803	0.0053724	0.0246879
CfaAffx.16746.1.S1_at	SP100	SP100 nuclear antigen	Canis familiaris	Cfa.39161	477402	ENSCAFG00000010717	pmrna16646	754652	ENSCAFG00000010717					3	Group 2-4 moderately up-regulated	2.18609e-07	4.39618e-05	4.22436	1.48247e-05	0.000102874	6.37008	1.24289e-07	7.658e-07	6.84235	3.84268e-06	3.2999e-05	1.50794	0.187217	0.29432	1.61974	0.198735	0.567696	1.07414	0.841264	0.880046
CfaAffx.1697.1.S1_s_at	DLA-12 /// DLA-64 /// DLA88	MHC class I DLA-12 /// MHC class I DLA-64 /// MHC class I DLA-88	Canis familiaris	Cfa.6148	474836 /// 474838 /// 541592	ENSCAFG00000000487 /// ENSCAFG00000000492 /// ENSCAFG00000000500	pmrna1597	767874	MHC class I DLA-88	H2-Q10	Histocompatibility 2, Q region locus 10	Mm.88795	15007	1	Group 2-4 highly up-regulated	1.93743e-12	1.54402e-09	8.84147	2.73032e-10	5.51686e-09	17.8829	2.30883e-13	6.21243e-12	8.82411	1.0687e-08	2.33077e-07	2.02262	0.00718305	0.0420132	-1.00197	0.994631	0.997146	-2.0266	0.0186471	0.0567856
CfaAffx.1699.1.S1_at	LOC100684769	immunity-related GTPase family M protein 1-like	Canis familiaris	---	100684769	ENSCAFG00000000497	pmrna1599	768916	ENSCAFG00000000497					1	Group 2-4 highly up-regulated	3.87272e-13	3.70361e-10	29.2651	2.828e-11	7.92994e-10	64.6856	8.88099e-14	2.83779e-12	37.8251	3.08882e-10	1.36904e-08	2.21034	0.0249264	0.0823289	1.2925	0.526989	0.819282	-1.71012	0.178395	0.2925
CfaAffx.1702.1.S1_s_at	LOC100856585 /// SON	protein SON-like /// SON DNA binding protein	Canis familiaris	Cfa.34162	100856585 /// 478406	ENSCAFG00000009106	pmrna1602	758670	SON DNA binding protein	Son	Son DNA binding protein	Mm.46401	20658	3	Group 2-4 moderately up-regulated	3.54845e-06	0.000507334	1.57238	0.00179851	0.0053029	2.39234	1.98897e-07	1.15243e-06	1.41896	0.0347066	0.0552571	1.52148	0.00859908	0.0457951	-1.10812	0.566784	0.843728	-1.68598	0.00551064	0.0250716
CfaAffx.1703.1.S1_at	LOC100856585 /// SON	protein SON-like /// SON DNA binding protein	Canis familiaris	Cfa.34162	100856585 /// 478406	ENSCAFG00000009106	pmrna1603							1	Group 2-4 highly up-regulated	4.16502e-16	2.98736e-12	200.612	1.33533e-14	2.63651e-12	513.697	8.6233e-17	1.75e-14	213.206	6.78877e-13	1.55463e-10	2.56065	0.0160769	0.0625142	1.06278	0.890524	0.969195	-2.40939	0.0489357	0.114156
CfaAffx.1703.1.S1_s_at	LOC100856585 /// SON	protein SON-like /// SON DNA binding protein	Canis familiaris	Cfa.34162	100856585 /// 478406	ENSCAFG00000009106	pmrna1603	758670	SON DNA binding protein	Son	Son DNA binding protein	Mm.46401	20658	3	Group 2-4 moderately up-regulated	1.69263e-06	0.000271799	1.75481	0.000592235	0.00221123	2.73341	9.43015e-08	6.08311e-07	1.42006	0.053066	0.078902	1.55767	0.0113955	0.0511681	-1.23573	0.288383	0.645251	-1.92486	0.0020011	0.0133006
CfaAffx.1703.1.S1_x_at	LOC100856585 /// SON	protein SON-like /// SON DNA binding protein	Canis familiaris	Cfa.34162	100856585 /// 478406	---	pmrna1603	758670	SON DNA binding protein	Son	Son DNA binding protein	Mm.46401	20658	1	Group 2-4 highly up-regulated	2.5525e-15	9.15391e-12	137.061	9.21884e-14	7.91668e-12	344.644	5.22525e-16	5.52269e-14	143.563	4.5729e-12	6.28316e-10	2.51453	0.019455	0.0706435	1.04744	0.917689	0.975932	-2.40064	0.0527921	0.121096
CfaAffx.1704.1.S1_s_at	DLA-12 /// DLA-64	MHC class I DLA-12 /// MHC class I DLA-64	Canis familiaris	Cfa.36643	474838 /// 541592	ENSCAFG00000000500	pmrna1604	755927	MHC class I DLA-12; MHC class I DLA-64	H2-Q10	Histocompatibility 2, Q region locus 10	Mm.88795	15007	1	Group 2-4 highly up-regulated	1.57347e-10	6.511e-08	24.524	2.04501e-09	3.02133e-08	37.5083	5.2488e-11	6.93448e-10	18.0737	3.58251e-07	4.69924e-06	1.52945	0.287343	0.403278	-1.35689	0.523089	0.819282	-2.0753	0.122475	0.227976
CfaAffx.1705.1.S1_at	IRGM /// LOC481471	immunity-related GTPase family M protein 1-like /// interferon-inducible GTPase 1-like	Canis familiaris	Cfa.42160	481471 /// 481473	ENSCAFG00000000502	pmrna1605	756080	immunity-related GTPase family, M; similar to interferon gamma inducible protein 47					1	Group 2-4 highly up-regulated	4.99271e-15	1.34288e-11	74.454	1.7438e-13	1.25642e-11	170.243	9.29438e-16	8.57405e-14	67.7446	1.6158e-11	1.85009e-09	2.28655	0.0200978	0.0716488	-1.09904	0.815542	0.948818	-2.51301	0.0258375	0.0710016
CfaAffx.17119.1.S1_s_at	ACSL5	acyl-CoA synthetase long-chain family member 5	Canis familiaris	Cfa.18640	477820	ENSCAFG00000010928	pmrna17019	764581	acyl-CoA synthetase long-chain family member 5	Acsl5	Acyl-CoA synthetase long-chain family member 5	Mm.292056	433256	3	Group 2-4 moderately up-regulated	0.000441934	0.0207922	1.67143	0.00915285	0.0188264	1.97973	0.000513	0.000631597	2.46498	0.000405432	0.00147762	1.18445	0.419328	0.53102	1.47477	0.13104	0.438419	1.24511	0.37122	0.493039
CfaAffx.17435.1.S1_at	SLC7A7	solute carrier family 7 (amino acid transporter light chain, y+L system), member 7	Canis familiaris	---	490602	ENSCAFG00000011177	pmrna17335	750269	solute carrier family 7 (cationic amino acid transporter, y+ system), member 7					3	Group 2-4 moderately up-regulated	0.00105153	0.0376081	1.41412	0.142587	0.182246	2.79894	7.12996e-05	0.000130143	1.80696	0.0432506	0.0667917	1.97928	0.0148469	0.0606623	1.2778	0.441968	0.76636	-1.54898	0.16245	0.273873
CfaAffx.17458.1.S1_s_at	UBA7	ubiquitin-like modifier activating enzyme 7	Canis familiaris	Cfa.3348	608118	ENSCAFG00000011164	pmrna17358	754199	ubiquitin-like modifier activating enzyme 7	Ube1l	Ubiquitin-activating enzyme E1-like	Mm.277125	74153	3	Group 2-4 moderately up-regulated	4.6623e-06	0.000632941	2.72737	0.00325851	0.00836859	8.21911	1.57471e-07	9.32609e-07	2.0005	0.0747202	0.10519	3.01356	0.00424792	0.0343915	-1.36335	0.468687	0.776144	-4.10853	0.00201348	0.0133006
CfaAffx.17756.1.S1_s_at	ZNFX1	zinc finger, NFX1-type containing 1	Canis familiaris	Cfa.19621	477260	ENSCAFG00000011408	pmrna17656	771362	zinc finger, NFX1-type containing 1	Znfx1	Zinc finger, NFX1-type containing 1	Mm.297074	98999	3	Group 2-4 moderately up-regulated	1.61186e-06	0.000260777	2.5671	0.000138703	0.000711111	4.26399	1.21859e-07	7.54207e-07	1.38519	0.208848	0.254395	1.66101	0.0424208	0.112047	-1.85325	0.0409091	0.224837	-3.07827	0.00044816	0.00530838
CfaAffx.17813.1.S1_s_at	LRMP	lymphoid-restricted membrane protein	Canis familiaris	Cfa.19005	486631	ENSCAFG00000011458	pmrna17713	770021	lymphoid-restricted membrane protein	Lrmp	Lymphoid-restricted membrane protein	Mm.843	16970	3	Group 2-4 moderately up-regulated	0.000805777	0.0308511	1.08832	0.665458	0.722227	1.09576	0.619156	0.650895	3.14601	5.61589e-05	0.000290084	1.00684	0.975544	0.992887	2.89071	0.000529936	0.0115577	2.87108	0.000406919	0.00499202
CfaAffx.17824.1.S1_s_at	CFI	complement factor I	Canis familiaris	Cfa.14495	478515	ENSCAFG00000011462	pmrna17724	762096	complement factor I	Cfi	Complement component factor i	Mm.117180	12630	3	Group 2-4 moderately up-regulated	2.0714e-05	0.00215262	3.44206	0.000429322	0.00177929	4.37811	2.58919e-05	6.3077e-05	6.10062	5.07394e-05	0.000267921	1.27194	0.491326	0.596889	1.77238	0.180725	0.540993	1.39344	0.417228	0.53677
CfaAffx.17917.1.S1_at	ISG20	interferon stimulated exonuclease gene 20kDa	Canis familiaris	---	488729	ENSCAFG00000011525	pmrna17817	760573	interferon stimulated exonuclease gene 20kDa	Isg20	Interferon-stimulated protein	Mm.322843	57444	3	Group 2-4 moderately up-regulated	3.28236e-05	0.00311824	4.62177	0.000369701	0.00163861	8.05222	3.40654e-06	1.26502e-05	2.87409	0.0269627	0.0444206	1.74224	0.198881	0.307398	-1.60808	0.357858	0.707679	-2.80166	0.0465034	0.109975
CfaAffx.18116.1.S1_s_at	---	---	Canis familiaris	---	---	---	pmrna18016	766988	ENSCAFG00000011648					3	Group 2-4 moderately up-regulated	6.30329e-09	1.77296e-06	1.09228	0.452864	0.511286	1.09288	0.421757	0.446451	4.21463	3.26144e-10	1.40038e-08	1.00055	0.996715	1	3.85855	1.10984e-08	1.90615e-06	3.85644	6.1996e-09	7.74386e-07
CfaAffx.18139.1.S1_s_at	EPSTI1	epithelial stromal interaction 1 (breast)	Canis familiaris	Cfa.11073	476931	ENSCAFG00000004669	pmrna18039	764036	epithelial stromal interaction 1 (breast)	Epsti1	Epithelial stromal interaction 1 (breast)	Mm.68134	108670	1	Group 2-4 highly up-regulated	4.9495e-12	3.04288e-09	13.1426	1.04573e-10	2.28068e-09	18.0433	2.69032e-12	4.86382e-11	13.8539	2.95892e-09	8.46989e-08	1.37288	0.251651	0.36628	1.05412	0.872657	0.962304	-1.30239	0.409929	0.529861
CfaAffx.18172.1.S1_at	TLR8	toll-like receptor 8	Canis familiaris	---	100684828	ENSCAFG00000023498	pmrna18072	771997	ENSCAFG00000023498					3	Group 2-4 moderately up-regulated	3.53067e-05	0.00328679	2.31743	0.00295233	0.00777108	4.44462	1.88648e-06	7.71436e-06	1.6352	0.123317	0.1603	1.91791	0.0335825	0.0974905	-1.41722	0.326758	0.687544	-2.7181	0.00677055	0.0288905
CfaAffx.18191.1.S1_s_at	LOC100685792	interferon-activable protein 203-like	Canis familiaris	---	100685792	---	pmrna18091	754055	myeloid cell nuclear differentiation antigen					3	Group 2-4 moderately up-regulated	7.19283e-09	1.95914e-06	16.0494	5.52371e-08	6.32464e-07	19.3059	5.685e-09	4.54139e-08	15.426	1.62325e-06	1.60456e-05	1.2029	0.653385	0.74875	-1.04041	0.936227	0.980503	-1.25151	0.640543	0.733422
CfaAffx.18220.1.S1_at	SIPA1L2	signal-induced proliferation-associated 1 like 2	Canis familiaris	---	488969	---	pmrna18120	751049	signal-induced proliferation-associated 1 like 2	Sipa1l2	Signal-induced proliferation-associated 1 like 2	Mm.271668	244668	4	Group 2-4 moderately down-regulated	0.00119575	0.0410686	-1.21867	0.517845	0.573917	-3.8541	7.6476e-05	0.000135238	-1.52087	0.262522	0.310952	-3.16255	0.00262365	0.0308111	-1.24797	0.596982	0.857099	2.53415	0.0290258	0.0763958
CfaAffx.18223.1.S1_s_at	SIPA1L2	signal-induced proliferation-associated 1 like 2	Canis familiaris	---	488969	ENSCAFG00000011665	pmrna18123	751049	signal-induced proliferation-associated 1 like 2	Sipa1l2	Signal-induced proliferation-associated 1 like 2	Mm.271668	244668	4	Group 2-4 moderately down-regulated	0.000925345	0.034251	-1.45673	0.104229	0.138905	-2.8087	4.98295e-05	9.80591e-05	-1.47245	0.16494	0.207344	-1.92808	0.0160672	0.0625142	-1.01079	0.972277	0.99324	1.9075	0.0391393	0.0963752
CfaAffx.18412.1.S1_s_at	TGIF1	TGFB-induced factor homeobox 1	Canis familiaris	---	490537	---	pmrna18312	761551	similar to TG-interacting factor isoform c	Tgif1	TGFB-induced factor homeobox 1	Mm.101034	21815	3	Group 2-4 moderately up-regulated	0.00150004	0.0476813	1.54269	0.105364	0.139875	2.66643	0.000465269	0.000579582	2.90443	0.00229508	0.00591639	1.72843	0.0741411	0.156964	1.8827	0.086064	0.355111	1.08926	0.804798	0.853235
CfaAffx.18523.1.S1_s_at	CHEK2	checkpoint kinase 2	Canis familiaris	Cfa.41438	486338	ENSCAFG00000011919	pmrna18423	768096	CHK2 checkpoint homolog (S. pombe)	Chek2	CHK2 checkpoint homolog (S. pombe)	Mm.279308	50883	4	Group 2-4 moderately down-regulated	0.000934944	0.0345381	-1.70699	0.0150531	0.0281019	-2.38559	0.000137558	0.000211056	-1.00159	0.99493	0.997107	-1.39755	0.162376	0.263406	1.70428	0.0690375	0.307028	2.3818	0.00385331	0.0199791
CfaAffx.18544.1.S1_s_at	PARP9	poly (ADP-ribose) polymerase family, member 9	Canis familiaris	---	488010	ENSCAFG00000011940	pmrna18444	771658	poly (ADP-ribose) polymerase family, member 9	Parp9	Poly (ADP-ribose) polymerase family, member 9	Mm.49074	80285	1	Group 2-4 highly up-regulated	1.85634e-11	9.74238e-09	18.1385	2.82552e-10	5.62648e-09	29.6318	3.30178e-12	5.81622e-11	9.31584	9.07651e-07	9.89772e-06	1.63364	0.137199	0.235052	-1.94705	0.0963201	0.383605	-3.18079	0.00485403	0.0228453
CfaAffx.18554.1.S1_at	TRAF3IP3	TRAF3 interacting protein 3	Canis familiaris	Cfa.40363	480014	ENSCAFG00000011943	pmrna18454	757416	TRAF3 interacting protein 3	Traf3ip3	TRAF3 interacting protein 3	Mm.261259	215243	3	Group 2-4 moderately up-regulated	0.000151296	0.00989938	1.8348	0.0161883	0.0296965	1.70556	0.0233357	0.0253464	4.87036	1.02478e-05	7.11138e-05	-1.07577	0.786611	0.861885	2.65444	0.00575251	0.0607996	2.85557	0.00256852	0.0155673
CfaAffx.18558.1.S1_at	DTX3L	deltex 3-like (Drosophila)	Canis familiaris	Cfa.41214	478586	ENSCAFG00000011948	pmrna18458	756609	deltex 3-like (Drosophila)	Dtx3l	Deltex 3-like (Drosophila)	Mm.390852	209200	1	Group 2-4 highly up-regulated	2.61795e-12	1.87773e-09	20.183	6.18308e-11	1.49045e-09	35.9365	4.36993e-13	1.00071e-11	12.5933	5.78392e-08	9.93389e-07	1.78053	0.0720934	0.153187	-1.60269	0.214283	0.580719	-2.85363	0.00736883	0.0299059
CfaAffx.18567.1.S1_at	PARP15	poly (ADP-ribose) polymerase family, member 15	Canis familiaris	---	608662	ENSCAFG00000011953	pmrna18467	767953	similar to TCDD-inducible poly(ADP-ribose) polymerase					3	Group 2-4 moderately up-regulated	9.10967e-07	0.000163348	4.1703	0.000162693	0.000815838	7.9579	3.96514e-07	2.06368e-06	9.00719	7.87579e-06	5.69544e-05	1.90823	0.0882027	0.17692	2.15984	0.0918273	0.372185	1.13186	0.772948	0.82963
CfaAffx.18567.1.S1_s_at	PARP15	poly (ADP-ribose) polymerase family, member 15	Canis familiaris	---	608662	ENSCAFG00000011953	pmrna18467	767953	similar to TCDD-inducible poly(ADP-ribose) polymerase					3	Group 2-4 moderately up-regulated	4.2503e-06	0.000586256	5.57441	0.000136325	0.000704175	8.79667	2.65603e-06	1.01891e-05	10.4462	3.20728e-05	0.000183395	1.57805	0.300037	0.415156	1.87395	0.238395	0.598964	1.18752	0.735507	0.803967
CfaAffx.18599.1.S1_at	PARP14	poly (ADP-ribose) polymerase family, member 14	Canis familiaris	---	608688	ENSCAFG00000011970	pmrna18499	748703	poly (ADP-ribose) polymerase family, member 14	Parp14	Poly (ADP-ribose) polymerase family, member 14	Mm.244406	547253	1	Group 2-4 highly up-regulated	7.76676e-13	6.68485e-10	47.5615	8.57694e-12	3.02172e-10	68.1783	3.50741e-13	8.33288e-12	36.7852	1.56204e-09	4.99125e-08	1.43348	0.324092	0.439588	-1.29295	0.556999	0.836412	-1.85342	0.152644	0.264222
CfaAffx.18651.1.S1_at	IRF9	interferon regulatory factor 9	Canis familiaris	Cfa.19522	607899	ENSCAFG00000012007	pmrna18551	771171	interferon regulatory factor 9	Irf9	Interferon regulatory factor 9	Mm.2032	16391	3	Group 2-4 moderately up-regulated	1.01071e-14	2.1748e-11	8.1574	1.71541e-13	1.25642e-11	11.4448	1.63161e-15	1.18337e-13	3.38309	2.68783e-07	3.62066e-06	1.40299	0.0468736	0.11839	-2.41123	0.000143941	0.00436626	-3.38293	1.15225e-06	7.34336e-05
CfaAffx.18652.1.S1_s_at	---	---	Canis familiaris	---	---	ENSCAFG00000012003	pmrna18552	756052	linker for activation of T cells family, member 2	Lat2	Linker for activation of T cells family, member 2	Mm.391375	56743	3	Group 2-4 moderately up-regulated	6.22449e-05	0.00514147	6.22515	9.21474e-05	0.000518896	6.66988	2.66183e-05	6.39397e-05	3.81421	0.00922262	0.0184184	1.07144	0.87758	0.93412	-1.63209	0.368598	0.710315	-1.74869	0.291011	0.413067
CfaAffx.18761.1.S1_s_at	CTSS	cathepsin S	Canis familiaris	Cfa.1661	403400	ENSCAFG00000012086	pmrna18661	770141	cathepsin S	Ctss	Cathepsin S	Mm.3619	13040	3	Group 2-4 moderately up-regulated	0.000160603	0.0103171	3.53252	0.000624242	0.00229949	4.79792	2.51077e-05	6.15215e-05	2.16289	0.0588055	0.0860477	1.35821	0.40942	0.521356	-1.63324	0.275735	0.638399	-2.21829	0.0736481	0.158361
CfaAffx.18858.1.S1_at	CFLAR	CASP8 and FADD-like apoptosis regulator	Canis familiaris	Cfa.18114	488471	ENSCAFG00000012130	pmrna18758	768407	CASP8 and FADD-like apoptosis regulator	Cflar	CASP8 and FADD-like apoptosis regulator	Mm.336848	12633	3	Group 2-4 moderately up-regulated	2.13217e-06	0.000333666	1.53116	0.0043606	0.0104649	2.60216	9.58561e-08	6.15217e-07	1.53047	0.0159444	0.0287124	1.69947	0.00211752	0.028366	-1.00045	0.998097	0.99879	-1.70023	0.00695257	0.0292788
CfaAffx.18869.1.S1_at	---	---	Canis familiaris	---	---	---	pmrna18769	768407	CASP8 and FADD-like apoptosis regulator					3	Group 2-4 moderately up-regulated	3.69058e-06	0.000519214	1.75514	0.00603661	0.013642	3.58203	1.69624e-07	9.95994e-07	2.07895	0.00356609	0.0084487	2.04088	0.0026221	0.0308111	1.18449	0.514852	0.812178	-1.723	0.0382172	0.0946134
CfaAffx.18934.1.S1_at	CTSZ	cathepsin Z	Canis familiaris	Cfa.12490	611983	ENSCAFG00000012183	pmrna18834	748359	cathepsin Z	Ctsz	Cathepsin Z	Mm.156919	64138	3	Group 2-4 moderately up-regulated	0.00150399	0.0476813	1.14091	0.493696	0.552393	1.90626	0.00137476	0.00157937	2.33108	0.0011886	0.00349707	1.67083	0.0257059	0.0833018	2.04318	0.0112931	0.0973767	1.22286	0.4324	0.5496
CfaAffx.19109.1.S1_at	LOC609039	uncharacterized LOC609039	Canis familiaris	---	609039	---	pmrna19009							4	Group 2-4 moderately down-regulated	0.00103008	0.036972	-2.08205	0.00357642	0.00901333	-2.25842	0.000833174	0.000989439	-2.56669	0.00222976	0.00579149	-1.08471	0.755484	0.838478	-1.23277	0.507897	0.809571	-1.1365	0.674997	0.757099
CfaAffx.19192.1.S1_s_at	SPTBN2	spectrin, beta, non-erythrocytic 2	Canis familiaris	Cfa.7000	483706	ENSCAFG00000012306	pmrna19092	762468	spectrin, beta, non-erythrocytic 2	Spnb3	Spectrin beta 3	Mm.329668	20743	4	Group 2-4 moderately down-regulated	0.000838395	0.031845	-1.92596	0.0239282	0.0401433	-2.73139	0.000625008	0.000755952	-3.63018	0.000663959	0.00216694	-1.4182	0.269579	0.385033	-1.88486	0.102091	0.389647	-1.32906	0.438395	0.554654
CfaAffx.19256.1.S1_s_at	ATP1A2	ATPase, Na+/K+ transporting, alpha 2 polypeptide	Canis familiaris	Cfa.37945	488636	ENSCAFG00000012174	pmrna19156	746811	ATPase, Na+/K+ transporting, alpha 2 (+) polypeptide	Atp1a2	ATPase, Na+/K+ transporting, alpha 2 polypeptide	Mm.207432	98660	4	Group 2-4 moderately down-regulated	0.000366187	0.0181553	-1.25464	0.308185	0.36254	-2.13465	0.00111543	0.00129662	-3.37583	0.000115281	0.000526231	-1.70141	0.042411	0.112047	-2.69068	0.00294875	0.0373362	-1.58145	0.126434	0.233181
CfaAffx.19270.1.S1_at	NSMCE4A	non-SMC element 4 homolog A (S. cerevisiae)	Canis familiaris	Cfa.15134	477849	ENSCAFG00000012419	pmrna19170	745559	non-SMC element 4 homolog A (S. cerevisiae)	Nsmce4a	Non-SMC element 4 homolog A (S. cerevisiae)	Mm.21714	67872	3	Group 2-4 moderately up-regulated	0.000154646	0.0100836	1.40767	0.0179263	0.0320296	2.02235	1.00413e-05	3.03226e-05	1.29823	0.122678	0.159772	1.43667	0.0263287	0.0847524	-1.0843	0.664871	0.889516	-1.55777	0.0205541	0.0597069
CfaAffx.19430.1.S1_s_at	SHISA5	shisa homolog 5 (Xenopus laevis)	Canis familiaris	Cfa.36839	609054	ENSCAFG00000012529	pmrna19330	765682	shisa homolog 5 (Xenopus laevis)	Shisa5	Shisa homolog 5 (Xenopus laevis)	Mm.196533	66940	3	Group 2-4 moderately up-regulated	8.2777e-09	2.19896e-06	3.40612	6.67563e-09	9.08149e-08	2.9499	2.06044e-08	1.51393e-07	1.6295	0.00838577	0.0170445	-1.15466	0.375858	0.491369	-2.09028	0.000804392	0.0151402	-1.81031	0.00396529	0.0201219
CfaAffx.19526.1.S1_at	CENPF	centromere protein F, 350/400kDa (mitosin)	Canis familiaris	Cfa.39725	480027	ENSCAFG00000012593	pmrna19426	758655	ENSCAFG00000012593					3	Group 2-4 moderately up-regulated	0.00115895	0.0401137	1.30028	0.230945	0.280069	-1.00001	0.999964	1	3.33639	0.000102493	0.000477376	-1.30029	0.29065	0.406318	2.56589	0.00372307	0.0428339	3.33642	0.000286204	0.00393244
CfaAffx.19527.1.S1_s_at	CD48	CD48 molecule	Canis familiaris	Cfa.14560	488642	ENSCAFG00000012585	pmrna19427	766777	CD48 molecule	Cd48	CD48 antigen	Mm.1738	12506	3	Group 2-4 moderately up-regulated	9.34912e-05	0.00708344	6.56513	0.000487519	0.00194724	10.8241	1.4141e-05	3.97336e-05	4.15163	0.0189658	0.0333662	1.64872	0.355346	0.470372	-1.58134	0.480747	0.784497	-2.60719	0.135044	0.244145
CfaAffx.1961.1.S1_s_at	C2 /// CFB	complement component 2 /// complement factor B	Canis familiaris	Cfa.35697	100688056 /// 474853	ENSCAFG00000000686	pmrna1861	755911	complement factor B	Cfb	Complement factor B	Mm.653	14962	3	Group 2-4 moderately up-regulated	7.04994e-09	1.94483e-06	2.46541	2.15395e-05	0.000137652	4.64607	1.29619e-09	1.17169e-08	4.09181	5.32954e-07	6.53452e-06	1.88451	0.0034004	0.0316989	1.65969	0.0413625	0.226422	-1.13546	0.581737	0.679683
CfaAffx.19610.1.S1_at	LOC606875	interferon-inducible GTPase 1-like	Canis familiaris	---	606875	---	pmrna19510	764334	similar to immunity-related GTPase family, cinema 1	OTTMUSG00000005723	Predicted gene, OTTMUSG00000005723	Mm.394103	631323	1	Group 2-4 highly up-regulated	3.02647e-13	3.2561e-10	44.7811	1.20652e-11	3.94705e-10	107.797	3.8459e-14	1.42818e-12	29.8162	4.88955e-09	1.26223e-07	2.4072	0.021811	0.0757575	-1.5019	0.355525	0.705912	-3.61539	0.00521988	0.0241485
CfaAffx.19613.1.S1_at	IRGM	immunity-related GTPase family, M	Canis familiaris	---	606863	ENSCAFG00000012662	pmrna19513	761885	similar to interferon inducible protein 1	Irgm1	Immunity-related GTPase family M member 1	Mm.29938	15944	3	Group 2-4 moderately up-regulated	9.21969e-07	0.000164635	6.82908	1.69576e-05	0.000113657	12.6881	9.04847e-08	5.89222e-07	3.09405	0.0157231	0.0285006	1.85796	0.141496	0.239428	-2.20716	0.120249	0.420414	-4.10081	0.00675227	0.0288905
CfaAffx.19681.1.S1_at	LOC100855783	kinesin-like protein KIF1A-like	Canis familiaris	---	100855783	ENSCAFG00000012713	pmrna19581	754020	similar to kinesin family member 1B					4	Group 2-4 moderately down-regulated	0.000660032	0.0269237	-1.48436	0.0176211	0.0316489	-1.78512	0.000556276	0.000680003	-2.07517	0.00070852	0.00227464	-1.20262	0.30552	0.419954	-1.39802	0.128028	0.436501	-1.16248	0.471444	0.584058
CfaAffx.1993.1.S1_s_at	C4A	complement component 4A (Rodgers blood group)	Canis familiaris	Cfa.21548	481722	ENSCAFG00000000701	pmrna1893	760865	similar to Complement C4 precursor	C4b;C4a	Complement component 4B (Childo blood group);complement component 4A (Rodgers blood group)	Mm.439678	12268;625018	3	Group 2-4 moderately up-regulated	2.21284e-07	4.42929e-05	3.3371	1.16699e-05	8.22279e-05	5.2484	2.82306e-08	1.97902e-07	3.17335	0.000215919	0.000867465	1.57275	0.0811049	0.167513	-1.0516	0.868141	0.961148	-1.6539	0.0959862	0.192814
CfaAffx.19948.1.S1_s_at	MAP1A	microtubule-associated protein 1A	Canis familiaris	Cfa.40459	478275	ENSCAFG00000012673	pmrna19848	758224	microtubule-associated protein 1A	Mtap1a	Microtubule-associated protein 1 A	Mm.36501	17754	4	Group 2-4 moderately down-regulated	6.63812e-06	0.00084021	-1.54362	0.0195142	0.0343749	-3.17624	2.56481e-07	1.42674e-06	-1.69932	0.0187511	0.0330731	-2.05765	0.00125166	0.0254105	-1.10086	0.689755	0.904187	1.86913	0.0120934	0.0416449
CfaAffx.20159.1.S1_s_at	FCGR3A	Fc fragment of IgG, low affinity IIIa, receptor (CD16a)	Canis familiaris	Cfa.21258	478984	ENSCAFG00000013015	pmrna20059	760069	Fc fragment of IgG, low affinity IIIa, receptor (CD16a)	Fcgr4	Fc receptor, IgG, low affinity IV	Mm.251254	246256	3	Group 2-4 moderately up-regulated	2.77913e-06	0.000421126	28.5202	2.56873e-06	2.10085e-05	25.0937	1.80013e-06	7.44992e-06	5.84117	0.0136848	0.0254437	-1.13655	0.838685	0.904516	-4.88261	0.0451672	0.239613	-4.29601	0.0562031	0.128065
CfaAffx.20171.1.S1_s_at	LOC100856270	low affinity immunoglobulin gamma Fc region receptor II-b-like	Canis familiaris	---	100856270	ENSCAFG00000013035	pmrna20071	752464	Fc receptor-like A	Fcrla	Fc receptor-like A	Mm.1850	98752	3	Group 2-4 moderately up-regulated	4.01018e-07	7.63619e-05	20.6151	1.0547e-06	9.23035e-06	21.877	2.84539e-07	1.5576e-06	12.969	0.000136858	0.000600777	1.06121	0.911642	0.958252	-1.58957	0.475285	0.778357	-1.68687	0.406403	0.526294
CfaAffx.20251.1.S1_s_at	TBCD	tubulin folding cofactor D	Canis familiaris	Cfa.40982	491683	ENSCAFG00000013063	pmrna20151	755334	similar to beta-tubulin cofactor D					4	Group 2-4 moderately down-regulated	0.000762028	0.0296509	-1.60551	0.0202298	0.0352291	-2.35504	7.1702e-05	0.000130143	-1.10858	0.659079	0.70254	-1.46685	0.0895153	0.178252	1.44826	0.168903	0.51887	2.12438	0.00652356	0.0283651
CfaAffx.20254.1.S1_s_at	BACE1	beta-site APP-cleaving enzyme 1	Canis familiaris	Cfa.10868	489390	ENSCAFG00000013069	pmrna20154	760053	beta-site APP-cleaving enzyme 1	Bace1	Beta-site APP cleaving enzyme 1	Mm.24044	23821	4	Group 2-4 moderately down-regulated	0.000293962	0.0155605	-1.53798	0.00927927	0.0189728	-2.07377	3.246e-05	7.28759e-05	-1.61987	0.0152042	0.0277063	-1.34837	0.0969356	0.188602	-1.05325	0.805736	0.945914	1.28021	0.233318	0.356199
CfaAffx.20321.1.S1_at	RNASEL	ribonuclease L (2',5'-oligoisoadenylate synthetase-dependent)	Canis familiaris	Cfa.23412	490310	ENSCAFG00000013121	pmrna20221	758254	ribonuclease L (2',5'-oligoisoadenylate synthetase-dependent)	Rnasel	Ribonuclease L (2\', 5\'-oligoisoadenylate synthetase-dependent)	Mm.259254	24014	3	Group 2-4 moderately up-regulated	2.96541e-11	1.45019e-08	5.88291	1.00177e-09	1.5821e-08	9.07236	3.51488e-12	6.11322e-11	3.29025	1.69925e-05	0.000108594	1.54216	0.0484698	0.121086	-1.78798	0.0296565	0.181102	-2.75734	0.000346913	0.00450335
CfaAffx.20360.1.S1_at	PCSK7	proprotein convertase subtilisin/kexin type 7	Canis familiaris	Cfa.4651	479423	ENSCAFG00000013143	pmrna20260	746983	proprotein convertase subtilisin/kexin type 7	Pcsk7	Proprotein convertase subtilisin/kexin type 7	Mm.3255	18554	4	Group 2-4 moderately down-regulated	0.00111519	0.0391133	-1.5897	0.00495211	0.0116311	-1.56393	0.00404955	0.00449805	-2.02583	0.000704158	0.00227116	1.01648	0.92433	0.965068	-1.27435	0.24943	0.611995	-1.29535	0.205541	0.324986
CfaAffx.20432.1.S1_s_at	EFEMP2	EGF containing fibulin-like extracellular matrix protein 2	Canis familiaris	Cfa.4189	476020	ENSCAFG00000013195	pmrna20332	763969	EGF-containing fibulin-like extracellular matrix protein 2	Efemp2	Epidermal growth factor-containing fibulin-like extracellular matrix protein 2	Mm.276367	58859	3	Group 2-4 moderately up-regulated	0.00043965	0.0207233	1.02337	0.875823	0.907527	1.60825	0.00205597	0.00232694	2.14557	0.000247008	0.000975257	1.57153	0.0120702	0.0526492	2.09658	0.00116078	0.0196903	1.3341	0.150978	0.262587
CfaAffx.20468.1.S1_at	MAP3K13	mitogen-activated protein kinase kinase kinase 13	Canis familiaris	---	100685499	ENSCAFG00000013230	pmrna20368	757044	ENSCAFG00000013230					4	Group 2-4 moderately down-regulated	0.00107045	0.0380088	-1.51798	0.0516654	0.075359	-2.17552	0.000456581	0.00057135	-2.443	0.00139601	0.00399607	-1.43317	0.133646	0.230112	-1.60938	0.101697	0.389379	-1.12295	0.672164	0.755154
CfaAffx.20602.1.S1_s_at	BAZ1A	bromodomain adjacent to zinc finger domain, 1A	Canis familiaris	Cfa.20004	480287	ENSCAFG00000013302	pmrna20502	753549	bromodomain adjacent to zinc finger domain, 1A	Baz1a	Bromodomain adjacent to zinc finger domain 1A	Mm.478031	217578	3	Group 2-4 moderately up-regulated	0.00127914	0.0427723	1.35938	0.0823182	0.112319	1.81334	0.00101554	0.00118754	2.18356	0.000871075	0.00275139	1.33395	0.14768	0.246853	1.6063	0.0525069	0.263301	1.20417	0.416856	0.53677
CfaAffx.20692.1.S1_at	ETV6	ets variant 6	Canis familiaris	---	486685	ENSCAFG00000013371	pmrna20592	746703	ets variant 6	Etv6	Ets variant gene 6 (TEL oncogene)	Mm.269995	14011	3	Group 2-4 moderately up-regulated	2.37593e-05	0.00238898	1.83501	0.00361062	0.00905292	2.58291	1.66641e-05	4.49831e-05	3.05445	5.51461e-05	0.000287011	1.40757	0.123201	0.217581	1.66454	0.0599653	0.286085	1.18256	0.508505	0.615582
CfaAffx.20730.1.S1_s_at	LOC480493 /// LOC491436 /// LRRC37A2	leucine-rich repeat-containing protein 37A3-like /// leucine-rich repeat-containing protein 37A2-like /// leucine rich repeat containing 37, member A2	Canis familiaris	Cfa.24550	480493 /// 491436 /// 607401	ENSCAFG00000013742	pmrna20630	755705	hypothetical LOC491436					4	Group 2-4 moderately down-regulated	0.000560199	0.0240634	-1.04108	0.930954	0.955288	-6.5462	0.000220014	0.000304124	2.3116	0.146027	0.186123	-6.28788	0.00178944	0.0281443	2.40657	0.17674	0.53407	15.1322	0.000171759	0.00277643
CfaAffx.20794.1.S1_at	MOV10	Mov10, Moloney leukemia virus 10, homolog (mouse)	Canis familiaris	Cfa.17074	483219	ENSCAFG00000013454	pmrna20694	759014	Mov10, Moloney leukemia virus 10, homolog (mouse)	Mov10	Moloney leukemia virus 10	Mm.1597	17454	3	Group 2-4 moderately up-regulated	8.68412e-10	3.11434e-07	3.56864	6.00229e-08	6.75995e-07	5.20993	1.45406e-10	1.79989e-09	3.24752	4.42754e-06	3.66472e-05	1.45992	0.0544842	0.1294	-1.09888	0.679743	0.898255	-1.60428	0.0407471	0.0996517
CfaAffx.20815.1.S1_x_at	LOC100855594 /// LOC100855788	uncharacterized LOC100855594 /// uncharacterized LOC100855788	Canis familiaris	---	100855594 /// 100855788	ENSCAFG00000023190	pmrna20715	769100	similar to Ig lambda chain V-I region BL2 precursor					2	Group 4 highly up-regulated	1.14648e-07	2.3607e-05	1.47212	0.281999	0.3346	-1.02028	0.951996	0.970358	44.6845	4.68372e-09	1.25763e-07	-1.50197	0.318972	0.434789	30.3539	2.66869e-07	2.44452e-05	45.5906	2.23089e-08	2.35788e-06
CfaAffx.20902.1.S1_x_at	LOC100855594 /// LOC100855788 /// LOC608320 /// LOC612054 /// LOC612122	uncharacterized LOC100855594 /// uncharacterized LOC100855788 /// uncharacterized LOC608320 /// uncharacterized LOC612054 /// uncharacterized LOC612122	Canis familiaris	Cfa.46974	100855594 /// 100855788 /// 608320 /// 612054 /// 612122	---	pmrna20802	769245	similar to Ig lambda chain V-I region BL2 precursor					2	Group 4 highly up-regulated	1.13546e-05	0.00129958	1.04371	0.910311	0.936203	-1.0115	0.974418	0.988811	20.673	7.39844e-07	8.5424e-06	-1.05572	0.900133	0.95064	19.8072	5.86969e-06	0.000384045	20.9108	2.82194e-06	0.000143606
CfaAffx.20950.1.S1_at	LOC100855594 /// LOC100855788 /// LOC608320 /// LOC612054 /// LOC612122	uncharacterized LOC100855594 /// uncharacterized LOC100855788 /// uncharacterized LOC608320 /// uncharacterized LOC612054 /// uncharacterized LOC612122	Canis familiaris	Cfa.46974	100855594 /// 100855788 /// 608320 /// 612054 /// 612122	---	pmrna20850	753870	similar to Ig lambda chain V-I region BL2 precursor					2	Group 4 highly up-regulated	9.33462e-10	3.29275e-07	1.09924	0.666446	0.722729	-1.00733	0.971692	0.987792	20.1817	3.76469e-11	3.69477e-09	-1.1073	0.683109	0.773778	18.3597	8.1457e-10	1.86537e-07	20.3296	2.2211e-10	6.10357e-08
CfaAffx.20953.1.S1_x_at	LOC100855594 /// LOC100855788 /// LOC608320 /// LOC612054 /// LOC612122	uncharacterized LOC100855594 /// uncharacterized LOC100855788 /// uncharacterized LOC608320 /// uncharacterized LOC612054 /// uncharacterized LOC612122	Canis familiaris	Cfa.46974	100855594 /// 100855788 /// 608320 /// 612054 /// 612122	---	pmrna20853	753870	similar to Ig lambda chain V-I region BL2 precursor					2	Group 4 highly up-regulated	6.6378e-09	1.85492e-06	1.30403	0.194503	0.241415	-1.00531	0.977633	0.991341	12.1916	2.62375e-10	1.24312e-08	-1.31095	0.243119	0.358418	9.34922	2.19e-08	2.8744e-06	12.2563	1.46894e-09	2.24258e-07
CfaAffx.20958.1.S1_at	LOC612054 /// LOC612180	uncharacterized LOC612054 /// ig lambda chain V-I region BL2-like	Canis familiaris	Cfa.46385	612054 /// 612180	---	pmrna20858	752884	similar to Ig lambda chain V-I region BL2 precursor					2	Group 4 highly up-regulated	3.44554e-09	1.03691e-06	1.1774	0.634486	0.692878	-1.11098	0.743981	0.776181	80.696	1.47463e-10	8.80929e-09	-1.30806	0.493059	0.59741	68.5377	3.31163e-09	6.50025e-07	89.6514	5.5435e-10	9.74682e-08
CfaAffx.21053.1.S1_s_at	LOC100855741	beta-2-microglobulin-like	Canis familiaris	---	100855741	ENSCAFG00000013633	pmrna20953	769674	beta-2-microglobulin	B2m	Beta-2 microglobulin	Mm.163	12010	3	Group 2-4 moderately up-regulated	2.81695e-12	1.97904e-09	5.34974	5.0121e-11	1.2753e-09	6.33097	1.9106e-12	3.69742e-11	4.92834	5.54645e-09	1.36086e-07	1.18342	0.329871	0.444792	-1.08551	0.691396	0.904539	-1.28461	0.217466	0.338006
CfaAffx.21057.1.S1_at	LOC100855762	E3 ubiquitin ligase RNF4-like	Canis familiaris	---	100855762	ENSCAFG00000013638	pmrna20957	759825	ENSCAFG00000013638					3	Group 2-4 moderately up-regulated	2.17188e-06	0.000336023	1.90095	0.000505534	0.00197331	2.9401	2.08716e-07	1.18823e-06	2.12928	0.00068318	0.00221389	1.54665	0.0245882	0.0822	1.12011	0.60954	0.864591	-1.3808	0.141542	0.251541
CfaAffx.21065.1.S1_s_at	LOC100683822 /// LOC100687054 /// LOC100856278 /// LOC486474 /// LOC607364 /// LOC607582 /// LOC608238 /// LOC608248	immunoglobulin lambda-like polypeptide 5-like /// immunoglobulin lambda-like polypeptide 5-like /// uncharacterized LOC100856278 /// immunoglobulin lambda-like polypeptide 5-like /// immunoglobulin lambda-like polypeptide 5-like /// immunoglobulin lambda-like polypeptide 5-like /// immunoglobulin lambda-like polypeptide 5-like /// immunoglobulin lambda-like polypeptide 5-like	Canis familiaris	Cfa.40263	100683822 /// 100687054 /// 100856278 /// 486474 /// 607364 /// 607582 /// 608238 /// 608248	ENSCAFG00000014139 /// ENSCAFG00000023868 /// ENSCAFG00000025087	pmrna20965	769755	similar to immunoglobulin iota chain preproprotein; similar to Immunoglobulin lambda-like polypeptide 1 precursor (Immunoglobulin-related 14.1 protein) (Immunoglobulin omega polypeptide) (Lambda 5) (CD179b antigen)					2	Group 4 highly up-regulated	0.000291098	0.0154279	3.91409	0.153578	0.194844	-1.20155	0.83457	0.865434	352.054	2.42122e-05	0.000142169	-4.70297	0.154632	0.25506	89.9452	0.00167363	0.0258379	423.01	5.23267e-05	0.00130722
CfaAffx.21066.1.S1_s_at	LOC100683822 /// LOC100687054 /// LOC100856278 /// LOC486474 /// LOC607364 /// LOC607582 /// LOC608238 /// LOC608248	immunoglobulin lambda-like polypeptide 5-like /// immunoglobulin lambda-like polypeptide 5-like /// uncharacterized LOC100856278 /// immunoglobulin lambda-like polypeptide 5-like /// immunoglobulin lambda-like polypeptide 5-like /// immunoglobulin lambda-like polypeptide 5-like /// immunoglobulin lambda-like polypeptide 5-like /// immunoglobulin lambda-like polypeptide 5-like	Canis familiaris	Cfa.40263	100683822 /// 100687054 /// 100856278 /// 486474 /// 607364 /// 607582 /// 608238 /// 608248	ENSCAFG00000014139 /// ENSCAFG00000023868 /// ENSCAFG00000025087	pmrna20966	769755	similar to immunoglobulin iota chain preproprotein; similar to Immunoglobulin lambda-like polypeptide 1 precursor (Immunoglobulin-related 14.1 protein) (Immunoglobulin omega polypeptide) (Lambda 5) (CD179b antigen)					2	Group 4 highly up-regulated	0.000329259	0.0169493	5.18519	0.116913	0.153721	-1.34844	0.755802	0.787915	526.562	3.23354e-05	0.000183395	-6.99189	0.104093	0.195655	101.551	0.00282527	0.0362797	710.035	5.6712e-05	0.00139147
CfaAffx.21111.1.S1_at	CXHXorf21	chromosome X open reading frame, human CXorf21	Canis familiaris	---	612129	ENSCAFG00000013673	pmrna21011	761184	hypothetical protein LOC612129	5430427O19Rik	RIKEN cDNA 5430427O19 gene	Mm.185296	71398	3	Group 2-4 moderately up-regulated	6.49263e-05	0.00527189	2.06397	0.0326503	0.0523472	4.11336	8.76748e-05	0.000150393	7.06914	3.75407e-05	0.000207988	1.99294	0.0699123	0.151275	3.42502	0.00976329	0.0912569	1.71858	0.214219	0.333715
CfaAffx.21226.1.S1_s_at	LOC100682772 /// LOC480493 /// LOC491436	uncharacterized LOC100682772 /// leucine-rich repeat-containing protein 37A3-like /// leucine-rich repeat-containing protein 37A2-like	Canis familiaris	Cfa.34317	100682772 /// 480493 /// 491436	ENSCAFG00000013742	pmrna21126	769572	similar to ZK84.1					4	Group 2-4 moderately down-regulated	7.27201e-05	0.00578467	-1.08642	0.837758	0.878017	-7.87244	1.25316e-05	3.64026e-05	1.58271	0.353834	0.404824	-7.24624	0.000221253	0.017344	1.71949	0.333703	0.690873	12.4598	8.14237e-05	0.00169509
CfaAffx.21302.1.S1_s_at	CCR5	chemokine (C-C motif) receptor 5 (gene/pseudogene)	Canis familiaris	Cfa.16327	484789	ENSCAFG00000013783	pmrna21202	753298	chemokine (C-C motif) receptor 5	Ccr5	Chemokine (C-C motif) receptor 5	Mm.14302	12774	3	Group 2-4 moderately up-regulated	5.34351e-05	0.00456518	7.02016	2.77602e-05	0.000174167	4.21342	0.000457241	0.000571656	6.35998	0.000474659	0.00167226	-1.66615	0.245676	0.361466	-1.1038	0.850205	0.957526	1.50946	0.419179	0.538273
CfaAffx.21443.1.S1_at	RTP4	receptor (chemosensory) transporter protein 4	Canis familiaris	---	488122	ENSCAFG00000013889	pmrna21343	752341	receptor (chemosensory) transporter protein 4	Rtp4	Receptor transporter protein 4	Mm.475107	67775	1	Group 2-4 highly up-regulated	4.53026e-10	1.72531e-07	24.4315	1.52692e-09	2.33109e-08	27.9122	2.05798e-10	2.41528e-09	9.70544	1.06367e-05	7.30744e-05	1.14247	0.73175	0.818083	-2.5173	0.0577928	0.281586	-2.87593	0.0270601	0.0732544
CfaAffx.21514.1.S1_s_at	CYBB	cytochrome b-245, beta polypeptide (chronic granulomatous disease)	Canis familiaris	Cfa.40704	491825	ENSCAFG00000013933	pmrna21414	763671	cytochrome b-245, beta polypeptide (chronic granulomatous disease)	Cybb	Cytochrome b-245, beta polypeptide	Mm.200362	13058	3	Group 2-4 moderately up-regulated	9.27494e-05	0.00705095	4.84119	0.000186416	0.000913403	5.60001	3.02246e-05	6.94458e-05	3.30516	0.0109365	0.0213182	1.15674	0.723223	0.809869	-1.46474	0.443718	0.76636	-1.69433	0.277525	0.399288
CfaAffx.2152.1.S1_s_at	HLA-DQB1 /// LOC100856137	major histocompatibility complex, class II, DQ beta 1 /// HLA class II histocompatibility antigen, DQ beta 2 chain-like	Canis familiaris	Cfa.29550	100856137 /// 474862	ENSCAFG00000000814	pmrna2052	764170	major histocompatibility complex, class II, DQ beta 1	H2-Ab1	Histocompatibility 2, class II antigen A, beta 1	Mm.254067	14961	3	Group 2-4 moderately up-regulated	3.70393e-06	0.000519214	13.3436	3.90246e-05	0.00023621	22.9817	1.09324e-06	4.94114e-06	14.0904	0.000292421	0.00112596	1.7223	0.362507	0.477093	1.05597	0.939181	0.980503	-1.63102	0.481311	0.591522
CfaAffx.2154.1.S1_at	HLA-DOB	major histocompatibility complex, class II, DO beta	Canis familiaris	Cfa.26688	607786	ENSCAFG00000000819	pmrna2054	757341	major histocompatibility complex, class II, DO beta	H2-Ob	Histocompatibility 2, O region beta locus	Mm.327358	15002	3	Group 2-4 moderately up-regulated	7.48941e-05	0.00594662	1.41282	0.0450674	0.0673499	2.45867	4.93963e-06	1.70529e-05	1.06558	0.751306	0.784418	1.74026	0.0065272	0.0402169	-1.32586	0.220463	0.586949	-2.30735	0.000772967	0.00758612
CfaAffx.21570.1.S1_at	GFAP	glial fibrillary acidic protein	Canis familiaris	Cfa.19821	480495	ENSCAFG00000013973	pmrna21470	751674	glial fibrillary acidic protein	Gfap	Glial fibrillary acidic protein	Mm.1239	14580	3	Group 2-4 moderately up-regulated	0.000708866	0.0282725	2.07393	0.000975904	0.0032865	1.89162	0.00187085	0.00212091	2.32074	0.00153285	0.00429825	-1.09638	0.680531	0.772769	1.11901	0.676545	0.897271	1.22686	0.435507	0.552281
CfaAffx.21575.1.S1_s_at	BCL2A1	BCL2-related protein A1	Canis familiaris	Cfa.21056	488770	ENSCAFG00000013979	pmrna21475	759389	BCL2-related protein A1	Bcl2a1d;Bcl2a1b;Bcl2a1a	B-cell leukemia/lymphoma 2 related protein A1d;B-cell leukemia/lymphoma 2 related protein A1b;B-cell leukemia/lymphoma 2 related protein A1a	Mm.378888;Mm.196770;Mm.425593	12047;12045;12044	1	Group 2-4 highly up-regulated	8.01834e-09	2.14329e-06	22.2546	6.96619e-07	6.38103e-06	66.9684	1.11516e-09	1.04947e-08	27.1976	4.99216e-06	4.03484e-05	3.0092	0.0482024	0.120638	1.22212	0.755951	0.930497	-2.46229	0.157704	0.270181
CfaAffx.2162.1.S1_s_at	TAP2	transporter 2, ATP-binding cassette, sub-family B (MDR/TAP)	Canis familiaris	Cfa.9572	474864	ENSCAFG00000000823	pmrna2062	759214	transporter 2, ATP-binding cassette, sub-family B (MDR/TAP)	Tap2	Transporter 2, ATP-binding cassette, sub-family B (MDR/TAP)	Mm.14814	21355	3	Group 2-4 moderately up-regulated	1.21653e-08	3.11627e-06	3.28129	1.12316e-06	9.70579e-06	5.3619	8.93558e-10	8.70744e-09	2.06127	0.00343648	0.00819744	1.63409	0.0273345	0.0861413	-1.59187	0.0774228	0.331288	-2.60126	0.000653014	0.00684917
CfaAffx.21637.1.S1_at	BATF2	basic leucine zipper transcription factor, ATF-like 2	Canis familiaris	---	483754	ENSCAFG00000014017	pmrna21537	759779	basic leucine zipper transcription factor, ATF-like 2	Batf2	Basic leucine zipper transcription factor, ATF-like 2	Mm.159219	74481	3	Group 2-4 moderately up-regulated	3.34468e-06	0.000486278	1.45948	0.0389825	0.0599798	3.2505	1.79817e-07	1.05135e-06	1.04204	0.846087	0.868127	2.22717	0.000449807	0.0199152	-1.40059	0.168858	0.51887	-3.11936	4.83317e-05	0.00127707
CfaAffx.2164.1.S1_at	PSMB8	proteasome (prosome, macropain) subunit, beta type, 8 (large multifunctional peptidase 7)	Canis familiaris	Cfa.12298	474865	ENSCAFG00000000829	pmrna2064	755134	proteasome (prosome, macropain) subunit, beta type, 8 (large multifunctional peptidase 7)	Psmb8	Proteasome (prosome, macropain) subunit, beta type 8 (large multifunctional peptidase 7)	Mm.180191	16913	1	Group 2-4 highly up-regulated	1.22554e-11	6.76166e-09	17.9069	1.31944e-09	2.03698e-08	45.7572	1.26917e-12	2.5273e-11	16.2901	7.97316e-08	1.27385e-06	2.55528	0.0118004	0.0522643	-1.09925	0.821536	0.951332	-2.80889	0.0168277	0.0531524
CfaAffx.2165.1.S1_s_at	PDLIM4	PDZ and LIM domain 4	Canis familiaris	Cfa.18386	481498	ENSCAFG00000000830	pmrna2065	750333	PDZ and LIM domain 4	Pdlim4	PDZ and LIM domain 4	Mm.21830	30794	3	Group 2-4 moderately up-regulated	5.34647e-05	0.00456518	1.42704	0.0137508	0.0258108	2.01215	1.02129e-05	3.07059e-05	1.85205	0.000877359	0.00275226	1.41002	0.0332847	0.0973271	1.29783	0.168161	0.51887	-1.08645	0.644808	0.736464
CfaAffx.21697.1.S1_s_at	ACHE	acetylcholinesterase	Canis familiaris	Cfa.25689	489828	ENSCAFG00000014054	pmrna21597	754583	acetylcholinesterase (Yt blood group)	Ache	Acetylcholinesterase	Mm.255464	11423	4	Group 2-4 moderately down-regulated	0.000556054	0.0240259	-1.258	0.267269	0.318774	-2.64334	3.12555e-05	7.12123e-05	-1.46794	0.130389	0.168379	-2.10123	0.00359131	0.0316989	-1.16689	0.582885	0.854612	1.80071	0.0384489	0.0950158
CfaAffx.21741.1.S1_s_at	CTSH	cathepsin H	Canis familiaris	Cfa.2521	479065	ENSCAFG00000014076	pmrna21641	756210	cathepsin H	Ctsh	Cathepsin H	Mm.2277	13036	3	Group 2-4 moderately up-regulated	1.03793e-05	0.00120325	5.06843	0.000122312	0.000646374	8.61491	1.12181e-06	5.02074e-06	2.81104	0.0242517	0.040686	1.69972	0.200561	0.308935	-1.80304	0.237042	0.598964	-3.06467	0.0256714	0.0706863
CfaAffx.2177.1.S1_s_at	LOC474866	Similar to Antigen peptide transporter 1	Canis familiaris	Cfa.3155	474866	ENSCAFG00000000832	pmrna2077	767839	similar to Antigen peptide transporter 1 (APT1) (Peptide transporter TAP1) (ATP-binding cassette, sub-family B, member 2) (Peptide transporter PSF1) (Peptide supply factor 1) (PSF-1) (Peptide transporter involved in antigen processing 1)...					3	Group 2-4 moderately up-regulated	3.95994e-12	2.54353e-09	6.68049	5.86391e-10	9.82563e-09	12.9702	3.51752e-13	8.33288e-12	5.57017	1.2211e-07	1.86422e-06	1.94151	0.0054599	0.0378692	-1.19933	0.494253	0.798766	-2.32852	0.00279139	0.016183
CfaAffx.21897.1.S1_s_at	ACSBG1	acyl-CoA synthetase bubblegum family member 1	Canis familiaris	Cfa.7297	479067	ENSCAFG00000014189	pmrna21797	746057	acyl-CoA synthetase bubblegum family member 1	Acsbg1	Acyl-CoA synthetase bubblegum family member 1	Mm.20592	94180	4	Group 2-4 moderately down-regulated	2.95485e-05	0.00287047	-2.70159	0.000267324	0.00124933	-3.69372	3.68522e-06	1.35027e-05	-1.69998	0.0721906	0.102363	-1.36724	0.248752	0.364377	1.58919	0.159608	0.503406	2.17281	0.0192021	0.0577325
CfaAffx.2192.1.S1_at	HLA-DMB	major histocompatibility complex, class II, DM beta	Canis familiaris	Cfa.21014	607827	ENSCAFG00000000844	pmrna2092	749059	similar to HLA class II histocompatibility antigen, DM beta chain precursor (MHC class II antigen DMB)	H2-DMb2;H2-DMb1	Histocompatibility 2, class II, locus Mb2;Histocompatibility 2, class II, locus Mb1	Mm.195060;Mm.460938	15000;14999	3	Group 2-4 moderately up-regulated	0.000448789	0.0209361	2.71691	0.00595361	0.0135211	4.43787	7.16703e-05	0.000130143	3.34269	0.00614282	0.0130856	1.63342	0.204977	0.314679	1.23033	0.652197	0.884618	-1.32763	0.525384	0.62991
CfaAffx.2197.1.S1_s_at	HLA-DMA	major histocompatibility complex, class II, DM alpha	Canis familiaris	Cfa.18297	481732	ENSCAFG00000000848	pmrna2097	763687	major histocompatibility complex, class II, DM alpha	H2-DMa	Histocompatibility 2, class II, locus DMa	Mm.16373	14998	3	Group 2-4 moderately up-regulated	0.000472217	0.0216548	4.02999	0.00160952	0.00482855	5.69526	8.45237e-05	0.000147007	3.11039	0.0251867	0.0418965	1.41322	0.445294	0.551345	-1.29566	0.634237	0.87418	-1.83104	0.256581	0.381126
CfaAffx.2202.1.S1_at	LOC100855872	interferon regulatory factor 1-like	Canis familiaris	---	100855872	ENSCAFG00000000851	pmrna2102	767696	interferon regulatory factor 1	Irf1	Interferon regulatory factor 1	Mm.105218	16362	1	Group 2-4 highly up-regulated	6.46512e-11	2.95985e-08	12.8083	2.73572e-09	3.9155e-08	25.3729	7.16074e-12	1.11805e-10	8.01465	2.27959e-06	2.14531e-05	1.98096	0.0407928	0.109901	-1.59812	0.230671	0.596015	-3.16581	0.00465459	0.0225986
CfaAffx.2202.1.S1_s_at	LOC100855872	interferon regulatory factor 1-like	Canis familiaris	---	100855872	ENSCAFG00000000851	pmrna2102	767696	interferon regulatory factor 1	Irf1	Interferon regulatory factor 1	Mm.105218	16362	1	Group 2-4 highly up-regulated	4.80238e-12	2.99522e-09	14.7321	3.30794e-10	6.22617e-09	30.1298	7.32654e-13	1.57292e-11	13.9832	1.78583e-08	3.55613e-07	2.04518	0.02478	0.0823289	-1.05355	0.88603	0.9685	-2.15471	0.037626	0.0934867
CfaAffx.22028.1.S1_at	LOC100856638 /// UPP1	uridine phosphorylase 1-like /// uridine phosphorylase 1	Canis familiaris	Cfa.12204	100856638 /// 480772	ENSCAFG00000014262	pmrna21928	754611	uridine phosphorylase 1	Upp1	Uridine phosphorylase 1	Mm.4610	22271	3	Group 2-4 moderately up-regulated	7.5053e-10	2.7606e-07	11.6953	1.31415e-08	1.68752e-07	19.1605	1.22859e-10	1.54665e-09	6.65383	1.72945e-05	0.000110012	1.63831	0.149982	0.24849	-1.75768	0.171711	0.524292	-2.87961	0.0117411	0.0409612
CfaAffx.22128.1.S1_at	S100P	S100 calcium binding protein P	Canis familiaris	Cfa.23355	610295	ENSCAFG00000014333	pmrna22028	749081	S100 calcium binding protein P					3	Group 2-4 moderately up-regulated	4.15575e-07	7.84398e-05	3.46076	0.000251773	0.00118471	9.29049	2.09705e-08	1.53048e-07	1.35039	0.399777	0.45061	2.68452	0.0061717	0.0394356	-2.56279	0.0260004	0.165391	-6.87987	3.98677e-05	0.00119083
CfaAffx.22164.1.S1_s_at	LGALS3	lectin, galactoside-binding, soluble, 3	Canis familiaris	Cfa.797	404021	ENSCAFG00000015013	pmrna22064	751935	lectin, galactoside-binding, soluble, 3	Lgals2	Lectin, galactose-binding, soluble 2	Mm.390793	107753	3	Group 2-4 moderately up-regulated	1.43155e-05	0.00157966	1.46996	0.274666	0.326746	4.71998	7.13288e-05	0.000130143	11.3921	5.43765e-06	4.29387e-05	3.21095	0.00659866	0.0403986	7.74989	0.000230579	0.00609261	2.41358	0.0662414	0.144929
CfaAffx.22169.1.S1_s_at	AGFG2	ArfGAP with FG repeats 2	Canis familiaris	Cfa.42548	489837	ENSCAFG00000014351	pmrna22069	771533	ArfGAP with FG repeats 2	Agfg2	ArfGAP with FG repeats 2	Mm.260869	231801	3	Group 2-4 moderately up-regulated	0.000475982	0.0217682	1.63983	0.033303	0.0530608	2.88449	2.89879e-05	6.72866e-05	1.24937	0.410009	0.461387	1.75902	0.0327066	0.0966211	-1.31253	0.374297	0.716274	-2.30876	0.00833361	0.0324373
CfaAffx.22221.1.S1_s_at	C1S	complement component 1, s subcomponent	Canis familiaris	Cfa.39419	486714	ENSCAFG00000014346	pmrna22121	755120	complement component 1, s subcomponent	C1s;Gm5077	Complement component 1, s subcomponent;predicted gene 5077	Mm.219527	50908;317677	3	Group 2-4 moderately up-regulated	1.87351e-10	7.5352e-08	6.1041	3.93263e-08	4.61832e-07	11.1737	5.10542e-11	6.81053e-10	9.2047	3.19668e-08	5.85632e-07	1.83052	0.0286924	0.0891931	1.50795	0.202089	0.570164	-1.21391	0.528675	0.632752
CfaAffx.22296.1.S1_s_at	LOC100856288 /// LOC488436	serine/threonine-protein kinase 19-like /// serine/threonine-protein kinase 19-like	Canis familiaris	---	100856288 /// 488436	ENSCAFG00000000695	pmrna22196	750572	serine/threonine kinase 19; similar to serine/threonine kinase 19 isoform 1	Stk19	Serine/threonine kinase 19	Mm.440064	54402	3	Group 2-4 moderately up-regulated	0.00127745	0.0427631	2.31884	0.00188947	0.00546697	2.5336	0.000403721	0.000513154	1.9575	0.0304991	0.0491275	1.09262	0.749227	0.832878	-1.18459	0.612819	0.865792	-1.2943	0.427913	0.545917
CfaAffx.225.1.S1_x_at	LOC100855594 /// LOC100855788 /// LOC608320 /// LOC612054 /// LOC612122	uncharacterized LOC100855594 /// uncharacterized LOC100855788 /// uncharacterized LOC608320 /// uncharacterized LOC612054 /// uncharacterized LOC612122	Canis familiaris	Cfa.46974	100855594 /// 100855788 /// 608320 /// 612054 /// 612122	ENSCAFG00000015568 /// ENSCAFG00000023146 /// ENSCAFG00000023160 /// ENSCAFG00000023190 /// ENSCAFG00000023843 /// ENSCAFG00000023954 /// ENSCAFG00000024721	pmrna125	753870	similar to Ig lambda chain V-I region BL2 precursor					2	Group 4 highly up-regulated	2.3061e-12	1.7411e-09	1.09581	0.73732	0.790849	-1.00316	0.990169	1	157.355	6.38619e-14	2.19366e-11	-1.09927	0.760319	0.840952	143.598	1.33374e-12	9.16278e-10	157.852	4.49711e-13	3.08951e-10
CfaAffx.22546.1.S1_s_at	FERMT3	fermitin family member 3	Canis familiaris	Cfa.27386	483766	ENSCAFG00000014609	pmrna22446	754969	fermitin family homolog 3 (Drosophila)	Fermt3	Fermitin family homolog 3 (Drosophila)	Mm.157591	108101	3	Group 2-4 moderately up-regulated	0.000102042	0.00740404	3.49182	0.000831866	0.00291578	3.63419	0.000321892	0.000418034	6.37746	9.7562e-05	0.000457509	1.04077	0.915363	0.959764	1.8264	0.192155	0.560501	1.75485	0.207958	0.327301
CfaAffx.22578.1.S1_s_at	SLC11A1	solute carrier family 11 (proton-coupled divalent metal ion transporters), member 1	Canis familiaris	Cfa.14639	478909	ENSCAFG00000014645	pmrna22478	747735	solute carrier family 11 (proton-coupled divalent metal ion transporters), member 1	Slc11a1	Solute carrier family 11 (proton-coupled divalent metal ion transporters), member 1	Mm.2913	18173	3	Group 2-4 moderately up-regulated	0.000300661	0.015808	2.66228	0.00102791	0.00342803	3.32119	5.76989e-05	0.000109804	2.12111	0.0263907	0.0435827	1.2475	0.465234	0.570052	-1.25514	0.533173	0.825439	-1.56578	0.209893	0.329215
CfaAffx.2274.1.S1_s_at	COL11A2	collagen, type XI, alpha 2	Canis familiaris	---	481734	ENSCAFG00000000903	pmrna2174	759644	collagen, type XI, alpha 2	Col11a2	Collagen, type XI, alpha 2	Mm.20230	12815	4	Group 2-4 moderately down-regulated	6.14489e-06	0.00079413	-2.56385	0.000109679	0.000600394	-3.48514	9.78823e-07	4.5131e-06	-2.34968	0.00204763	0.00540009	-1.35934	0.197522	0.305969	1.09115	0.757515	0.930497	1.48324	0.157956	0.270275
CfaAffx.22912.1.S1_at	LRRC25	leucine rich repeat containing 25	Canis familiaris	Cfa.21072	609889	ENSCAFG00000014879	pmrna22812	756775	leucine rich repeat containing 25	Lrrc25	Leucine rich repeat containing 25	Mm.132939	211228	3	Group 2-4 moderately up-regulated	0.0015271	0.0482515	1.36636	0.23068	0.279995	3.08076	8.61649e-05	0.000148545	1.40281	0.282374	0.330761	2.25471	0.00960253	0.0477543	1.02667	0.940363	0.980503	-2.19613	0.0283895	0.0754492
CfaAffx.23006.1.S1_s_at	LOC476669	gamma-interferon-inducible-lysosomal thiol reductase-like	Canis familiaris	Cfa.40479	476669	ENSCAFG00000014956	pmrna22906	766728	similar to Gamma-interferon inducible lysosomal thiol reductase precursor (Gamma-interferon-inducible protein IP-30)	Ifi30	Interferon gamma inducible protein 30	Mm.30241	65972	3	Group 2-4 moderately up-regulated	0.000396199	0.0192346	3.56102	0.00110421	0.00362963	4.49614	9.67809e-05	0.000161772	2.99319	0.0143724	0.0265426	1.2626	0.555021	0.655716	-1.18971	0.714784	0.913317	-1.50212	0.379927	0.500546
CfaAffx.23022.1.S1_s_at	GCH1	GTP cyclohydrolase 1	Canis familiaris	---	609393	ENSCAFG00000014965	pmrna22922	762609	GTP cyclohydrolase 1	Gch1	GTP cyclohydrolase 1	Mm.10651	14528	3	Group 2-4 moderately up-regulated	0.00142322	0.0461543	1.59401	0.181563	0.226788	4.18627	0.000150908	0.000226362	3.00581	0.0131821	0.024609	2.62626	0.0194861	0.0706435	1.88569	0.185136	0.546731	-1.39273	0.468893	0.583173
CfaAffx.23207.1.S1_s_at	ARPC1B	actin related protein 2/3 complex, subunit 1B, 41kDa	Canis familiaris	Cfa.28735	479744	ENSCAFG00000015081	pmrna23107	755284	actin related protein 2/3 complex, subunit 1B, 41kDa	Arpc1b	Actin related protein 2/3 complex, subunit 1B	Mm.30010	11867	3	Group 2-4 moderately up-regulated	9.63941e-05	0.00716463	2.65056	0.000154395	0.000779923	2.651	7.3895e-05	0.000132031	2.38601	0.00300956	0.00742394	1.00017	0.999463	1	-1.11087	0.727176	0.915666	-1.11106	0.718197	0.790074
CfaAffx.23214.1.S1_at	RARRES3	retinoic acid receptor responder (tazarotene induced) 3	Canis familiaris	---	483772	ENSCAFG00000015087	pmrna23114	750793	retinoic acid receptor responder (tazarotene induced) 3					1	Group 2-4 highly up-regulated	1.72959e-10	7.02199e-08	39.4379	4.64092e-09	6.50676e-08	68.0187	9.62399e-11	1.23583e-09	55.6195	3.01581e-08	5.59963e-07	1.7247	0.256159	0.370484	1.41031	0.548607	0.831994	-1.22293	0.716213	0.789156
CfaAffx.23300.1.S1_at	TAPBPL	TAP binding protein-like	Canis familiaris	---	486727	ENSCAFG00000015143	pmrna23200	755204	TAP binding protein-like	Tapbpl	TAP binding protein-like	Mm.296902	213233	3	Group 2-4 moderately up-regulated	0.000384593	0.0188293	1.63855	0.053204	0.0773569	2.93614	8.53947e-05	0.000147906	2.90485	0.00137145	0.00393397	1.79192	0.0453429	0.116017	1.77282	0.0985439	0.386855	-1.01077	0.973775	0.979478
CfaAffx.23301.1.S1_at	LOC100855594 /// LOC100855788 /// LOC608320 /// LOC612054 /// LOC612122	uncharacterized LOC100855594 /// uncharacterized LOC100855788 /// uncharacterized LOC608320 /// uncharacterized LOC612054 /// uncharacterized LOC612122	Canis familiaris	Cfa.46974	100855594 /// 100855788 /// 608320 /// 612054 /// 612122	ENSCAFG00000015568 /// ENSCAFG00000023146 /// ENSCAFG00000023160 /// ENSCAFG00000023190 /// ENSCAFG00000023843 /// ENSCAFG00000023954 /// ENSCAFG00000024721	pmrna23201							3	Group 2-4 moderately up-regulated	3.1526e-05	0.00302165	1.0055	0.96053	0.977606	1.00032	0.997528	1	2.20726	3.92147e-06	3.34294e-05	-1.00517	0.96734	0.989467	2.1952	2.39251e-05	0.00117008	2.20655	1.42492e-05	0.000489459
CfaAffx.23301.1.S1_x_at	LOC100855594 /// LOC100855788 /// LOC608320 /// LOC612054 /// LOC612122	uncharacterized LOC100855594 /// uncharacterized LOC100855788 /// uncharacterized LOC608320 /// uncharacterized LOC612054 /// uncharacterized LOC612122	Canis familiaris	Cfa.46974	100855594 /// 100855788 /// 608320 /// 612054 /// 612122	ENSCAFG00000015568 /// ENSCAFG00000023146 /// ENSCAFG00000023160 /// ENSCAFG00000023190 /// ENSCAFG00000023843 /// ENSCAFG00000023954 /// ENSCAFG00000024721	pmrna23201	753870	similar to Ig lambda chain V-I region BL2 precursor					3	Group 2-4 moderately up-regulated	5.28989e-06	0.0007048	1.07599	0.597814	0.658171	-1.00044	0.997312	1	3.14195	4.14807e-07	5.32659e-06	-1.07646	0.640633	0.737211	2.92005	7.33194e-06	0.000438004	3.14333	1.72276e-06	0.000102916
CfaAffx.23332.1.S1_s_at	AIFM3	apoptosis-inducing factor, mitochondrion-associated, 3	Canis familiaris	Cfa.41408	486440	---	pmrna23232	763733	leucine-zipper-like transcription regulator 1; apoptosis-inducing factor, mitochondrion-associated, 3	Aifm3	Apoptosis-inducing factor, mitochondrion-associated 3	Mm.40038	72168	4	Group 2-4 moderately down-regulated	0.000501211	0.0224216	-2.32227	0.000891491	0.00306995	-2.59892	0.000122852	0.000192035	-1.60315	0.0924343	0.124882	-1.11913	0.659849	0.753017	1.44857	0.235629	0.598964	1.62114	0.114508	0.218519
CfaAffx.23335.1.S1_s_at	SELL	selectin L	Canis familiaris	Cfa.12138	480080	ENSCAFG00000015177	pmrna23235	754950	selectin L	Sell	Selectin, lymphocyte	Mm.1461	20343	3	Group 2-4 moderately up-regulated	0.00100402	0.0365551	3.77142	0.00204187	0.00580855	3.74793	0.00122552	0.0014162	5.05806	0.00192415	0.00513356	-1.00627	0.988691	1	1.34116	0.582105	0.854612	1.34956	0.561747	0.661955
CfaAffx.23380.1.S1_s_at	TNFRSF1A	tumor necrosis factor receptor superfamily, member 1A	Canis familiaris	Cfa.3498	403634	---	pmrna23280	750445	tumor necrosis factor receptor superfamily, member 1A	Tnfrsf1a	Tumor necrosis factor receptor superfamily, member 1a	Mm.1258;Mm.474976	21937	3	Group 2-4 moderately up-regulated	0.000566055	0.0241908	2.10963	0.00849661	0.0177957	3.23133	7.06742e-05	0.000129475	2.35467	0.0121617	0.0231763	1.53171	0.162773	0.263738	1.11615	0.760906	0.930497	-1.37231	0.369061	0.491377
CfaAffx.23392.1.S1_x_at	LOC100684663 /// SAA1	serum amyloid A protein-like /// serum amyloid A1	Canis familiaris	Cfa.45039	100684663 /// 403585 /// 476879 /// 751814	---	pmrna23292	751658	serum amyloid A1	Saa3	Serum amyloid A 3	Mm.14277	20210	3	Group 2-4 moderately up-regulated	1.60407e-05	0.0017301	5.12886	0.000377597	0.00164183	10.3461	1.7206e-06	7.18574e-06	4.7094	0.00356641	0.0084487	2.01724	0.131743	0.227692	-1.08907	0.876286	0.962809	-2.19692	0.146967	0.257567
CfaAffx.23466.1.S1_s_at	STAT3	signal transducer and activator of transcription 3 (acute-phase response factor)	Canis familiaris	Cfa.18421	490967	ENSCAFG00000015213	pmrna23366	761742	signal transducer and activator of transcription 3 (acute-phase response factor)	Stat3	Signal transducer and activator of transcription 3	Mm.249934	20848	3	Group 2-4 moderately up-regulated	4.22581e-05	0.00378082	1.85107	0.000146455	0.000745296	2.00871	1.40759e-05	3.96317e-05	1.50416	0.0212519	0.0365465	1.08516	0.603528	0.702752	-1.23063	0.278889	0.639721	-1.33543	0.123866	0.229369
CfaAffx.23527.1.S1_x_at	LOC100855594 /// LOC100855788 /// LOC608320 /// LOC612054 /// LOC612122	uncharacterized LOC100855594 /// uncharacterized LOC100855788 /// uncharacterized LOC608320 /// uncharacterized LOC612054 /// uncharacterized LOC612122	Canis familiaris	Cfa.46974	100855594 /// 100855788 /// 608320 /// 612054 /// 612122	---	pmrna23427	769100	similar to Ig lambda chain V-I region BL2 precursor					2	Group 4 highly up-regulated	9.27153e-08	1.97525e-05	1.46881	0.286779	0.339978	1.12652	0.722415	0.754827	49.5353	3.08493e-09	8.65038e-08	-1.30385	0.514943	0.618471	33.7247	1.73359e-07	1.7014e-05	43.9718	2.85226e-08	2.79929e-06
CfaAffx.2360.1.S1_at	TAPBP	TAP binding protein (tapasin)	Canis familiaris	Cfa.46213	481740	ENSCAFG00000000972	pmrna2260	747189	TAP binding protein (tapasin)	Tapbp	TAP binding protein	Mm.154457	21356	3	Group 2-4 moderately up-regulated	0.000427851	0.0204487	1.36985	0.0975752	0.131054	2.38926	3.46169e-05	7.5859e-05	1.01202	0.95738	0.963692	1.74418	0.0131548	0.0559588	-1.35358	0.238452	0.598964	-2.36088	0.00166842	0.0118668
CfaAffx.23602.1.S1_s_at	GLDN	gliomedin	Canis familiaris	Cfa.13577	478305	ENSCAFG00000015360	pmrna23502	767402	gliomedin	Gldn	Gliomedin	Mm.123549	235379	1	Group 2-4 highly up-regulated	2.1846e-07	4.39618e-05	4.27503	0.00545314	0.0125295	22.6245	3.32748e-07	1.79998e-06	62.983	2.08446e-07	2.95263e-06	5.29224	0.00513633	0.0372231	14.7328	0.000388807	0.00921071	2.78384	0.118064	0.222592
CfaAffx.23621.1.S1_s_at	TNFSF10	tumor necrosis factor (ligand) superfamily, member 10	Canis familiaris	Cfa.20893	100174780	ENSCAFG00000015383	pmrna23521	763659	tumor necrosis factor (ligand) superfamily, member 10					3	Group 2-4 moderately up-regulated	1.3428e-06	0.000224854	6.22931	6.97542e-06	5.18066e-05	7.43014	6.85851e-07	3.28348e-06	5.5737	0.000179032	0.00074133	1.19277	0.632301	0.730069	-1.11762	0.802023	0.944547	-1.33307	0.504959	0.612909
CfaAffx.23639.1.S1_at	LOC612180	ig lambda chain V-I region BL2-like	Canis familiaris	Cfa.46385	612180	ENSCAFG00000015393	pmrna23539	753679	similar to Ig lambda chain V-I region BL2 precursor					3	Group 2-4 moderately up-regulated	0.000241408	0.0135627	1	1	1	1	1	1	2.70905	2.46877e-05	0.000144344	1	1	1	2.70905	0.00011399	0.00355959	2.70905	7.77184e-05	0.00168254
CfaAffx.23723.1.S1_x_at	LOC612054	uncharacterized LOC612054	Canis familiaris	Cfa.43426	612054	ENSCAFG00000015568 /// ENSCAFG00000023146	pmrna23623	755898	similar to Ig lambda chain V-I region BL2 precursor					2	Group 4 highly up-regulated	7.72702e-09	2.0914e-06	2.36262	0.0235056	0.0395308	1.16832	0.645282	0.676291	91.7984	2.08689e-10	1.06199e-08	-2.02223	0.0942969	0.184302	38.8544	9.99295e-08	1.05618e-05	78.5727	2.38065e-09	3.27102e-07
CfaAffx.23862.1.S1_at	TMOD2	tropomodulin 2 (neuronal)	Canis familiaris	Cfa.9085	478309	---	pmrna23762	760921	tropomodulin 2 (neuronal)					4	Group 2-4 moderately down-regulated	0.000921329	0.0341901	-1.19567	0.344484	0.400441	-2.27482	8.56865e-05	0.000147906	1.01885	0.934445	0.944759	-1.90255	0.00551936	0.0378692	1.21821	0.445113	0.766397	2.3177	0.0022892	0.0144283
CfaAffx.2399.1.S1_s_at	SMPDL3A	sphingomyelin phosphodiesterase, acid-like 3A	Canis familiaris	Cfa.15673	476279	ENSCAFG00000001002	pmrna2299	770876	sphingomyelin phosphodiesterase, acid-like 3A	Smpdl3a	Sphingomyelin phosphodiesterase, acid-like 3A	Mm.2379	57319	3	Group 2-4 moderately up-regulated	2.30473e-07	4.59185e-05	2.76482	0.00120833	0.00387003	8.79195	1.52889e-08	1.13551e-07	5.2976	4.6239e-05	0.000248295	3.17994	0.00120874	0.0254105	1.91607	0.0998748	0.389379	-1.65961	0.181167	0.295633
CfaAffx.24083.1.S1_s_at	DHX58	DEXH (Asp-Glu-X-His) box polypeptide 58	Canis familiaris	Cfa.18924	607803	ENSCAFG00000015720	pmrna23983	758212	DEXH (Asp-Glu-X-His) box polypeptide 58	Dhx58	DEXH (Asp-Glu-X-His) box polypeptide 58	Mm.271830	80861	1	Group 2-4 highly up-regulated	3.32669e-10	1.28977e-07	15.6984	8.27341e-09	1.11448e-07	31.3093	3.24012e-11	4.40785e-10	4.49193	0.000702457	0.002271	1.99442	0.0688152	0.149845	-3.4948	0.00858963	0.0819593	-6.97011	0.000119812	0.00215737
CfaAffx.24121.1.S1_at	C4H10orf57	chromosome 4 open reading frame, human C10orf57	Canis familiaris	Cfa.46324	610526	ENSCAFG00000015748	pmrna24021	746508	similar to Protein C10orf57 homolog	ENSMUSG00000021867;ENSMUSG00000072676	Predicted gene, ENSMUSG00000021867;Predicted gene, ENSMUSG00000072676	Mm.458697;Mm.459796	100039257;100039192	4	Group 2-4 moderately down-regulated	0.000108108	0.0076646	-1.17669	0.335065	0.390913	-2.44446	6.44357e-06	2.11806e-05	-1.16107	0.463732	0.512605	-2.07742	0.00070956	0.0232127	1.01345	0.953538	0.982866	2.10535	0.00244091	0.0150395
CfaAffx.24153.1.S1_s_at	SLC6A12	solute carrier family 6 (neurotransmitter transporter, betaine/GABA), member 12	Canis familiaris	Cfa.3885	404013	ENSCAFG00000015756	pmrna24053	745828	solute carrier family 6 (neurotransmitter transporter, betaine/GABA), member 12	Slc6a12	Solute carrier family 6 (neurotransmitter transporter, betaine/GABA), member 12	Mm.274506	14411	4	Group 2-4 moderately down-regulated	3.57013e-05	0.0033041	-1.83194	0.0292418	0.0474359	-4.66653	1.76207e-06	7.33661e-06	-1.16797	0.628152	0.674282	-2.54732	0.00436164	0.0346056	1.56848	0.220853	0.586949	3.99542	0.000538852	0.00611887
CfaAffx.24352.1.S1_at	CXCL16	chemokine (C-X-C motif) ligand 16	Canis familiaris	Cfa.39305	607514	ENSCAFG00000015892	pmrna24252	746767	chemokine (C-X-C motif) ligand 16	Cxcl16	Chemokine (C-X-C motif) ligand 16	Mm.477542	66102	3	Group 2-4 moderately up-regulated	0.000138377	0.00926135	5.5515	0.000448326	0.00184431	7.4176	3.61402e-05	7.78317e-05	4.45494	0.00745656	0.0154997	1.33614	0.551097	0.654876	-1.24615	0.70677	0.910124	-1.66503	0.371394	0.493039
CfaAffx.24518.1.S1_at	FADS1 /// LOC612278	fatty acid desaturase 1 /// fatty acid desaturase 1-like	Canis familiaris	Cfa.30081	483793 /// 612278	ENSCAFG00000025083	pmrna24418	768282	similar to fatty acid desaturase 1; fatty acid desaturase 1	Fads1	Fatty acid desaturase 1	Mm.30158	76267	4	Group 2-4 moderately down-regulated	0.000904682	0.0337374	-1.45536	0.0447725	0.0670925	-2.23519	6.46252e-05	0.00012081	-1.53608	0.0572433	0.0840302	-1.53583	0.0437759	0.113277	-1.05546	0.826126	0.953062	1.45513	0.124123	0.229537
CfaAffx.246.1.S1_x_at	LOC612054	uncharacterized LOC612054	Canis familiaris	Cfa.43426	612054	---	pmrna146	769245	similar to Ig lambda chain V-I region BL2 precursor					2	Group 4 highly up-regulated	9.79948e-14	1.31788e-10	1.4242	0.0517627	0.0754209	-1.09886	0.566579	0.596536	42.1594	2.69564e-15	1.8519e-12	-1.56499	0.0318602	0.0959769	29.6021	3.49618e-13	4.80375e-10	46.3271	1.16765e-14	1.60435e-11
CfaAffx.24731.1.S1_s_at	SYT7	synaptotagmin VII	Canis familiaris	---	483796	ENSCAFG00000016121	pmrna24631	760916	synaptotagmin VII	Syt7	Synaptotagmin VII	Mm.182654	54525	4	Group 2-4 moderately down-regulated	0.000210348	0.0123328	-2.02311	0.00747955	0.0160828	-3.38947	1.58946e-05	4.37658e-05	-2.02724	0.0236537	0.0398286	-1.67537	0.0721337	0.153187	-1.00204	0.995138	0.997146	1.67196	0.121638	0.227698
CfaAffx.24815.1.S1_at	TLR1	toll-like receptor 1	Canis familiaris	Cfa.47631	488834	ENSCAFG00000024010	pmrna24715	754750	toll-like receptor 1	Tlr1	Toll-like receptor 1	Mm.273024	21897	3	Group 2-4 moderately up-regulated	0.000578919	0.0244189	3.45936	0.0014697	0.00448748	4.54016	9.90433e-05	0.000164354	1.83815	0.158995	0.20079	1.31243	0.495478	0.599168	-1.88198	0.194522	0.562681	-2.46996	0.0603926	0.134926
CfaAffx.24933.1.S1_at	USP18	ubiquitin specific peptidase 18	Canis familiaris	---	486763	ENSCAFG00000016252	pmrna24833	764771	ubiquitin specific peptidase 18	Usp18	Ubiquitin specific peptidase 18	Mm.326911	24110	1	Group 2-4 highly up-regulated	7.71204e-14	1.10629e-10	34.7273	3.13874e-13	1.87505e-11	39.6784	3.64628e-14	1.39166e-12	15.9182	2.39318e-09	7.30719e-08	1.14257	0.639358	0.73636	-2.18161	0.0303011	0.181806	-2.49265	0.0103154	0.0374956
CfaAffx.2500.1.S1_s_at	SLC25A48	solute carrier family 25, member 48	Canis familiaris	---	481518	---	pmrna2400	762166	similar to chromosome 14 open reading frame 68	AU042651	Expressed sequence AU042651	Mm.17670	328258	3	Group 2-4 moderately up-regulated	1.91826e-05	0.00202231	1.1266	0.517946	0.573917	3.0282	1.06516e-06	4.83586e-06	1.36608	0.169662	0.21231	2.68792	7.30939e-05	0.017344	1.21257	0.446874	0.767506	-2.21671	0.00304066	0.0169832
CfaAffx.25021.1.S1_at	CHRNB1	cholinergic receptor, nicotinic, beta 1 (muscle)	Canis familiaris	Cfa.17793	489473	ENSCAFG00000016315	pmrna24921	766999	cholinergic receptor, nicotinic, beta 1 (muscle)	Chrnb1	Cholinergic receptor, nicotinic, beta polypeptide 1 (muscle)	Mm.86425	11443	3	Group 2-4 moderately up-regulated	8.88863e-06	0.00106256	3.04542	0.000120335	0.000640856	4.33582	1.22844e-06	5.3754e-06	1.40112	0.263212	0.311502	1.42372	0.213046	0.324081	-2.17356	0.0285221	0.178133	-3.09454	0.00184116	0.0125333
CfaAffx.25034.1.S1_at	CHRNB1	cholinergic receptor, nicotinic, beta 1 (muscle)	Canis familiaris	Cfa.17793	489473	ENSCAFG00000016315	pmrna24934	766999	cholinergic receptor, nicotinic, beta 1 (muscle)	Chrnb1	Cholinergic receptor, nicotinic, beta polypeptide 1 (muscle)	Mm.86425	11443	3	Group 2-4 moderately up-regulated	0.000854635	0.0322342	1.6963	0.00412177	0.0100413	2.02494	0.000146618	0.000221377	1.16357	0.460492	0.50951	1.19374	0.359257	0.474178	-1.45784	0.112087	0.405786	-1.74029	0.0195161	0.0582385
CfaAffx.25065.1.S1_at	PDPN	podoplanin	Canis familiaris	Cfa.3749	403886	ENSCAFG00000016363	pmrna24965	748029	podoplanin	Pdpn	Podoplanin	Mm.2976	14726	3	Group 2-4 moderately up-regulated	9.78127e-05	0.00725753	3.04217	0.00334029	0.00853077	5.30976	2.5119e-05	6.15215e-05	5.02923	0.000680149	0.00220928	1.74538	0.164354	0.265816	1.65317	0.293707	0.651945	-1.05578	0.905696	0.924537
CfaAffx.25065.1.S1_s_at	PDPN	podoplanin	Canis familiaris	Cfa.3749	403886	ENSCAFG00000016363	pmrna24965	748029	podoplanin	Pdpn	Podoplanin	Mm.2976	14726	3	Group 2-4 moderately up-regulated	0.000169357	0.010671	3.58034	0.00155433	0.00469375	5.21165	5.16818e-05	0.000100725	4.65851	0.00162731	0.00446448	1.45563	0.364595	0.479382	1.30114	0.596006	0.856603	-1.11874	0.815026	0.862083
CfaAffx.25087.1.S1_at	DHRS3	dehydrogenase/reductase (SDR family) member 3	Canis familiaris	Cfa.21665	487436	ENSCAFG00000016376	pmrna24987	765546	dehydrogenase/reductase (SDR family) member 3	Dhrs3	Dehydrogenase/reductase (SDR family) member 3	Mm.14063	20148	3	Group 2-4 moderately up-regulated	4.71369e-06	0.0006368	2.03513	0.000392073	0.00167199	2.5947	4.62915e-06	1.61844e-05	3.04821	1.84422e-05	0.000115706	1.27496	0.227525	0.340916	1.49779	0.10061	0.389379	1.17478	0.488611	0.598886
CfaAffx.25230.1.S1_s_at	LGI2	leucine-rich repeat LGI family, member 2	Canis familiaris	---	488853	ENSCAFG00000016480	pmrna25130	746431	leucine-rich repeat LGI family, member 2	Lgi2	Leucine-rich repeat LGI family, member 2	Mm.44721	246316	4	Group 2-4 moderately down-regulated	0.000687054	0.0276848	-1.11215	0.600137	0.659671	-2.45182	7.55957e-05	0.000134719	-1.7653	0.027861	0.0454104	-2.20457	0.00198451	0.0281443	-1.58728	0.105418	0.395748	1.3889	0.228514	0.350814
CfaAffx.25424.1.S1_at	MSN	moesin	Canis familiaris	Cfa.18925	491924	---	pmrna25324	753314	moesin	Msn	Moesin	Mm.138876	17698	3	Group 2-4 moderately up-regulated	0.000128835	0.0087096	2.29786	0.00323549	0.00832503	2.73222	0.000313803	0.000409464	4.3139	8.13432e-05	0.000402034	1.18903	0.554943	0.655716	1.87735	0.0835257	0.347771	1.5789	0.188841	0.305177
CfaAffx.25467.1.S1_at	NPEPPS	aminopeptidase puromycin sensitive	Canis familiaris	Cfa.18688	480538	ENSCAFG00000016644	pmrna25367	758332	aminopeptidase puromycin sensitive	Npepps	Aminopeptidase puromycin sensitive	Mm.29824	19155	4	Group 2-4 moderately down-regulated	0.000257482	0.0141336	-1.73452	0.0216446	0.0372211	-3.15054	1.36392e-05	3.85739e-05	-1.45532	0.180129	0.22306	-1.81638	0.0279124	0.0875609	1.19185	0.573417	0.850178	2.16484	0.0159473	0.0513644
CfaAffx.25548.1.S1_s_at	ATP1B2	ATPase, Na+/K+ transporting, beta 2 polypeptide	Canis familiaris	---	489479	ENSCAFG00000016703	pmrna25448	761342	ATPase, Na+/K+ transporting, beta 2 polypeptide	Atp1b2	ATPase, Na+/K+ transporting, beta 2 polypeptide	Mm.235204	11932	4	Group 2-4 moderately down-regulated	0.000505769	0.0225086	-1.46154	0.0137133	0.0257758	-1.66409	0.000876336	0.001038	-2.05926	0.000340836	0.00128656	-1.13859	0.431547	0.541091	-1.40897	0.0925473	0.372237	-1.23747	0.271866	0.393556
CfaAffx.25574.1.S1_s_at	BCAN	brevican	Canis familiaris	Cfa.39627	612102	ENSCAFG00000016712	pmrna25474	754064	brevican	Bcan	Brevican	Mm.4598	12032	4	Group 2-4 moderately down-regulated	6.69048e-06	0.000841254	-1.52718	0.0188217	0.033326	-2.72181	1.51848e-06	6.51996e-06	-2.64061	7.65351e-05	0.00038139	-1.78224	0.00589069	0.0387362	-1.72907	0.0258912	0.165391	1.03075	0.89318	0.914714
CfaAffx.25751.1.S1_at	PAQR6	progestin and adipoQ receptor family member VI	Canis familiaris	---	100687948	ENSCAFG00000016844	pmrna25651	749395	ENSCAFG00000016844					4	Group 2-4 moderately down-regulated	0.000404587	0.0195634	-2.05787	0.00479098	0.0112719	-3.01106	3.66569e-05	7.8534e-05	-1.45703	0.193549	0.237868	-1.46319	0.162259	0.263406	1.41237	0.288879	0.645251	2.06657	0.0270839	0.0732544
CfaAffx.25762.1.S1_s_at	GDPD2	glycerophosphodiester phosphodiesterase domain containing 2	Canis familiaris	Cfa.20494	480951	ENSCAFG00000016850	pmrna25662	755424	glycerophosphodiester phosphodiesterase domain containing 2	Gdpd2	Glycerophosphodiester phosphodiesterase domain containing 2	Mm.283495	71584	4	Group 2-4 moderately down-regulated	0.00129542	0.0431946	-1.01229	0.955043	0.972742	-2.10005	0.00118119	0.00137074	-2.45165	0.00211307	0.00554498	-2.07455	0.00637677	0.0398579	-2.42187	0.00615287	0.0635604	-1.16742	0.591978	0.689887
CfaAffx.26067.1.S1_s_at	BATF	basic leucine zipper transcription factor, ATF-like	Canis familiaris	Cfa.18264	611951	ENSCAFG00000017044	pmrna25967	748786	basic leucine zipper transcription factor, ATF-like	Batf	Basic leucine zipper transcription factor, ATF-like	Mm.6672	53314	3	Group 2-4 moderately up-regulated	0.000455665	0.0211766	2.1572	0.0070416	0.0155132	3.46209	3.55121e-05	7.67511e-05	1.69359	0.108738	0.144076	1.6049	0.123897	0.217971	-1.27374	0.505285	0.808221	-2.04423	0.0500271	0.116307
CfaAffx.26189.1.S1_s_at	DNASE2	deoxyribonuclease II, lysosomal	Canis familiaris	Cfa.4392	476697	ENSCAFG00000017115	pmrna26089	758085	deoxyribonuclease II, lysosomal	Dnase2a	Deoxyribonuclease II alpha	Mm.350831	13423	3	Group 2-4 moderately up-regulated	0.000333155	0.017109	2.52419	0.00522151	0.0121487	4.24401	3.21565e-05	7.25502e-05	2.45953	0.0213288	0.0366071	1.68134	0.142486	0.240256	-1.02629	0.950444	0.982854	-1.72554	0.185396	0.301461
CfaAffx.26530.1.S1_at	GPR65	G protein-coupled receptor 65	Canis familiaris	---	490821	ENSCAFG00000017342	pmrna26430	745569	G protein-coupled receptor 65	Gpr65	G-protein coupled receptor 65	Mm.378924	14744	3	Group 2-4 moderately up-regulated	0.000299264	0.0157829	2.713	0.0116443	0.0226619	5.95138	2.5705e-05	6.27329e-05	3.38452	0.0111185	0.021547	2.19365	0.0708697	0.151911	1.24752	0.662917	0.888124	-1.75841	0.256196	0.380967
CfaAffx.26859.1.S1_s_at	TEX14	testis expressed 14	Canis familiaris	Cfa.12635	480572	ENSCAFG00000017556	pmrna26759	761461	testis expressed 14	Tex14	Testis expressed gene 14	Mm.440758	83560	3	Group 2-4 moderately up-regulated	1.53573e-06	0.000251294	4.06269	3.01178e-05	0.000187248	6.53814	1.52439e-07	9.06715e-07	2.30096	0.0189496	0.0333662	1.60931	0.138579	0.236238	-1.76565	0.142113	0.462709	-2.84148	0.00826971	0.032372
CfaAffx.26902.1.S1_at	TIMD4	T-cell immunoglobulin and mucin domain containing 4	Canis familiaris	---	489160	---	pmrna26802	763391	T-cell immunoglobulin and mucin domain containing 4	Timd4	T-cell immunoglobulin and mucin domain containing 4	Mm.69002	276891	3	Group 2-4 moderately up-regulated	0.000141015	0.00939411	7.84248	9.85232e-05	0.00054806	7.08165	8.5659e-05	0.000147906	3.50994	0.0276181	0.0451216	-1.10744	0.840636	0.905909	-2.23436	0.196787	0.565659	-2.0176	0.242932	0.366369
CfaAffx.27065.1.S1_at	SERPINA3 /// SERPINA5	serpin peptidase inhibitor, clade A (alpha-1 antiproteinase, antitrypsin), member 3 /// serpin peptidase inhibitor, clade A (alpha-1 antiproteinase, antitrypsin), member 5	Canis familiaris	Cfa.18653	480424 /// 480425	ENSCAFG00000017675	pmrna26965	766721	serpin peptidase inhibitor, clade A (alpha-1 antiproteinase, antitrypsin), member 5; serpin peptidase inhibitor, clade A (alpha-1 antiproteinase, antitrypsin), member 3	Serpina3n	serine (or cysteine) peptidase inhibitor, clade A, member 3N		20716	1	Group 2-4 highly up-regulated	8.89982e-09	2.34972e-06	11.1651	1.01956e-05	7.25841e-05	49.6229	1.18636e-09	1.094e-08	32.2453	8.05364e-07	9.11741e-06	4.44445	0.00585856	0.0387362	2.88803	0.0871337	0.357378	-1.53892	0.461187	0.57502
CfaAffx.27105.1.S1_s_at	STAT2	signal transducer and activator of transcription 2, 113kDa	Canis familiaris	Cfa.21211	481111	ENSCAFG00000000121	pmrna27005	765321	signal transducer and activator of transcription 2, 113kDa	Stat2	Signal transducer and activator of transcription 2	Mm.293120	20847	3	Group 2-4 moderately up-regulated	7.46912e-08	1.63164e-05	3.20817	2.44794e-06	2.01405e-05	4.56919	1.05737e-08	7.98259e-08	2.62743	0.000320378	0.00121267	1.42423	0.114202	0.208007	-1.22103	0.450173	0.769326	-1.73903	0.0379853	0.094209
CfaAffx.27112.1.S1_at	IGSF6	immunoglobulin superfamily, member 6	Canis familiaris	---	100684869	ENSCAFG00000017712	pmrna27012	747204	ENSCAFG00000017712					3	Group 2-4 moderately up-regulated	0.001025	0.0368513	4.31224	0.00207001	0.00585225	5.7699	0.000187995	0.000269911	2.47182	0.0904295	0.122645	1.33803	0.550676	0.654876	-1.74456	0.347085	0.700488	-2.33427	0.144437	0.255086
CfaAffx.27238.1.S1_at	MOCOS	molybdenum cofactor sulfurase	Canis familiaris	Cfa.25987	490482	ENSCAFG00000017801	pmrna27138	767688	molybdenum cofactor sulfurase	Mocos	Molybdenum cofactor sulfurase	Mm.28252	68591	3	Group 2-4 moderately up-regulated	0.00105318	0.0376129	1.50865	0.022303	0.0382098	2.10971	8.53194e-05	0.000147906	1.42713	0.094177	0.127111	1.39842	0.0926098	0.182417	-1.05712	0.811877	0.948571	-1.47829	0.0931639	0.188523
CfaAffx.27413.1.S1_at	WARS	tryptophanyl-tRNA synthetase	Canis familiaris	Cfa.2149	480435	ENSCAFG00000017906	pmrna27313	765711	tryptophanyl-tRNA synthetase	Wars	Tryptophanyl-tRNA synthetase	Mm.38433	22375	3	Group 2-4 moderately up-regulated	0.000107135	0.00760816	1.79021	0.000783101	0.00278031	2.0802	2.8991e-05	6.72866e-05	1.75562	0.00533088	0.0116634	1.16198	0.391987	0.504297	-1.0197	0.925934	0.979322	-1.18488	0.407257	0.526903
CfaAffx.27416.1.S1_s_at	WARS	tryptophanyl-tRNA synthetase	Canis familiaris	Cfa.2149	480435	ENSCAFG00000017906	pmrna27316	765711	tryptophanyl-tRNA synthetase	Wars	Tryptophanyl-tRNA synthetase	Mm.38433	22375	3	Group 2-4 moderately up-regulated	6.3279e-05	0.00519697	1.76574	0.000668305	0.00242924	2.00756	3.27895e-05	7.32567e-05	1.95496	0.000877146	0.00275226	1.13695	0.44541	0.551345	1.10716	0.61453	0.865792	-1.0269	0.891834	0.914714
CfaAffx.27431.1.S1_at	C20H19orf66	chromosome 20 open reading frame, human C19orf66	Canis familiaris	---	100684218	ENSCAFG00000017921	pmrna27331	758458	similar to Complement C3 precursor					3	Group 2-4 moderately up-regulated	8.9123e-11	3.95403e-08	3.87705	3.0286e-08	3.61852e-07	7.38394	4.7759e-12	7.81201e-11	2.74646	4.86491e-05	0.000260093	1.90453	0.00260661	0.0308111	-1.41165	0.148866	0.478098	-2.68853	0.000184442	0.00294678
CfaAffx.28120.1.S1_s_at	LOC492092	A-kinase anchor protein 17B-like	Canis familiaris	---	492092	ENSCAFG00000018374	pmrna28020	755997	similar to DNA segment on chromosome X and Y (unique) 155 expressed sequence isoform 1	Sfrs17b	Splicing factor, arginine/serine-rich 17b	Mm.116704	338351	4	Group 2-4 moderately down-regulated	0.000235033	0.0133263	-1.28892	0.287399	0.340126	-3.3479	1.1653e-05	3.4212e-05	-1.48156	0.177432	0.220452	-2.59745	0.00145933	0.0265627	-1.14946	0.667255	0.890971	2.25971	0.0146854	0.048621
CfaAffx.28227.1.S1_at	---	---	Canis familiaris	Cfa.43002	---	ENSCAFG00000023623	pmrna28127	754196	ENSCAFG00000023623					2	Group 4 highly up-regulated	0.00142533	0.0461543	3.84397	0.029223	0.0474359	1.31206	0.622885	0.654315	23.6259	0.00015305	0.000653079	-2.92971	0.116641	0.210196	6.14623	0.0318183	0.188723	18.0067	0.000999315	0.00885844
CfaAffx.28261.1.S1_x_at	LOC606869 /// LOC607010 /// LOC607113 /// LOC607145 /// LOC607179 /// LOC607229 /// LOC607467 /// LOC607479	Similar to Ig heavy chain V-III region VH26 precursor /// Similar to Ig heavy chain V-III region VH26 precursor /// Similar to Ig heavy chain V-III region VH26 precursor /// Similar to Ig heavy chain V-III region VH26 precursor /// Similar to Ig heavy chain V-III region VH26 precursor /// Similar to Ig heavy chain V-III region VH26 precursor /// Similar to Ig heavy chain V-III region VH26 precurs…	Canis familiaris	Cfa.3478 /// Cfa.42980 /// Cfa.43079 /// Cfa.43583 /// Cfa.43722 /// Cfa.44514 /// Cfa.44515 /// Cfa.44516 /// Cfa.44517 /// Cfa.44518 /// Cfa.44519 /// Cfa.44520 /// Cfa.44521 /// Cfa.45154 /// Cfa.4529 /// Cfa.46414 /// Cfa.46508 /// Cfa.46822 /// Cfa.46824 /// Cfa.46960 /// Cfa.47330 /// Cfa.47434 /// Cfa.47437 /// Cfa.47462 /// Cfa.47524 /// Cfa.47525 /// Cfa.47526 /// Cfa.47527 /// Cfa.47528…	606869 /// 607010 /// 607113 /// 607145 /// 607179 /// 607229 /// 607467 /// 607479	---	pmrna28161	766371	similar to Ig heavy chain V-III region VH26 precursor					3	Group 2-4 moderately up-regulated	5.34631e-05	0.00456518	1.07545	0.788171	0.837546	1	1	1	6.95407	3.75011e-06	3.25808e-05	-1.07545	0.813254	0.883482	6.4662	3.45003e-05	0.00144626	6.95407	1.35938e-05	0.000489459
CfaAffx.28271.1.S1_x_at	LOC607010 /// LOC607179 /// LOC607229	Similar to Ig heavy chain V-III region VH26 precursor /// Similar to Ig heavy chain V-III region VH26 precursor /// Similar to Ig heavy chain V-III region VH26 precursor	Canis familiaris	Cfa.43079 /// Cfa.43583 /// Cfa.44516 /// Cfa.46822 /// Cfa.47437 /// Cfa.47525 /// Cfa.47526 /// Cfa.47529 /// Cfa.47534 /// Cfa.47535 /// Cfa.47537 /// Cfa.47546 /// Cfa.47548 /// Cfa.47555 /// Cfa.47557 /// Cfa.47558 /// Cfa.47562 /// Cfa.47563 /// Cfa.47579 /// Cfa.47582 /// Cfa.47598 /// Cfa.47606 /// Cfa.47607 /// Cfa.47609	607010 /// 607179 /// 607229	ENSCAFG00000025006	pmrna28171	754407	similar to Ig heavy chain V-III region VH26 precursor					2	Group 4 highly up-regulated	5.88988e-05	0.0049506	-1.0084	0.980926	0.994197	-1.03354	0.920035	0.940571	11.8052	4.71958e-06	3.88291e-05	-1.02493	0.950655	0.981449	11.9043	2.46961e-05	0.00117008	12.2011	1.40694e-05	0.000489459
CfaAffx.28458.1.S1_at	EVI2B	ecotropic viral integration site 2B	Canis familiaris	---	610438	ENSCAFG00000018623	pmrna28358	764313	ecotropic viral integration site 2B	Evi2b	ecotropic viral integration site 2b		216984	3	Group 2-4 moderately up-regulated	0.000591877	0.0248259	4.60654	0.00097219	0.00328204	5.45654	0.000172017	0.000250904	3.29386	0.0235143	0.0397042	1.18452	0.717229	0.806121	-1.39852	0.55292	0.834888	-1.65658	0.35892	0.482069
CfaAffx.28463.1.S1_at	C3	complement component 3	Canis familiaris	Cfa.13267	476728	ENSCAFG00000018625	pmrna28363	757715	complement component 3	C3	Complement component 3	Mm.19131	12266	3	Group 2-4 moderately up-regulated	0.00020119	0.0119589	4.52223	0.0001175	0.000630643	2.8006	0.00274832	0.00308009	4.87188	0.000562864	0.00189089	-1.61474	0.211696	0.323251	1.07732	0.870029	0.961148	1.73958	0.2164	0.336731
CfaAffx.28801.1.S1_s_at	GPC4	glypican 4	Canis familiaris	Cfa.13834	492144	ENSCAFG00000018857	pmrna28701	765513	glypican 4	Gpc4	Glypican 4	Mm.1528	14735	3	Group 2-4 moderately up-regulated	0.000869987	0.0326701	-1.07953	0.680725	0.734733	1.59022	0.0129055	0.0141179	2.55423	0.000314542	0.00119718	1.71669	0.0162753	0.0625142	2.75738	0.000502	0.011125	1.60621	0.064093	0.141354
CfaAffx.29633.1.S1_s_at	GADD45B	growth arrest and DNA-damage-inducible, beta	Canis familiaris	Cfa.22475	485069	---	pmrna29533	752711	growth arrest and DNA-damage-inducible, beta	Gadd45b	Growth arrest and DNA-damage-inducible 45 beta	Mm.1360	17873	3	Group 2-4 moderately up-regulated	1.97752e-07	4.01427e-05	6.1853	7.78455e-06	5.75052e-05	11.42	2.81411e-08	1.97902e-07	5.95261	0.000121857	0.000550761	1.84631	0.10612	0.197573	-1.03909	0.93133	0.980339	-1.91848	0.139632	0.250232
CfaAffx.30029.1.S1_at	CLIC2	chloride intracellular channel 2	Canis familiaris	Cfa.5332	492270	ENSCAFG00000019641	pmrna29929	752791	chloride intracellular channel 2					3	Group 2-4 moderately up-regulated	0.000558174	0.0240634	1.99136	0.0275017	0.0448781	3.53867	0.000120867	0.000190151	3.42984	0.00202514	0.00535104	1.77701	0.0978479	0.188602	1.72237	0.18938	0.556002	-1.03173	0.936778	0.948514
CfaAffx.30055.1.S1_at	WDR90	WD repeat domain 90	Canis familiaris	Cfa.12102	479894	ENSCAFG00000019654	pmrna29955	760379	WD repeat domain 90	Wdr90	WD repeat domain 90	Mm.35470	106618	4	Group 2-4 moderately down-regulated	0.000534672	0.02336	-1.6596	0.00244772	0.00675334	-1.63641	0.00182869	0.00207654	-2.07518	0.000499428	0.00172082	1.01418	0.934741	0.972202	-1.2504	0.286931	0.645242	-1.26813	0.24352	0.366481
CfaAffx.30158.1.S1_s_at	SLC2A5	solute carrier family 2 (facilitated glucose/fructose transporter), member 5	Canis familiaris	---	489640	ENSCAFG00000019714	pmrna30058	766457	solute carrier family 2 (facilitated glucose/fructose transporter), member 5	Slc2a5	Solute carrier family 2 (facilitated glucose transporter), member 5	Mm.260220	56485	3	Group 2-4 moderately up-regulated	1.95645e-05	0.00205356	7.25563	3.48371e-05	0.000213689	8.09918	7.24837e-06	2.34336e-05	3.79266	0.00958663	0.0190448	1.11626	0.806443	0.878013	-1.91307	0.237525	0.598964	-2.13549	0.156386	0.268592
CfaAffx.30622.1.S1_s_at	VCAM1	vascular cell adhesion molecule 1	Canis familiaris	Cfa.1941	403982	ENSCAFG00000020004	pmrna30522	771611	vascular cell adhesion molecule 1	Vcam1	Vascular cell adhesion molecule 1	Mm.76649	22329	3	Group 2-4 moderately up-regulated	0.000110653	0.00778096	3.26557	0.000227966	0.00108759	3.14842	0.000160881	0.000238201	3.61282	0.000719034	0.00229757	-1.03721	0.907313	0.955434	1.10634	0.789569	0.937935	1.1475	0.70767	0.78259
CfaAffx.3067.1.S1_s_at	FGD2	FYVE, RhoGEF and PH domain containing 2	Canis familiaris	Cfa.38735	481771	ENSCAFG00000001444	pmrna2967	758310	FYVE, RhoGEF and PH domain containing 2	Fgd2	FYVE, RhoGEF and PH domain containing 2	Mm.279187	26382	3	Group 2-4 moderately up-regulated	0.000754476	0.0294369	2.50058	0.00128775	0.00407688	2.28871	0.00181962	0.00206967	3.06445	0.00120215	0.00352938	-1.09257	0.759437	0.840952	1.2255	0.560795	0.838951	1.33894	0.39056	0.511075
CfaAffx.30939.1.S1_at	GBP7	guanylate binding protein 7	Canis familiaris	---	490169	ENSCAFG00000020200	pmrna30839	752090	guanylate binding protein family, member 6	Gbp6	Guanylate binding protein 6	Mm.45740	229900	1	Group 2-4 highly up-regulated	5.20356e-09	1.47326e-06	20.0417	5.36502e-08	6.19457e-07	27.3639	2.90676e-09	2.42054e-08	18.94	1.69873e-06	1.65536e-05	1.36535	0.483986	0.589014	-1.05817	0.915656	0.975932	-1.44477	0.478885	0.59012
CfaAffx.30940.1.S1_s_at	GBP1	guanylate binding protein 1, interferon-inducible	Canis familiaris	Cfa.19015	490172	ENSCAFG00000020204	pmrna30840	747640	guanylate binding protein 1, interferon-inducible, 67kDa					1	Group 2-4 highly up-regulated	1.68425e-11	8.94834e-09	30.4613	2.77276e-09	3.9276e-08	88.4019	3.58433e-12	6.15608e-11	55.4633	4.96073e-09	1.26223e-07	2.9021	0.0190806	0.0696749	1.82078	0.252481	0.613998	-1.59388	0.355531	0.478921
CfaAffx.30944.1.S1_at	GBP5	guanylate binding protein 5	Canis familiaris	---	490170	ENSCAFG00000024540	pmrna30844	755712	guanylate binding protein 5	Gbp5	Guanylate binding protein 5	Mm.459245	229898	3	Group 2-4 moderately up-regulated	0.000219678	0.0126897	4.45544	0.00379892	0.00947316	9.19795	3.55267e-05	7.67511e-05	6.28227	0.00340075	0.00815467	2.06443	0.184162	0.290515	1.41002	0.595848	0.856603	-1.46411	0.543706	0.645122
CfaAffx.30976.1.S1_at	NEK6	NIMA (never in mitosis gene a)-related kinase 6	Canis familiaris	---	609003	ENSCAFG00000020225 /// ENSCAFG00000023727	pmrna30876	758331	similar to NIMA (never in mitosis gene a)-related expressed kinase 6	Nek6	NIMA (never in mitosis gene a)-related expressed kinase 6	Mm.143818	59126	3	Group 2-4 moderately up-regulated	2.99261e-05	0.0028876	1.91783	0.000453965	0.00185066	2.10318	4.95026e-05	9.75847e-05	2.49576	8.91702e-05	0.000428391	1.09665	0.617428	0.715904	1.30135	0.242659	0.603488	1.18666	0.429348	0.546733
CfaAffx.3103.1.S1_at	FTSJD2 /// RNF8	FtsJ methyltransferase domain containing 2 /// ring finger protein 8, E3 ubiquitin protein ligase	Canis familiaris	Cfa.21585	100683999 /// 481775	ENSCAFG00000001477	pmrna3003	757243	FtsJ methyltransferase domain containing 2	1300018I05Rik	RIKEN cDNA 1300018I05 gene	Mm.475060	74157	3	Group 2-4 moderately up-regulated	2.56959e-07	5.09596e-05	2.48428	1.40824e-06	1.18707e-05	2.74862	9.24675e-08	5.99294e-07	1.69093	0.0057321	0.0123835	1.10641	0.539237	0.643153	-1.46918	0.0611684	0.288816	-1.62551	0.0171267	0.0538492
CfaAffx.31116.1.S1_at	TTLL7	tubulin tyrosine ligase-like family, member 7	Canis familiaris	Cfa.8856	479976	ENSCAFG00000020321	pmrna31016	756181	tubulin tyrosine ligase-like family, member 7	Ttll7	Tubulin tyrosine ligase-like family, member 7	Mm.187793	70892	4	Group 2-4 moderately down-regulated	1.68048e-06	0.00027086	-1.36409	0.11376	0.15015	-3.42163	3.83932e-07	2.00697e-06	1.47825	0.101324	0.135559	-2.50836	0.000266396	0.0183014	2.01647	0.012465	0.103205	5.05803	1.17579e-06	7.34336e-05
CfaAffx.31132.1.S1_at	PSMB10	proteasome (prosome, macropain) subunit, beta type, 10	Canis familiaris	Cfa.19042	489749	ENSCAFG00000020333	pmrna31032	751462	proteasome (prosome, macropain) subunit, beta type, 10	Psmb10	Proteasome (prosome, macropain) subunit, beta type 10	Mm.787	19171	3	Group 2-4 moderately up-regulated	2.19405e-08	5.33451e-06	3.60947	2.305e-05	0.000146624	8.65415	1.8081e-09	1.57236e-08	5.27166	9.46283e-06	6.66766e-05	2.39763	0.00446892	0.0350874	1.46051	0.270691	0.632534	-1.64164	0.140651	0.251541
CfaAffx.31148.1.S1_at	IFI44	interferon-induced protein 44	Canis familiaris	Cfa.36757	490198	ENSCAFG00000020342	pmrna31048	757127	interferon-induced protein 44	Ifi44	Interferon-induced protein 44	Mm.30756	99899	1	Group 2-4 highly up-regulated	7.40959e-13	6.50759e-10	40.3852	4.57524e-12	1.74622e-10	52.8147	2.76155e-13	7.1592e-12	19.7523	1.3357e-08	2.86759e-07	1.30777	0.427343	0.538687	-2.04458	0.0870578	0.357378	-2.67385	0.0182461	0.0558869
CfaAffx.31150.1.S1_at	IFI44L	interferon-induced protein 44-like	Canis familiaris	Cfa.18892	479980	ENSCAFG00000020343	pmrna31050	759597	interferon-induced protein 44-like	H28	Histocompatibility 28	Mm.219544	15061	1	Group 2-4 highly up-regulated	4.34141e-15	1.33452e-11	275.626	2.66901e-14	4.07469e-12	419.928	1.35494e-15	1.09511e-13	109.228	6.89603e-11	5.39212e-09	1.52354	0.299475	0.414797	-2.52341	0.0651572	0.301273	-3.84451	0.0078038	0.0310795
CfaAffx.32005.1.S1_at	CDV N	canine distemper virus nucleocapsid protein	Canine distemper virus	---	---	---	9630645-1							3	Group 2-4 moderately up-regulated	0.000332183	0.0170794	11.7589	0.00019031	0.000923977	9.3417	0.000280718	0.000373024	5.90923	0.0150685	0.0275688	-1.25875	0.720718	0.807721	-1.98992	0.378742	0.719221	-1.58086	0.543391	0.645122
CfaAffx.32006.1.S1_at	CDV P	canine distemper virus phosphoprotein	Canine distemper virus	---	---	---	9630645-2							1	Group 2-4 highly up-regulated	4.12661e-13	3.77848e-10	240.406	5.37411e-12	1.99568e-10	462.948	1.29546e-13	3.9356e-12	154.384	1.36369e-09	4.46123e-08	1.92569	0.199322	0.307398	-1.55719	0.466631	0.776144	-2.99867	0.0703473	0.152697
CfaAffx.32007.1.S1_s_at	CDV P	canine distemper virus phosphoprotein	Canine distemper virus	---	---	---	9630645-3							1	Group 2-4 highly up-regulated	3.41871e-11	1.65308e-08	191.437	7.59689e-11	1.71117e-09	211.237	1.46188e-11	2.13683e-10	23.1062	1.40793e-05	9.16825e-05	1.10343	0.857317	0.919558	-8.28509	0.00353019	0.0418145	-9.142	0.00186084	0.0125333
CfaAffx.32008.1.S1_at	CDV M	canine distemper virus matrix protein	Canine distemper virus	---	---	---	9630645-4							1	Group 2-4 highly up-regulated	2.7248e-10	1.06602e-07	39.9093	2.36649e-10	4.85307e-09	31.147	2.71727e-10	3.06027e-09	5.5021	0.000566268	0.00189452	-1.28132	0.543598	0.647791	-7.25346	0.000431442	0.0100475	-5.66092	0.00115891	0.0098293
CfaAffx.32009.1.S1_at	CDV F	canine distemper virus fusion protein	Canine distemper virus	---	---	---	9630645-5							1	Group 2-4 highly up-regulated	8.8206e-10	3.13714e-07	57.4462	2.19996e-09	3.21568e-08	65.524	3.57861e-10	3.84142e-09	10.9117	0.000143852	0.000619601	1.14061	0.793179	0.867007	-5.26462	0.0105542	0.0940713	-6.0049	0.00499239	0.0232527
CfaAffx.32010.1.S1_at	CDV H	canine distemper virus haemagglutinin protein	Canine distemper virus	---	---	---	9630645-6							1	Group 2-4 highly up-regulated	8.17515e-06	0.000996651	61.9336	8.8957e-06	6.46703e-05	57.3269	4.78342e-06	1.6639e-05	3.44257	0.177539	0.220452	-1.08036	0.926988	0.966374	-17.9905	0.00845396	0.081229	-16.6524	0.0081653	0.0321151
CfaAffx.3203.1.S1_at	LOC482088	WD repeat-containing protein KIAA1875-like	Canis familiaris	---	482088	ENSCAFG00000001540	pmrna3103	750027	similar to KIAA1875 protein	EG626280	Predicted gene, EG626280	Mm.390789	626280	4	Group 2-4 moderately down-regulated	0.00100897	0.0366585	-2.07913	0.0030834	0.00806969	-2.208	0.000894613	0.00105511	-2.51624	0.00224187	0.00580505	-1.06198	0.814038	0.883482	-1.21023	0.537427	0.82783	-1.1396	0.662047	0.746474
CfaAffx.3305.1.S1_s_at	FLNC	filamin C, gamma	Canis familiaris	Cfa.16281	482266	ENSCAFG00000001585	pmrna3205	772094	filamin C, gamma (actin binding protein 280)	Flnc	Filamin C, gamma	Mm.39046	68794	3	Group 2-4 moderately up-regulated	0.00015676	0.0101689	1.02661	0.847782	0.887169	1.27778	0.0658574	0.070971	2.44294	1.39927e-05	9.1552e-05	1.24465	0.16815	0.270854	2.37962	9.81853e-05	0.00337398	1.91187	0.00143443	0.0110106
CfaAffx.3314.1.S1_at	LOC100856329	perilipin-2-like	Canis familiaris	---	100856329	ENSCAFG00000001601	pmrna3214	752625	adipose differentiation-related protein	Adfp	Adipose differentiation related protein	Mm.381	11520	3	Group 2-4 moderately up-regulated	0.000547236	0.0237477	1.78359	0.00330159	0.00844766	2.20628	7.91747e-05	0.000138935	1.57932	0.0440252	0.0676629	1.23699	0.302022	0.417032	-1.12934	0.621479	0.866804	-1.39698	0.168539	0.281035
CfaAffx.3435.1.S1_at	---	---	Canis familiaris	---	---	---	pmrna3335	752776	similar to apolipoprotein L, 3 (predicted)					3	Group 2-4 moderately up-regulated	0.00115449	0.0400029	2.52362	0.0476265	0.0702887	7.12699	8.69041e-05	0.000149445	1.1839	0.756204	0.788742	2.82411	0.0505957	0.124362	-2.13162	0.225382	0.593248	-6.01992	0.00555832	0.025205
CfaAffx.345.1.S1_s_at	LOC612135	Similar to Ig lambda chain V region 4A precursor	Canis familiaris	Cfa.46976	612135	ENSCAFG00000023285 /// ENSCAFG00000024685	pmrna245	750645	similar to Ig lambda chain V region 4A precursor					2	Group 4 highly up-regulated	3.08039e-07	5.9984e-05	2.5613	0.0274193	0.0447968	-1.01344	0.971975	0.987792	58.7863	1.42279e-08	3.00756e-07	-2.59572	0.0470046	0.118503	22.9517	7.26223e-06	0.000438004	59.5763	6.70068e-08	6.13782e-06
CfaAffx.3543.1.S1_at	LOC100682747	transmembrane protein 229A-like	Canis familiaris	---	100682747	ENSCAFG00000001762	pmrna3443	766737	ENSCAFG00000001762					4	Group 2-4 moderately down-regulated	0.000381363	0.0187138	-2.21775	0.0088142	0.0182665	-3.72875	4.05048e-05	8.45799e-05	-2.54129	0.0110662	0.0214759	-1.68132	0.114973	0.208407	-1.14589	0.725304	0.914802	1.46727	0.311594	0.433769
CfaAffx.3570.1.S1_s_at	ANXA1	annexin A1	Canis familiaris	Cfa.758	476322	ENSCAFG00000001778	pmrna3470	751337	annexin A1	Anxa1	Annexin A1	Mm.248360	16952	3	Group 2-4 moderately up-regulated	7.35796e-07	0.000133608	1.81723	0.00578633	0.0132067	3.5153	5.23664e-07	2.59752e-06	4.43746	1.97809e-06	1.90063e-05	1.93443	0.00712372	0.0420132	2.44189	0.00301283	0.037633	1.26233	0.382322	0.501251
CfaAffx.3571.1.S1_s_at	ANXA1	annexin A1	Canis familiaris	Cfa.758	476322	ENSCAFG00000001778	pmrna3471	751337	annexin A1	Anxa1	Annexin A1	Mm.248360	16952	3	Group 2-4 moderately up-regulated	4.40721e-06	0.000602109	1.92593	0.0110918	0.0219283	3.85825	3.19242e-06	1.20175e-05	5.1285	8.04106e-06	5.78451e-05	2.00332	0.0169967	0.0639821	2.66288	0.00624502	0.0635604	1.32923	0.377015	0.498094
CfaAffx.3613.1.S1_at	LOC100855560	probable ATP-dependent RNA helicase DDX58-like	Canis familiaris	---	100855560	ENSCAFG00000001807	pmrna3513	749194	ENSCAFG00000001807					1	Group 2-4 highly up-regulated	1.67588e-12	1.38695e-09	21.6224	2.7136e-11	7.76767e-10	34.4511	3.83207e-13	8.92418e-12	13.7921	2.27078e-08	4.39444e-07	1.59331	0.134983	0.231544	-1.56774	0.227644	0.595778	-2.49788	0.0156182	0.0508076
CfaAffx.3683.1.S1_at	TRPM3	transient receptor potential cation channel, subfamily M, member 3	Canis familiaris	Cfa.35862	476326	---	pmrna3583	757969	transient receptor potential cation channel, subfamily M, member 3	Trpm3	Transient receptor potential cation channel, subfamily M, member 3	Mm.440339	226025	4	Group 2-4 moderately down-regulated	1.78329e-05	0.0018996	-2.28283	0.000328418	0.00148436	-2.8412	8.42488e-06	2.61304e-05	-2.80709	0.000235991	0.000937142	-1.2446	0.33845	0.453246	-1.22965	0.451634	0.770864	1.01215	0.963545	0.971321
CfaAffx.3694.1.S1_s_at	TRPM3	transient receptor potential cation channel, subfamily M, member 3	Canis familiaris	Cfa.35862	476326	ENSCAFG00000001849	pmrna3594	757969	transient receptor potential cation channel, subfamily M, member 3	Trpm3	Transient receptor potential cation channel, subfamily M, member 3	Mm.440339	226025	4	Group 2-4 moderately down-regulated	0.000525149	0.023061	-2.16887	0.000517421	0.0020083	-1.82561	0.00288462	0.00323021	-2.38474	0.00109289	0.00326441	1.18802	0.440286	0.547761	-1.09953	0.723209	0.914802	-1.30627	0.307767	0.430186
CfaAffx.3741.1.S1_at	LOC100856619	gamma-aminobutyric acid receptor subunit gamma-1-like	Canis familiaris	---	100856619	ENSCAFG00000001878	pmrna3641	748588	gamma-aminobutyric acid (GABA) A receptor, gamma 1	Gabrg1	Gamma-aminobutyric acid (GABA) A receptor, subunit gamma 1	Mm.255292	14405	4	Group 2-4 moderately down-regulated	0.00096978	0.0355793	-2.05105	0.034523	0.054327	-3.75239	0.000196749	0.00027927	-3.55559	0.00330065	0.00798433	-1.8295	0.110541	0.203052	-1.73355	0.222822	0.589898	1.05535	0.900326	0.920188
CfaAffx.3927.1.S1_s_at	PSME1	proteasome (prosome, macropain) activator subunit 1 (PA28 alpha)	Canis familiaris	Cfa.5335	480256	ENSCAFG00000011924	pmrna3827	752333	proteasome (prosome, macropain) activator subunit 1 (PA28 alpha)	Psme1	Proteasome (prosome, macropain) 28 subunit, alpha	Mm.830	19186	3	Group 2-4 moderately up-regulated	1.93808e-08	4.76601e-06	2.22657	9.28076e-06	6.71145e-05	3.57723	1.41847e-09	1.26571e-08	2.14725	0.000187229	0.000770218	1.60661	0.00754731	0.0433726	-1.03694	0.854639	0.960159	-1.66596	0.0128091	0.0431365
CfaAffx.3929.1.S1_at	SAMD9L	sterile alpha motif domain containing 9-like	Canis familiaris	Cfa.42028	482305	---	pmrna3829	763837	sterile alpha motif domain containing 9-like	Samd9l	Sterile alpha motif domain containing 9-like	Mm.196013	209086	1	Group 2-4 highly up-regulated	2.78093e-13	3.06865e-10	31.8751	9.29081e-12	3.19139e-10	58.7434	7.81686e-14	2.55723e-12	32.8432	3.78472e-10	1.57582e-08	1.84292	0.0696448	0.151172	1.03037	0.939199	0.980503	-1.7886	0.134997	0.244145
CfaAffx.4076.1.S1_s_at	JAK2	Janus kinase 2	Canis familiaris	Cfa.16973	484185	ENSCAFG00000002102	pmrna3976	768751	Janus kinase 2	Jak2	Janus kinase 2	Mm.275839	16452	3	Group 2-4 moderately up-regulated	0.000109472	0.00772887	1.69249	0.00397355	0.00980189	2.23539	2.63627e-05	6.36596e-05	2.07381	0.00129831	0.00375554	1.32077	0.151463	0.250433	1.2253	0.378481	0.719221	-1.07791	0.735175	0.803967
CfaAffx.4081.1.S1_at	PLGRKT	plasminogen receptor, C-terminal lysine transmembrane protein	Canis familiaris	---	609677	ENSCAFG00000002116	pmrna3981	756289	similar to Protein C9orf46	5033414D02Rik	RIKEN cDNA 5033414D02 gene	Mm.275511	67759	3	Group 2-4 moderately up-regulated	0.00125963	0.0424416	2.05322	0.00751443	0.0161325	2.49596	0.000598801	0.000727915	2.68977	0.00293773	0.007286	1.21564	0.49255	0.59732	1.31003	0.432047	0.760093	1.07765	0.821145	0.8639
CfaAffx.4085.1.S1_at	CD274	CD274 molecule	Canis familiaris	---	484186	ENSCAFG00000002120	pmrna3985	745491	CD274 molecule	Cd274	CD274 antigen	Mm.245363	60533	3	Group 2-4 moderately up-regulated	0.000658534	0.0268881	1.88787	0.0260076	0.0431054	3.50735	4.34452e-05	8.92283e-05	1.29348	0.43571	0.48593	1.85783	0.0532107	0.12872	-1.45953	0.313526	0.676372	-2.71156	0.00984829	0.0362776
CfaAffx.4086.1.S1_s_at	CD274	CD274 molecule	Canis familiaris	---	484186	ENSCAFG00000002120	pmrna3986	745491	CD274 molecule	Cd274	CD274 antigen	Mm.245363	60533	3	Group 2-4 moderately up-regulated	8.15662e-06	0.000996651	1.71345	0.0123347	0.0238032	3.72265	2.96165e-07	1.6148e-06	1.44259	0.14182	0.181435	2.17261	0.002209	0.028366	-1.18776	0.534298	0.825439	-2.58052	0.00149344	0.0113349
CfaAffx.4106.1.S1_s_at	ANXA2	annexin A2	Canis familiaris	Cfa.138	403435	ENSCAFG00000016686	pmrna4006	767439	similar to Annexin A2 (Annexin II) (Lipocortin II) (Calpactin I heavy chain) (Chromobindin 8) (p36) (Protein I) (Placental anticoagulant protein IV) (PAP-IV); annexin A2	Anxa2	Annexin A2	Mm.238343	12306	3	Group 2-4 moderately up-regulated	2.88974e-06	0.00043331	2.1112	0.0135261	0.0254587	5.27481	1.6196e-06	6.84716e-06	6.9902	6.94547e-06	5.15842e-05	2.4985	0.00840806	0.0453046	3.31102	0.00474308	0.0516746	1.3252	0.456709	0.571557
CfaAffx.4232.1.S1_at	CHST10	carbohydrate sulfotransferase 10	Canis familiaris	Cfa.15141	474555	ENSCAFG00000002235	pmrna4132	748925	carbohydrate sulfotransferase 10	Chst10	Carbohydrate sulfotransferase 10	Mm.260054	98388	4	Group 2-4 moderately down-regulated	0.00122098	0.0415704	-1.33912	0.116496	0.153319	-2.18279	0.000106793	0.000173854	-1.02012	0.927762	0.939035	-1.63002	0.0248049	0.0823289	1.31271	0.279663	0.640429	2.13974	0.00392047	0.0201219
CfaAffx.4299.1.S1_s_at	LOC100856258	golgi-associated plant pathogenesis-related protein 1-like	Canis familiaris	---	100856258	ENSCAFG00000002284	pmrna4199	770359	GLI pathogenesis-related 2	Glipr2	GLI pathogenesis-related 2	Mm.22213	384009	3	Group 2-4 moderately up-regulated	9.40419e-06	0.0011149	4.00506	0.000321728	0.00146375	6.42716	3.55754e-06	1.31399e-05	6.40057	0.000107241	0.000497801	1.60476	0.220388	0.331668	1.59812	0.311341	0.676372	-1.00415	0.992541	0.993263
CfaAffx.4373.1.S1_s_at	BMP5	bone morphogenetic protein 5	Canis familiaris	Cfa.19441	474944	ENSCAFG00000002345	pmrna4273	760209	bone morphogenetic protein 5	Bmp5	Bone morphogenetic protein 5	Mm.473755	12160	3	Group 2-4 moderately up-regulated	0.00020917	0.0122805	-1.20402	0.391687	0.448108	-1.30567	0.194752	0.207917	3.38499	8.51814e-05	0.000415033	-1.08443	0.740715	0.825844	4.07559	6.82963e-05	0.00268112	4.41968	2.2264e-05	0.000728349
CfaAffx.4386.1.S1_s_at	CLIC1	chloride intracellular channel 1	Canis familiaris	Cfa.42129	474847	ENSCAFG00000000621 /// ENSCAFG00000003053	pmrna4286	761267	similar to Chloride intracellular channel protein 1 (Nuclear chloride ion channel 27) (NCC27) (p64 CLCP) (Chloride channel ABP) (Regulatory nuclear chloride ion channel protein) (hRNCC); chloride intracellular channel 1					3	Group 2-4 moderately up-regulated	8.25185e-05	0.00649211	2.27133	0.00100146	0.00336431	2.93146	2.36675e-05	5.8805e-05	2.60818	0.00140633	0.00401726	1.29064	0.315708	0.432055	1.14831	0.649254	0.881548	-1.12395	0.691301	0.768486
CfaAffx.4493.1.S1_s_at	TDRD7	tudor domain containing 7	Canis familiaris	Cfa.23556	474770	ENSCAFG00000002416	pmrna4393	761249	tudor domain containing 7	Tdrd7	Tudor domain containing 7	Mm.275413	100121	3	Group 2-4 moderately up-regulated	1.06004e-06	0.000185442	2.42172	2.38594e-05	0.00015038	3.2282	1.35414e-07	8.16048e-07	1.83075	0.00705354	0.0147512	1.33302	0.148351	0.247071	-1.3228	0.239871	0.601429	-1.76332	0.0186806	0.0567856
CfaAffx.4575.1.S1_at	SNX13	sorting nexin 13	Canis familiaris	Cfa.44869	475252	ENSCAFG00000002467	pmrna4475	752699	sorting nexin 13	Snx13	Sorting nexin 13	Mm.213991	217463	3	Group 2-4 moderately up-regulated	6.70392e-05	0.00541282	-1.13072	0.287718	0.340211	-1.02132	0.844088	0.873984	2.07051	1.9352e-05	0.000120315	1.10711	0.436318	0.544506	2.34117	1.24709e-05	0.000713959	2.11466	4.35376e-05	0.00120938
CfaAffx.5035.1.S1_s_at	GPNMB	glycoprotein (transmembrane) nmb	Canis familiaris	Cfa.23699	482355	ENSCAFG00000002753	pmrna4935	745526	glycoprotein (transmembrane) nmb	Gpnmb	Glycoprotein (transmembrane) nmb	Mm.302602	93695	3	Group 2-4 moderately up-regulated	3.47168e-05	0.00324086	1.09125	0.87268	0.905636	22.9182	2.24123e-06	8.74843e-06	2.77677	0.131408	0.169535	21.0018	4.64067e-05	0.017344	2.54458	0.218876	0.584869	-8.25355	0.00706513	0.0292788
CfaAffx.5060.1.S1_at	SLC44A1	solute carrier family 44, member 1	Canis familiaris	Cfa.16583	474792	ENSCAFG00000002758	pmrna4960	753321	solute carrier family 44, member 1	Slc44a1	Solute carrier family 44, member 1	Mm.270088	100434	3	Group 2-4 moderately up-regulated	0.00125895	0.0424416	1	1	1	2.20872	0.000144572	0.000219252	1.09995	0.677847	0.718644	2.20872	0.00105241	0.0243562	1.09995	0.713384	0.913317	-2.00801	0.00975773	0.0361778
CfaAffx.5081.1.S1_at	IGF2BP3	insulin-like growth factor 2 mRNA binding protein 3	Canis familiaris	---	482357	ENSCAFG00000002766	pmrna4981	768215	insulin-like growth factor 2 mRNA binding protein 3	Igf2bp3	Insulin-like growth factor 2 mRNA binding protein 3	Mm.281018	140488	3	Group 2-4 moderately up-regulated	1.92199e-05	0.00202231	2.41026	9.45901e-07	8.38495e-06	1.2393	0.102377	0.110068	1.19603	0.283206	0.331452	-1.94486	0.000220606	0.017344	-2.01522	0.000883695	0.0159763	-1.03618	0.843962	0.881158
CfaAffx.5273.1.S1_s_at	PNPT1	polyribonucleotide nucleotidyltransferase 1	Canis familiaris	Cfa.21731	481376	ENSCAFG00000002891	pmrna5173	765366	polyribonucleotide nucleotidyltransferase 1	Pnpt1	Polyribonucleotide nucleotidyltransferase 1	Mm.211131	71701	3	Group 2-4 moderately up-regulated	1.04142e-08	2.71621e-06	1.99774	2.05769e-06	1.70317e-05	2.71382	1.28577e-09	1.16996e-08	1.73418	0.000435046	0.00156071	1.35845	0.0234933	0.0793114	-1.15198	0.363257	0.709369	-1.5649	0.00580717	0.0261608
CfaAffx.5291.1.S1_s_at	IGJ	immunoglobulin J polypeptide, linker protein for immunoglobulin alpha and mu polypeptides	Canis familiaris	Cfa.142	475166	ENSCAFG00000002911	pmrna5191	760161	similar to immunoglobulin J chain	Igj	Immunoglobulin joining chain	Mm.1192	16069	3	Group 2-4 moderately up-regulated	2.07584e-05	0.00215262	1.07051	0.71079	0.763585	-1.16632	0.376033	0.398665	3.81759	2.8649e-06	2.62424e-05	-1.24855	0.293251	0.407783	3.56615	3.26474e-05	0.00144626	4.45252	2.20421e-06	0.000124887
CfaAffx.5686.1.S1_s_at	NT5C3	5'-nucleotidase, cytosolic III	Canis familiaris	Cfa.20355	475277	ENSCAFG00000003154	pmrna5586	762292	5'-nucleotidase, cytosolic III	Nt5c3	5\'-nucleotidase, cytosolic III	Mm.158936	107569	3	Group 2-4 moderately up-regulated	3.73539e-05	0.00342026	2.04374	0.000804748	0.0028498	2.83955	3.85333e-06	1.40214e-05	1.31416	0.238488	0.285361	1.38939	0.133956	0.230134	-1.55517	0.0970404	0.385357	-2.16074	0.00476855	0.02275
CfaAffx.5721.1.S1_at	TMEM140	transmembrane protein 140-like	Canis familiaris	Cfa.6965	608116	ENSCAFG00000003179	pmrna5621	752340	transmembrane protein 140	Tmem140	Transmembrane protein 140	Mm.248440	68487	3	Group 2-4 moderately up-regulated	6.27888e-08	1.3857e-05	1.27931	0.00851156	0.0177957	2.0031	8.93293e-09	6.8569e-08	-1.01037	0.921889	0.935506	1.56577	0.000120062	0.017344	-1.29258	0.0395401	0.219065	-2.02388	2.27232e-06	0.000124887
CfaAffx.5863.1.S1_at	RSAD2	radical S-adenosyl methionine domain containing 2	Canis familiaris	---	609005	ENSCAFG00000003293	pmrna5763	746306	radical S-adenosyl methionine domain containing 2	Rsad2	Radical S-adenosyl methionine domain containing 2	Mm.24045	58185	1	Group 2-4 highly up-regulated	2.77744e-09	8.53766e-07	10.7956	1.58448e-07	1.6493e-06	25.0074	1.95848e-10	2.33525e-09	3.17151	0.00747905	0.015523	2.31645	0.0326899	0.0966211	-3.40392	0.0113994	0.0973767	-7.88502	7.51554e-05	0.00166982
CfaAffx.6110.1.S1_at	IL4I1	interleukin 4 induced 1	Canis familiaris	Cfa.24783	484371	ENSCAFG00000003439	pmrna6010	749282	interleukin 4 induced 1					3	Group 2-4 moderately up-regulated	0.000170416	0.0106762	1.30385	0.301492	0.35558	3.51367	1.87306e-05	4.90207e-05	2.58763	0.00467671	0.0104655	2.69485	0.00200572	0.0281443	1.98461	0.0583453	0.282276	-1.35787	0.368484	0.491377
CfaAffx.6180.1.S1_s_at	CPED1	cadherin-like and PC-esterase domain containing 1	Canis familiaris	Cfa.12537	475300	ENSCAFG00000003492	pmrna6080	746699	ENSCAFG00000003492					3	Group 2-4 moderately up-regulated	0.00036125	0.0180144	1.65295	0.00731661	0.0158565	1.55186	0.0117239	0.012856	2.76421	5.57208e-05	0.000288907	-1.06515	0.74897	0.832878	1.67229	0.03881	0.216768	1.78123	0.0182012	0.0558869
CfaAffx.6384.1.S1_s_at	FCGRT	Fc fragment of IgG, receptor, transporter, alpha	Canis familiaris	Cfa.17806	476414	ENSCAFG00000003625	pmrna6284	758930	Fc fragment of IgG, receptor, transporter, alpha	Fcgrt	Fc receptor, IgG, alpha chain transporter	Mm.3303	14132	3	Group 2-4 moderately up-regulated	0.000336681	0.0171875	3.35843	0.00050102	0.00196606	3.63567	0.000127611	0.00019883	2.58883	0.0155511	0.0283009	1.08255	0.818791	0.887239	-1.29728	0.534541	0.825439	-1.40437	0.404185	0.523915
CfaAffx.6497.1.S1_at	SETD7	SET domain containing (lysine methyltransferase) 7	Canis familiaris	Cfa.4962	476079	ENSCAFG00000003703	pmrna6397	770215	SET domain containing (lysine methyltransferase) 7	Setd7	SET domain containing (lysine methyltransferase) 7	Mm.192111	73251	4	Group 2-4 moderately down-regulated	2.23184e-05	0.00228141	-1.39977	0.00963738	0.0195595	-2.00533	2.16377e-06	8.49432e-06	-1.59245	0.00376267	0.00880895	-1.43261	0.0142357	0.0587382	-1.13765	0.4392	0.76636	1.25927	0.159424	0.271618
CfaAffx.6597.1.S1_s_at	FTL	ferritin, light polypeptide	Canis familiaris	Cfa.44996	477042	ENSCAFG00000003861 /// ENSCAFG00000025174	pmrna6497	745793	ferritin, light polypeptide					3	Group 2-4 moderately up-regulated	0.000681276	0.0275552	1.37398	0.0736256	0.101772	2.21963	4.24864e-05	8.76521e-05	1.47002	0.0736303	0.104011	1.61548	0.0204547	0.072435	1.0699	0.774276	0.930497	-1.50993	0.0802456	0.168847
CfaAffx.670.1.S1_s_at	CMPK2	cytidine monophosphate (UMP-CMP) kinase 2, mitochondrial	Canis familiaris	---	608996	---	pmrna570	771160	similar to thymidylate kinase family LPS-inducible member					1	Group 2-4 highly up-regulated	2.61534e-11	1.30873e-08	29.9271	2.16561e-10	4.5084e-09	46.4292	5.16327e-12	8.34628e-11	9.83495	5.63984e-06	4.37805e-05	1.55141	0.245976	0.361466	-3.04294	0.0197532	0.139184	-4.72084	0.00145173	0.0110815
CfaAffx.6784.1.S1_s_at	CDKN2C	cyclin-dependent kinase inhibitor 2C (p18, inhibits CDK4)	Canis familiaris	Cfa.2173	475359	ENSCAFG00000003898	pmrna6684	770044	cyclin-dependent kinase inhibitor 2C (p18, inhibits CDK4)	Cdkn2c	Cyclin-dependent kinase inhibitor 2C (p18, inhibits CDK4)	Mm.1912	12580	3	Group 2-4 moderately up-regulated	3.23034e-06	0.000472849	1.96968	0.000327087	0.00148323	2.94399	2.48688e-07	1.39668e-06	1.8067	0.00598436	0.0128473	1.49466	0.0389159	0.106965	-1.09021	0.700391	0.906156	-1.62949	0.032279	0.082745
CfaAffx.690.1.S1_at	LOC606869 /// LOC607010 /// LOC607113 /// LOC607145 /// LOC607479	Similar to Ig heavy chain V-III region VH26 precursor /// Similar to Ig heavy chain V-III region VH26 precursor /// Similar to Ig heavy chain V-III region VH26 precursor /// Similar to Ig heavy chain V-III region VH26 precursor /// Similar to Ig heavy chain V-III region VH26 precursor	Canis familiaris	Cfa.3478 /// Cfa.43079 /// Cfa.43722 /// Cfa.44514 /// Cfa.44515 /// Cfa.44517 /// Cfa.44518 /// Cfa.44519 /// Cfa.44520 /// Cfa.45154 /// Cfa.4529 /// Cfa.46414 /// Cfa.46508 /// Cfa.47434 /// Cfa.47462 /// Cfa.47527 /// Cfa.47530 /// Cfa.47531 /// Cfa.47533 /// Cfa.47538 /// Cfa.47539 /// Cfa.47540 /// Cfa.47541 /// Cfa.47542 /// Cfa.47543 /// Cfa.47544 /// Cfa.47545 /// Cfa.47547 /// Cfa.47549…	606869 /// 607010 /// 607113 /// 607145 /// 607479	---	pmrna590	770366	similar to Ig heavy chain V-III region VH26 precursor					3	Group 2-4 moderately up-regulated	0.000223127	0.0128545	1	1	1	1	1	1	3.35305	2.09339e-05	0.000127271	1	1	1	3.35305	9.83905e-05	0.00337398	3.35305	6.67716e-05	0.00156767
CfaAffx.6903.1.S1_at	PARP12	poly (ADP-ribose) polymerase family, member 12	Canis familiaris	Cfa.12852	482770	ENSCAFG00000003997	pmrna6803	751154	poly (ADP-ribose) polymerase family, member 12	Parp12	Poly (ADP-ribose) polymerase family, member 12	Mm.268462	243771	3	Group 2-4 moderately up-regulated	8.43676e-08	1.83372e-05	4.54167	3.04808e-05	0.000188652	11.6501	5.25547e-09	4.22281e-08	5.10959	0.000128975	0.000579122	2.56515	0.00978944	0.0477543	1.12504	0.773411	0.930497	-2.28004	0.0461375	0.109298
CfaAffx.7059.1.S1_at	LOC100856206	zinc finger CCCH-type antiviral protein 1-like	Canis familiaris	---	100856206	ENSCAFG00000004102	pmrna6959	765884	similar to zinc finger antiviral protein isoform 1	D630045J12Rik	RIKEN cDNA D630045J12 gene	Mm.277163	330286	3	Group 2-4 moderately up-regulated	7.25426e-11	3.25195e-08	4.72008	7.35581e-10	1.2032e-08	5.6639	2.33311e-11	3.33927e-10	3.00225	6.57433e-06	4.93613e-05	1.19996	0.320007	0.435357	-1.57218	0.0474478	0.243701	-1.88655	0.00582991	0.0261774
CfaAffx.7070.1.S1_s_at	LOC100856206	zinc finger CCCH-type antiviral protein 1-like	Canis familiaris	---	100856206	ENSCAFG00000004102	pmrna6970	765884	similar to zinc finger antiviral protein isoform 1	D630045J12Rik	RIKEN cDNA D630045J12 gene	Mm.277163	330286	3	Group 2-4 moderately up-regulated	1.9644e-09	6.45329e-07	5.95609	1.12789e-08	1.47593e-07	7.07374	6.2062e-10	6.41152e-09	3.2192	0.000118871	0.000540823	1.18765	0.478384	0.583747	-1.85018	0.0431127	0.232301	-2.19736	0.00944437	0.0356499
CfaAffx.741.1.S1_at	FYB	FYN binding protein	Canis familiaris	Cfa.40854	479355	ENSCAFG00000023062	pmrna641	763944	FYN binding protein (FYB-120/130)	Fyb	FYN binding protein	Mm.170905	23880	3	Group 2-4 moderately up-regulated	5.98303e-05	0.00500933	2.48618	0.000649076	0.00237821	3.15853	2.13885e-05	5.45228e-05	2.91842	0.000873984	0.00275226	1.27043	0.373972	0.489836	1.17386	0.619502	0.866564	-1.08227	0.799921	0.85069
CfaAffx.7440.1.S1_at	PHF11	PHD finger protein 11	Canis familiaris	Cfa.9731	608082	ENSCAFG00000004351	pmrna7340	759015	PHD finger protein 11	Phf11	PHD finger protein 11	Mm.254918	219131	3	Group 2-4 moderately up-regulated	2.21041e-08	5.34411e-06	2.00804	2.77163e-06	2.24013e-05	2.67915	2.75417e-09	2.32162e-08	1.37186	0.0318317	0.0510944	1.33421	0.0364286	0.102149	-1.46374	0.0230683	0.155588	-1.95294	0.000190548	0.00300935
CfaAffx.8091.1.S1_at	TRANK1	tetratricopeptide repeat and ankyrin repeat containing 1	Canis familiaris	---	477018	ENSCAFG00000004776	pmrna7991	767662	hypothetical LOC477018	Lba1	Lupus brain antigen 1	Mm.270754	320429	3	Group 2-4 moderately up-regulated	2.61396e-05	0.00259198	1.5713	0.0677235	0.0950481	4.22133	1.06642e-06	4.83586e-06	1.26816	0.414951	0.465422	2.68653	0.00119133	0.0254105	-1.23904	0.514548	0.812178	-3.32871	0.000809199	0.00782985
CfaAffx.8092.1.S1_s_at	OPTN	optineurin	Canis familiaris	Cfa.34743	478003	ENSCAFG00000004769	pmrna7992	748217	optineurin	Optn	Optineurin	Mm.116942	71648	3	Group 2-4 moderately up-regulated	4.34953e-06	0.000596122	1.58814	0.000415162	0.00172858	2.04399	5.86468e-07	2.85747e-06	1.56107	0.00338571	0.00813281	1.28704	0.0610842	0.138956	-1.01734	0.912524	0.975932	-1.30935	0.0848528	0.177185
CfaAffx.816.1.S1_at	LY96	lymphocyte antigen 96	Canis familiaris	---	610524	---	pmrna716	770178	lymphocyte antigen 96	Ly96	Lymphocyte antigen 96	Mm.116844	17087	3	Group 2-4 moderately up-regulated	4.84199e-07	9.02057e-05	9.58549	5.01942e-06	3.81033e-05	13.1463	2.52559e-07	1.41063e-06	10.7876	3.46305e-05	0.000193424	1.37148	0.478908	0.583868	1.12541	0.825374	0.953062	-1.21866	0.703186	0.778635
CfaAffx.8336.1.S1_at	PLCD1	phospholipase C, delta 1	Canis familiaris	---	485586	ENSCAFG00000004931	pmrna8236	770305	phospholipase C, delta 1	Plcd1	Phospholipase C, delta 1	Mm.23963	18799	3	Group 2-4 moderately up-regulated	0.000714012	0.0283988	1.35412	0.328293	0.384221	3.15568	0.00049732	0.000615047	4.24495	0.000644275	0.00212286	2.33043	0.0220972	0.0759878	3.13484	0.0114102	0.0973767	1.34518	0.469592	0.583173
CfaAffx.8366.1.S1_s_at	MYD88	myeloid differentiation primary response gene (88)	Canis familiaris	Cfa.18072	477024	ENSCAFG00000004966	pmrna8266	770081	myeloid differentiation primary response gene (88)	Myd88	Myeloid differentiation primary response gene 88	Mm.213003	17874	3	Group 2-4 moderately up-regulated	4.65207e-09	1.32584e-06	3.97529	1.02948e-07	1.11363e-06	5.54509	6.42675e-10	6.4987e-09	2.255	0.00130641	0.00376313	1.39489	0.125225	0.219744	-1.76288	0.034361	0.200902	-2.45902	0.00119208	0.00991599
CfaAffx.8936.1.S1_at	GPR180	G protein-coupled receptor 180	Canis familiaris	---	485522	ENSCAFG00000005334	pmrna8836	770524	G protein-coupled receptor 180	Gpr180	G protein-coupled receptor 180	Mm.275411	58245	4	Group 2-4 moderately down-regulated	0.000194515	0.011775	-1.63457	0.010534	0.0211061	-2.49127	1.23991e-05	3.61627e-05	-1.44683	0.0982212	0.131982	-1.52412	0.0471759	0.118513	1.12976	0.619972	0.866564	1.72189	0.0297902	0.0776693
CfaAffx.8955.1.S1_at	SERTAD1	SERTA domain containing 1	Canis familiaris	Cfa.19364	484500	ENSCAFG00000005345	pmrna8855	752068	SERTA domain containing 1	Sertad1	SERTA domain containing 1	Mm.153684	55942	3	Group 2-4 moderately up-regulated	0.00116939	0.0404213	1.25051	0.214998	0.262818	2.20405	7.14268e-05	0.000130143	1.35709	0.164342	0.206782	1.76253	0.00910934	0.0468773	1.08523	0.737042	0.922118	-1.6241	0.0484325	0.11356
CfaAffx.900.1.S1_at	FTL	ferritin, light polypeptide	Canis familiaris	Cfa.44996	477042	---	pmrna800	755677	similar to Ferritin light chain 2 (Ferritin L subunit 2) (Ferritin subunit LG)					3	Group 2-4 moderately up-regulated	0.000211487	0.0123492	1.22449	0.287099	0.340064	2.42582	3.54003e-05	7.67511e-05	2.13481	0.00260548	0.00660505	1.98108	0.00358631	0.0316989	1.74342	0.0395234	0.219065	-1.13632	0.609783	0.705848
CfaAffx.9027.1.S1_at	CMTM7	CKLF-like MARVEL transmembrane domain containing 7	Canis familiaris	---	609722	ENSCAFG00000005397	pmrna8927	759415	CKLF-like MARVEL transmembrane domain containing 7	Cmtm7	CKLF-like MARVEL transmembrane domain containing 7	Mm.35600	102545	3	Group 2-4 moderately up-regulated	0.00119411	0.041045	2.01257	0.00118873	0.00383406	2.0172	0.000634957	0.000766636	1.74547	0.0236857	0.0398337	1.0023	0.991603	1	-1.15303	0.590086	0.854612	-1.15568	0.571947	0.670524
CfaAffx.9165.1.S1_s_at	RRBP1	ribosome binding protein 1 homolog 180kDa (dog)	Canis familiaris	Cfa.15828	403809	ENSCAFG00000005479	pmrna9065	763281	ribosome binding protein 1 homolog 180kDa (dog)	Rrbp1	Ribosome binding protein 1	Mm.13705	81910	3	Group 2-4 moderately up-regulated	0.000184074	0.0113653	2.55891	0.00166954	0.00496527	3.61204	2.86688e-05	6.68777e-05	2.50343	0.00880203	0.0177331	1.41156	0.264539	0.379411	-1.02216	0.952466	0.982854	-1.44283	0.308451	0.430266
CfaAffx.9221.1.S1_at	EOMES	eomesodermin	Canis familiaris	---	485636	ENSCAFG00000005510	pmrna9121	762554	eomesodermin homolog (Xenopus laevis)	Eomes	Eomesodermin homolog (Xenopus laevis)	Mm.200692	13813	4	Group 2-4 moderately down-regulated	0.000357264	0.0179232	-2.29856	0.00831142	0.0175421	-3.96581	3.53996e-05	7.67511e-05	-2.5637	0.0130002	0.0243355	-1.72535	0.110415	0.203052	-1.11535	0.785551	0.935897	1.54691	0.267381	0.390053
CfaAffx.9252.1.S1_at	LGALS3BP	lectin, galactoside-binding, soluble, 3 binding protein	Canis familiaris	Cfa.21556	483345	ENSCAFG00000005537	pmrna9152	767727	lectin, galactoside-binding, soluble, 3 binding protein	Lgals3bp	Lectin, galactoside-binding, soluble, 3 binding protein	Mm.3152	19039	3	Group 2-4 moderately up-regulated	0.000203693	0.0120576	1.55063	0.049972	0.0731999	2.92145	1.66337e-05	4.49831e-05	-1.00813	0.975186	0.978033	1.88405	0.0150213	0.0606623	-1.56323	0.138474	0.453007	-2.9452	0.000821838	0.00789654
CfaAffx.9311.1.S1_s_at	GMFG	glia maturation factor, gamma	Canis familiaris	Cfa.14363	611578	ENSCAFG00000005577	pmrna9211	763061	glia maturation factor, gamma	ENSMUSG00000049365;Gmfg	Predicted gene, ENSMUSG00000049365;Glia maturation factor, gamma	Mm.361764;Mm.194536	100040018;63986	3	Group 2-4 moderately up-regulated	0.000564793	0.0241609	2.1478	0.000585215	0.00220233	2.14956	0.000303286	0.000396494	1.77794	0.0215365	0.0368967	1.00082	0.997066	1	-1.20803	0.482087	0.784819	-1.20901	0.466095	0.580612
CfaAffx.9356.1.S1_at	EDEM1	ER degradation enhancer, mannosidase alpha-like 1	Canis familiaris	Cfa.39306	476547	ENSCAFG00000005608	pmrna9256	755357	ER degradation enhancer, mannosidase alpha-like 1	Edem1	ER degradation enhancer, mannosidase alpha-like 1	Mm.21596	192193	3	Group 2-4 moderately up-regulated	0.00022886	0.0130788	-1.0017	0.992748	1	-1.00363	0.983555	0.996611	3.25944	2.19919e-05	0.000131951	-1.00192	0.992795	1	3.26499	0.000101088	0.00337398	3.27127	6.73162e-05	0.00156767
CfaAffx.941.1.S1_s_at	RAB13	RAB13, member RAS oncogene family	Canis familiaris	---	612294	ENSCAFG00000017389	pmrna841	771479	RAB13, member RAS oncogene family					3	Group 2-4 moderately up-regulated	0.00118926	0.0409534	1.88837	0.00645003	0.0144809	2.1063	0.0010631	0.00123893	2.50977	0.00158554	0.0043922	1.11541	0.656101	0.7495	1.32906	0.339895	0.693931	1.19155	0.541361	0.643451
CfaAffx.9420.1.S1_at	NMI	N-myc (and STAT) interactor	Canis familiaris	Cfa.17823	476146	ENSCAFG00000005659	pmrna9320	759651	N-myc (and STAT) interactor	Nmi	N-myc (and STAT) interactor	Mm.7491	64685	3	Group 2-4 moderately up-regulated	1.35276e-05	0.00150819	1.9169	0.0014197	0.00435417	3.00723	1.04862e-06	4.7867e-06	1.96724	0.00498343	0.0109556	1.5688	0.0381352	0.105641	1.02626	0.917431	0.975932	-1.52865	0.0892415	0.182766
CfaAffx.9432.1.S1_at	SLC26A11	solute carrier family 26, member 11	Canis familiaris	Cfa.6145	483354	ENSCAFG00000005654	pmrna9332	760090	solute carrier family 26, member 11	Slc26a11	Solute carrier family 26, member 11	Mm.31869	268512	4	Group 2-4 moderately down-regulated	4.1342e-05	0.00371431	-1.29999	0.112732	0.148936	-2.55331	1.85135e-06	7.63891e-06	-1.31842	0.165454	0.207801	-1.96411	0.00106359	0.0243562	-1.01418	0.949166	0.982854	1.93664	0.00465124	0.0225986
CfaAffx.9444.1.S1_at	XDH	xanthine dehydrogenase	Canis familiaris	Cfa.12167	483028	ENSCAFG00000005609	pmrna9344	751145	xanthine dehydrogenase	Xdh	Xanthine dehydrogenase	Mm.11223	22436	3	Group 2-4 moderately up-regulated	3.59886e-05	0.00332354	3.42463	0.000184974	0.000910946	4.52251	6.24483e-06	2.06757e-05	2.38038	0.0169687	0.03024	1.32059	0.389003	0.502341	-1.43869	0.350828	0.700637	-1.89991	0.0957975	0.192717
CfaAffx.9471.1.S1_s_at	RNF213	ring finger protein 213	Canis familiaris	Cfa.18955	483355	ENSCAFG00000005675	pmrna9371	755735	ring finger protein 213	Rnf213	Ring finger protein 213	Mm.133342;Mm.425701	672511	3	Group 2-4 moderately up-regulated	3.4012e-13	3.57002e-10	12.288	1.34108e-11	4.18784e-10	23.2983	2.82401e-14	1.14123e-12	5.04113	1.35868e-06	1.40363e-05	1.89601	0.0127017	0.0545377	-2.43755	0.00477633	0.0516746	-4.62163	1.14636e-05	0.000463265
CfaAffx.9496.1.S1_at	MZB1	marginal zone B and B1 cell-specific protein	Canis familiaris	---	100688475	ENSCAFG00000005693	pmrna9396	771767	ENSCAFG00000005693					2	Group 4 highly up-regulated	4.71626e-05	0.00415542	1.06873	0.831808	0.872446	-1.02449	0.934388	0.953826	9.55655	3.41181e-06	3.0244e-05	-1.0949	0.799039	0.872718	8.94195	2.85141e-05	0.00130595	9.79057	1.0752e-05	0.000461664
CfaAffx.9573.1.S1_at	IDO1	indoleamine 2,3-dioxygenase 1	Canis familiaris	Cfa.19648	475574	ENSCAFG00000005750	pmrna9473	746900	indoleamine 2,3-dioxygenase 1	Ido1	Indoleamine 2,3-dioxygenase 1	Mm.392	15930	1	Group 2-4 highly up-regulated	3.37478e-12	2.30529e-09	22.7416	5.82705e-10	9.82563e-09	64.1153	4.6243e-13	1.0416e-11	30.6438	4.01802e-09	1.10415e-07	2.8193	0.00783801	0.0443186	1.34748	0.49522	0.798766	-2.09228	0.0893877	0.182766
CfaAffx.9573.1.S1_s_at	IDO1	indoleamine 2,3-dioxygenase 1	Canis familiaris	Cfa.19648	475574	ENSCAFG00000005750	pmrna9473	746900	indoleamine 2,3-dioxygenase 1	Ido1	Indoleamine 2,3-dioxygenase 1	Mm.392	15930	3	Group 2-4 moderately up-regulated	5.07733e-08	1.14399e-05	5.2285	3.75026e-05	0.000228003	16.7574	2.84725e-09	2.38544e-08	6.81032	6.54118e-05	0.000329215	3.20501	0.00462699	0.0356606	1.30254	0.562015	0.839357	-2.46059	0.0495668	0.115432
CfaAffx.9617.1.S1_s_at	FOLR2	folate receptor 2 (fetal)	Canis familiaris	Cfa.11362	476816	ENSCAFG00000005768	pmrna9517	771376	folate receptor 2 (fetal)	Folr2	Folate receptor 2 (fetal)	Mm.439666	14276	3	Group 2-4 moderately up-regulated	0.00119107	0.0409733	2.21079	0.00124968	0.00397469	2.25123	0.000553238	0.000677494	1.87396	0.0251584	0.0418965	1.01829	0.94201	0.975374	-1.17974	0.583517	0.854612	-1.20132	0.530198	0.633854
CfaAffx.9754.1.S1_s_at	LTBP1	latent transforming growth factor beta binding protein 1	Canis familiaris	Cfa.23392	475720	ENSCAFG00000005843	pmrna9654	750036	latent transforming growth factor beta binding protein 1					3	Group 2-4 moderately up-regulated	0.000457153	0.0211777	1.38268	0.351326	0.407017	2.58758	0.00670684	0.00739582	7.66792	5.08932e-05	0.000267921	1.87142	0.119205	0.213265	5.54569	0.00123999	0.0207774	2.96335	0.0246206	0.0688976
