# Supplementary material for: Transcriptional Changes in Canine Distemper Virus-Induced Demyelinating Leukoencephalitis Favor a Biphasic Mode of Demyelination
Source: PLoS One. 2014 Apr 22;9(4):e95917. doi: 10.1371/journal.pone.0095917 (PMC3995819; doi:10.1371/journal.pone.0095917)
Supplement: Table S2 — 442 genes differentially expressed in one or more of the pairwise post-hoc tests. The list of 780 DEPs was consolidated to a list of 442 DEGs. Genes were defined according to the integrative DAVID knowledgebase (DAVID ID) [38]. This table displays the DAVID IDs, gene titles according to the DAVID knowledgebase, the fold-changes, p-values and q-values of the multigroup LIMMA test and six pairwise post hoc tests, and an assignment to the corresponding Venn diagram subset shown in Figure 3. (XLSX) [file pone.0095917.s004.xlsx]

## Sheet: 442 DEG
															LIMMA 2vs1				LIMMA 3vs1				LIMMA 4vs1				LIMMA 3vs2				LIMMA 4vs2				LIMMA 4vs3
DAVID ID	DAVID Gene Title	Gene Symbol	Gene Title	Species Scientific Name	UniGene ID	Entrez Gene ID	Ensembl	Representative Public ID	Gene Symbol (Mus musculus)	Gene Title (Mus musculus)	Unigene (Mus musculus)	EntrezGene ID (Mus musculus)	Venny Intersection	Probe Set ID 2vs1	Fold change	p-value	q-value	Probe Set ID 3vs1	Fold change	p-value	q-value	Probe Set ID 4vs1	Fold change	p-value	q-value	Probe Set ID 3vs2	Fold change	p-value	q-value	Probe Set ID 4vs2	Fold change	p-value	q-value	Probe Set ID 4vs3	Fold change	p-value	q-value
745203	2'-5'-oligoadenylate synthetase 2, 69/71kDa	OAS2	2'-5'-oligoadenylate synthetase 2, 69/71kDa	Canis familiaris	Cfa.24645	611051	ENSCAFG00000023107	pmrna14016					UP Group 2, 3, 4	CfaAffx.14116.1.S1_at	80.242	1.3432e-14	2.63651e-12	CfaAffx.14116.1.S1_at	173.567	8.91557e-17	1.75e-14	CfaAffx.14116.1.S1_at	34.7624	6.94728e-11	5.39212e-09	CfaAffx.14116.1.S1_at	2.16304	0.016871	0.063859	CfaAffx.14116.1.S1_at	-2.3083	0.0298609	0.18133	CfaAffx.14116.1.S1_at	-4.99294	0.000120901	0.00215737
745340	phospholipase A2, group VII (platelet-activating factor acetylhydrolase, plasma)	PLA2G7	phospholipase A2, group VII (platelet-activating factor acetylhydrolase, plasma)	Canis familiaris	Cfa.3709	403848	ENSCAFG00000002037	NM_001003198.1	Pla2g7	Phospholipase A2, group VII (platelet-activating factor acetylhydrolase, plasma)	Mm.9277	27226	UP Group 3	Cfa.3709.1.S1_s_at	1.65432	0.0165364	0.0301339	Cfa.3709.1.S1_s_at	2.90052	5.65164e-06	1.90795e-05	Cfa.3709.1.S1_s_at	1.70935	0.0329222	0.0525989	Cfa.3709.1.S1_s_at	1.7533	0.0185056	0.0687209	Cfa.3709.1.S1_s_at	1.03327	0.903772	0.973041	Cfa.3709.1.S1_s_at	-1.69685	0.0526955	0.121076
745413	paraneoplastic antigen MA2	PNMA2	paraneoplastic Ma antigen 2	Canis familiaris	Cfa.40318	486108	ENSCAFG00000008813	pmrna13830	Pnma2	Paraneoplastic antigen MA2	Mm.44358	239157	DOWN Group 3	CfaAffx.13930.1.S1_at	-1.1358	0.478737	0.536529	CfaAffx.13930.1.S1_at	-2.45159	1.57314e-05	4.34909e-05	CfaAffx.13930.1.S1_at	-1.06697	0.765207	0.794704	CfaAffx.13930.1.S1_at	-2.15846	0.000833429	0.02423	CfaAffx.13930.1.S1_at	1.06451	0.798983	0.94313	CfaAffx.13930.1.S1_at	2.29771	0.00168648	0.0118832
745422	MHC class Ib	DLA-79	MHC class Ib	Canis familiaris	Cfa.14528	483594	ENSCAFG00000008234	DN394490	H2-M5	Histocompatibility 2, M region locus 5	Mm.246609	240095	UP Group 2, 3, 4	Cfa.17933.1.S1_s_at	10.4942	1.80421e-05	0.000119182	Cfa.17933.1.S1_s_at	36.9942	6.91833e-09	5.40101e-08	Cfa.14528.1.A1_at	9.33493	0.00100066	0.00306216	Cfa.17933.1.S1_s_at	3.52519	0.0190253	0.0696749	CfaAffx.13075.1.S1_at	1.34809	0.598222	0.857099	Cfa.17933.1.S1_s_at	-4.03307	0.0254094	0.0702464
745491	CD274 molecule	CD274	CD274 molecule	Canis familiaris	---	484186	ENSCAFG00000002120	pmrna3985	Cd274	CD274 antigen	Mm.245363	60533	UP Group 3	CfaAffx.4085.1.S1_at	1.88787	0.0260076	0.0431054	CfaAffx.4086.1.S1_s_at	3.72265	2.96165e-07	1.6148e-06	CfaAffx.4086.1.S1_s_at	1.44259	0.14182	0.181435	CfaAffx.4086.1.S1_s_at	2.17261	0.002209	0.028366	CfaAffx.4085.1.S1_at	-1.45953	0.313526	0.676372	CfaAffx.4085.1.S1_at	-2.71156	0.00984829	0.0362776
745526	glycoprotein (transmembrane) nmb	GPNMB	glycoprotein (transmembrane) nmb	Canis familiaris	Cfa.23699	482355	ENSCAFG00000002753	pmrna4935	Gpnmb	Glycoprotein (transmembrane) nmb	Mm.302602	93695	UP Group 3	CfaAffx.5035.1.S1_s_at	1.09125	0.87268	0.905636	CfaAffx.5035.1.S1_s_at	22.9182	2.24123e-06	8.74843e-06	CfaAffx.5035.1.S1_s_at	2.77677	0.131408	0.169535	CfaAffx.5035.1.S1_s_at	21.0018	4.64067e-05	0.017344	CfaAffx.5035.1.S1_s_at	2.54458	0.218876	0.584869	CfaAffx.5035.1.S1_s_at	-8.25355	0.00706513	0.0292788
745559	non-SMC element 4 homolog A (S. cerevisiae)	NSMCE4A	non-SMC element 4 homolog A (S. cerevisiae)	Canis familiaris	Cfa.15134	477849	ENSCAFG00000012419	pmrna19170	Nsmce4a	Non-SMC element 4 homolog A (S. cerevisiae)	Mm.21714	67872	UP Group 3	CfaAffx.19270.1.S1_at	1.40767	0.0179263	0.0320296	CfaAffx.19270.1.S1_at	2.02235	1.00413e-05	3.03226e-05	CfaAffx.19270.1.S1_at	1.29823	0.122678	0.159772	CfaAffx.19270.1.S1_at	1.43667	0.0263287	0.0847524	CfaAffx.19270.1.S1_at	-1.0843	0.664871	0.889516	CfaAffx.19270.1.S1_at	-1.55777	0.0205541	0.0597069
745569	G protein-coupled receptor 65	GPR65	G protein-coupled receptor 65	Canis familiaris	---	490821	ENSCAFG00000017342	pmrna26430	Gpr65	G-protein coupled receptor 65	Mm.378924	14744	UP Group 2, 3, 4	CfaAffx.26530.1.S1_at	2.713	0.0116443	0.0226619	CfaAffx.26530.1.S1_at	5.95138	2.5705e-05	6.27329e-05	CfaAffx.26530.1.S1_at	3.38452	0.0111185	0.021547	CfaAffx.26530.1.S1_at	2.19365	0.0708697	0.151911	CfaAffx.26530.1.S1_at	1.24752	0.662917	0.888124	CfaAffx.26530.1.S1_at	-1.75841	0.256196	0.380967
745574	microtubule-associated protein 9	LOC100688660	microtubule-associated protein 9-like	Canis familiaris	---	100688660	---	pmrna13343	Mtap9	Microtubule-associated protein 9	Mm.271269	213582	DOWN Group 3	CfaAffx.13443.1.S1_s_at	-1.16171	0.336087	0.391674	CfaAffx.13448.1.S1_s_at	-2.11881	0.000102974	0.000169444	CfaAffx.13448.1.S1_s_at	-1.49726	0.0647974	0.0934225	CfaAffx.13448.1.S1_s_at	-1.89274	0.00332213	0.0316989	CfaAffx.13448.1.S1_s_at	-1.33751	0.229602	0.596015	CfaAffx.13443.1.S1_s_at	1.95249	0.00304028	0.0169832
745793	ferritin, light polypeptide	FTL	ferritin, light polypeptide	Canis familiaris	Cfa.44996	477042	ENSCAFG00000003861 /// ENSCAFG00000025174	pmrna6497					UP Group 3	CfaAffx.6597.1.S1_s_at	1.37398	0.0736256	0.101772	CfaAffx.6597.1.S1_s_at	2.21963	4.24864e-05	8.76521e-05	CfaAffx.6597.1.S1_s_at	1.47002	0.0736303	0.104011	CfaAffx.6597.1.S1_s_at	1.61548	0.0204547	0.072435	CfaAffx.6597.1.S1_s_at	1.0699	0.774276	0.930497	CfaAffx.6597.1.S1_s_at	-1.50993	0.0802456	0.168847
745828	solute carrier family 6 (neurotransmitter transporter, betaine/GABA), member 12	SLC6A12	solute carrier family 6 (neurotransmitter transporter, betaine/GABA), member 12	Canis familiaris	Cfa.3885	404013	ENSCAFG00000015756	pmrna24053	Slc6a12	Solute carrier family 6 (neurotransmitter transporter, betaine/GABA), member 12	Mm.274506	14411	DOWN Group 3	CfaAffx.24153.1.S1_s_at	-1.83194	0.0292418	0.0474359	CfaAffx.24153.1.S1_s_at	-4.66653	1.76207e-06	7.33661e-06	CfaAffx.24153.1.S1_s_at	-1.16797	0.628152	0.674282	CfaAffx.24153.1.S1_s_at	-2.54732	0.00436164	0.0346056	CfaAffx.24153.1.S1_s_at	1.56848	0.220853	0.586949	CfaAffx.24153.1.S1_s_at	3.99542	0.000538852	0.00611887
745867	signal transducer and activator of transcription 1, 91kDa; signal transducer and activator of transcription 4	STAT1 /// STAT4	signal transducer and activator of transcription 1, 91kDa /// signal transducer and activator of transcription 4	Canis familiaris	Cfa.39292	478845 /// 488449	ENSCAFG00000009797	DN400312	Stat1	Signal transducer and activator of transcription 1	Mm.277406	20846	UP Group 2, 3, 4	Cfa.18084.1.S1_s_at	12.0332	1.25489e-12	5.38819e-11	Cfa.18084.1.S1_s_at	19.1883	7.84687e-15	3.71779e-13	Cfa.18084.1.S1_s_at	7.12214	6.47688e-09	1.54111e-07	CfaAffx.15419.1.S1_s_at	1.6608	0.00715706	0.0420132	Cfa.18084.1.S1_s_at	-1.68955	0.0495319	0.252063	CfaAffx.15419.1.S1_s_at	-2.7248	4.48897e-05	0.00120938
745901	tubulin, delta 1	LOC100688091	uncharacterized LOC100688091	Canis familiaris	---	100688091	---	DN407833					UP Group 3	Cfa.20907.1.S1_a_at	1.45028	0.0189609	0.0335294	Cfa.20907.1.S1_a_at	2.11017	1.6189e-05	4.431e-05	Cfa.20907.1.S1_a_at	1.46856	0.0422828	0.0655718	Cfa.20907.1.S1_a_at	1.45501	0.035259	0.10051	Cfa.20907.1.S1_a_at	1.0126	0.951231	0.982854	Cfa.20907.1.S1_a_at	-1.4369	0.0770787	0.164196
746057	acyl-CoA synthetase bubblegum family member 1	ACSBG1	acyl-CoA synthetase bubblegum family member 1	Canis familiaris	Cfa.7297	479067	ENSCAFG00000014189	pmrna21797	Acsbg1	Acyl-CoA synthetase bubblegum family member 1	Mm.20592	94180	DOWN Group 2, 3	CfaAffx.21897.1.S1_s_at	-2.70159	0.000267324	0.00124933	CfaAffx.21897.1.S1_s_at	-3.69372	3.68522e-06	1.35027e-05	CfaAffx.21897.1.S1_s_at	-1.69998	0.0721906	0.102363	CfaAffx.21897.1.S1_s_at	-1.36724	0.248752	0.364377	CfaAffx.21897.1.S1_s_at	1.58919	0.159608	0.503406	CfaAffx.21897.1.S1_s_at	2.17281	0.0192021	0.0577325
746306	radical S-adenosyl methionine domain containing 2	RSAD2	radical S-adenosyl methionine domain containing 2	Canis familiaris	---	609005	ENSCAFG00000003293	pmrna5763	Rsad2	Radical S-adenosyl methionine domain containing 2	Mm.24045	58185	UP Group 2, 3, 4	CfaAffx.5863.1.S1_at	10.7956	1.58448e-07	1.6493e-06	CfaAffx.5863.1.S1_at	25.0074	1.95848e-10	2.33525e-09	CfaAffx.5863.1.S1_at	3.17151	0.00747905	0.015523	CfaAffx.5863.1.S1_at	2.31645	0.0326899	0.0966211	CfaAffx.5863.1.S1_at	-3.40392	0.0113994	0.0973767	CfaAffx.5863.1.S1_at	-7.88502	7.51554e-05	0.00166982
746326	hect domain and RLD 6	HERC6	HECT and RLD domain containing E3 ubiquitin protein ligase family member 6	Canis familiaris	Cfa.18034	609237	ENSCAFG00000009781	pmrna15249	Herc5	Hect domain and RLD 5	Mm.297393	67138	UP Group 2, 3, 4	CfaAffx.15349.1.S1_at	28.05	2.53071e-15	6.9544e-13	CfaAffx.15349.1.S1_at	44.2578	3.47182e-17	1.19257e-14	CfaAffx.15349.1.S1_at	12.1795	7.06391e-11	5.39212e-09	CfaAffx.15349.1.S1_at	1.57782	0.0415379	0.111037	CfaAffx.15349.1.S1_at	-2.30305	0.00327995	0.0406005	CfaAffx.15349.1.S1_at	-3.63379	2.44031e-05	0.000762043
746335	DEAD (Asp-Glu-Ala-Asp) box polypeptide 60	DDX60	DEAD (Asp-Glu-Ala-Asp) box polypeptide 60	Canis familiaris	---	475493	ENSCAFG00000009003	pmrna14123	Ddx60	DEAD (Asp-Glu-Ala-Asp) box polypeptide 60	Mm.275233	234311	UP Group 2, 3, 4	CfaAffx.14223.1.S1_at	25.5004	2.31805e-08	2.84375e-07	CfaAffx.14223.1.S1_at	39.852	6.57365e-10	6.54507e-09	CfaAffx.14223.1.S1_at	31.3208	2.21021e-07	3.0675e-06	CfaAffx.14223.1.S1_at	1.5628	0.332249	0.446977	CfaAffx.14226.1.S1_s_at	-1.41349	0.583012	0.854612	CfaAffx.14226.1.S1_s_at	-1.89158	0.300327	0.421932
746382	TIMP metallopeptidase inhibitor 1	TIMP1	TIMP metallopeptidase inhibitor 1	Canis familiaris	Cfa.3680	403816	ENSCAFG00000015155	NM_001003182.1	Timp1	Tissue inhibitor of metalloproteinase 1	Mm.8245	21857	UP Group 2, 3, 4	Cfa.3680.1.S1_s_at	5.27405	8.51707e-05	0.000483572	Cfa.3680.1.S1_s_at	15.9791	1.45337e-08	1.08529e-07	Cfa.3680.1.S1_s_at	19.4452	3.59112e-07	4.69924e-06	Cfa.3680.1.S1_s_at	3.02976	0.01072	0.0497611	Cfa.3680.1.S1_s_at	3.68695	0.0124892	0.103205	Cfa.3680.1.S1_s_at	1.21691	0.678306	0.757785
746431	leucine-rich repeat LGI family, member 2	LGI2	leucine-rich repeat LGI family, member 2	Canis familiaris	---	488853	ENSCAFG00000016480	pmrna25130	Lgi2	Leucine-rich repeat LGI family, member 2	Mm.44721	246316	DOWN Group 3	CfaAffx.25230.1.S1_s_at	-1.11215	0.600137	0.659671	CfaAffx.25230.1.S1_s_at	-2.45182	7.55957e-05	0.000134719	CfaAffx.25230.1.S1_s_at	-1.7653	0.027861	0.0454104	CfaAffx.25230.1.S1_s_at	-2.20457	0.00198451	0.0281443	CfaAffx.25230.1.S1_s_at	-1.58728	0.105418	0.395748	CfaAffx.25230.1.S1_s_at	1.3889	0.228514	0.350814
746508	similar to Protein C10orf57 homolog	C4H10orf57	chromosome 4 open reading frame, human C10orf57	Canis familiaris	Cfa.46324	610526	ENSCAFG00000015748	pmrna24021	ENSMUSG00000021867;ENSMUSG00000072676	Predicted gene, ENSMUSG00000021867;Predicted gene, ENSMUSG00000072676	Mm.458697;Mm.459796	100039257;100039192	DOWN Group 3	CfaAffx.24121.1.S1_at	-1.17669	0.335065	0.390913	CfaAffx.24121.1.S1_at	-2.44446	6.44357e-06	2.11806e-05	CfaAffx.24121.1.S1_at	-1.16107	0.463732	0.512605	CfaAffx.24121.1.S1_at	-2.07742	0.00070956	0.0232127	CfaAffx.24121.1.S1_at	1.01345	0.953538	0.982866	CfaAffx.24121.1.S1_at	2.10535	0.00244091	0.0150395
746699	ENSCAFG00000003492	CPED1	cadherin-like and PC-esterase domain containing 1	Canis familiaris	Cfa.12537	475300	ENSCAFG00000003492	pmrna6080					UP Group 4	CfaAffx.6180.1.S1_s_at	1.65295	0.00731661	0.0158565	CfaAffx.6180.1.S1_s_at	1.55186	0.0117239	0.012856	CfaAffx.6180.1.S1_s_at	2.76421	5.57208e-05	0.000288907	CfaAffx.6180.1.S1_s_at	-1.06515	0.74897	0.832878	CfaAffx.6180.1.S1_s_at	1.67229	0.03881	0.216768	CfaAffx.6180.1.S1_s_at	1.78123	0.0182012	0.0558869
746703	ets variant 6	ETV6	ets variant 6	Canis familiaris	---	486685	ENSCAFG00000013371	pmrna20592	Etv6	Ets variant gene 6 (TEL oncogene)	Mm.269995	14011	UP Group 3, 4	CfaAffx.20692.1.S1_at	1.83501	0.00361062	0.00905292	CfaAffx.20692.1.S1_at	2.58291	1.66641e-05	4.49831e-05	CfaAffx.20692.1.S1_at	3.05445	5.51461e-05	0.000287011	CfaAffx.20692.1.S1_at	1.40757	0.123201	0.217581	CfaAffx.20692.1.S1_at	1.66454	0.0599653	0.286085	CfaAffx.20692.1.S1_at	1.18256	0.508505	0.615582
746767	chemokine (C-X-C motif) ligand 16	CXCL16	chemokine (C-X-C motif) ligand 16	Canis familiaris	Cfa.39305	607514	ENSCAFG00000015892	pmrna24252	Cxcl16	Chemokine (C-X-C motif) ligand 16	Mm.477542	66102	UP Group 2, 3, 4	CfaAffx.24352.1.S1_at	5.5515	0.000448326	0.00184431	CfaAffx.24352.1.S1_at	7.4176	3.61402e-05	7.78317e-05	CfaAffx.24352.1.S1_at	4.45494	0.00745656	0.0154997	CfaAffx.24352.1.S1_at	1.33614	0.551097	0.654876	CfaAffx.24352.1.S1_at	-1.24615	0.70677	0.910124	CfaAffx.24352.1.S1_at	-1.66503	0.371394	0.493039
746811	ATPase, Na+/K+ transporting, alpha 2 (+) polypeptide	ATP1A2	ATPase, Na+/K+ transporting, alpha 2 polypeptide	Canis familiaris	Cfa.37945	488636	ENSCAFG00000012174	pmrna19156	Atp1a2	ATPase, Na+/K+ transporting, alpha 2 polypeptide	Mm.207432	98660	DOWN Group 3, 4	CfaAffx.19256.1.S1_s_at	-1.25464	0.308185	0.36254	CfaAffx.19256.1.S1_s_at	-2.13465	0.00111543	0.00129662	CfaAffx.19256.1.S1_s_at	-3.37583	0.000115281	0.000526231	CfaAffx.19256.1.S1_s_at	-1.70141	0.042411	0.112047	CfaAffx.19256.1.S1_s_at	-2.69068	0.00294875	0.0373362	CfaAffx.19256.1.S1_s_at	-1.58145	0.126434	0.233181
746880	splicing factor, arginine/serine-rich 18	PNISR	PNN-interacting serine/arginine-rich protein	Canis familiaris	Cfa.32896	475005	ENSCAFG00000003471	CF412131	Sfrs18	Splicing factor, arginine/serine-rich 18	Mm.100117	66625	UP Group 3	Cfa.11880.1.A1_at	1.70739	6.86309e-05	0.000399571	Cfa.11880.1.A1_at	2.4397	1.04549e-08	7.93652e-08	Cfa.11880.1.A1_at	1.28241	0.077617	0.108601	Cfa.11880.1.A1_at	1.42891	0.0094984	0.0477543	Cfa.11880.1.A1_at	-1.33139	0.072996	0.318401	Cfa.11880.1.A1_at	-1.90244	0.000218501	0.00329913
746900	indoleamine 2,3-dioxygenase 1	IDO1	indoleamine 2,3-dioxygenase 1	Canis familiaris	Cfa.19648	475574	ENSCAFG00000005750	pmrna9473	Ido1	Indoleamine 2,3-dioxygenase 1	Mm.392	15930	UP Group 2, 3, 4	CfaAffx.9573.1.S1_at	22.7416	5.82705e-10	9.82563e-09	CfaAffx.9573.1.S1_at	64.1153	4.6243e-13	1.0416e-11	CfaAffx.9573.1.S1_at	30.6438	4.01802e-09	1.10415e-07	Cfa.19648.1.S1_at	4.03187	0.000886315	0.0243562	Cfa.19648.1.S1_at	2.13409	0.0998807	0.389379	CfaAffx.9573.1.S1_s_at	-2.46059	0.0495668	0.115432
746936	lymphocyte antigen 86	LY86	lymphocyte antigen 86	Canis familiaris	Cfa.15473	478712	ENSCAFG00000009516	CO678286	Ly86	Lymphocyte antigen 86	Mm.2639	17084	UP Group 2, 3	Cfa.15473.1.A1_at	6.28508	0.000576354	0.00217558	Cfa.15473.1.A1_at	9.66072	2.47911e-05	6.09354e-05	Cfa.15473.1.A1_at	2.86726	0.0730213	0.103328	Cfa.15473.1.A1_at	1.53709	0.422592	0.534661	CfaAffx.14972.1.S1_at	-2.27618	0.206694	0.573797	Cfa.15473.1.A1_at	-3.36932	0.0600352	0.134565
746983	proprotein convertase subtilisin/kexin type 7	PCSK7	proprotein convertase subtilisin/kexin type 7	Canis familiaris	Cfa.4651	479423	ENSCAFG00000013143	pmrna20260	Pcsk7	Proprotein convertase subtilisin/kexin type 7	Mm.3255	18554	DOWN Group 4	CfaAffx.20360.1.S1_at	-1.5897	0.00495211	0.0116311	CfaAffx.20360.1.S1_at	-1.56393	0.00404955	0.00449805	CfaAffx.20360.1.S1_at	-2.02583	0.000704158	0.00227116	CfaAffx.20360.1.S1_at	1.01648	0.92433	0.965068	CfaAffx.20360.1.S1_at	-1.27435	0.24943	0.611995	CfaAffx.20360.1.S1_at	-1.29535	0.205541	0.324986
747055	adenylate cyclase 5	ADCY5	adenylate cyclase 5	Canis familiaris	Cfa.1267	403859	---	M88649.1	Adcy5	Adenylate cyclase 5	Mm.41137	224129	DOWN Group 3	Cfa.1267.2.S1_at	-1.59892	0.0101941	0.0205677	Cfa.1267.2.S1_at	-2.4592	7.44386e-06	2.38969e-05	Cfa.1267.2.S1_at	-1.09169	0.670972	0.713556	Cfa.1267.2.S1_at	-1.53805	0.0339549	0.0976027	Cfa.1267.2.S1_at	1.46463	0.111301	0.405644	Cfa.1267.2.S1_at	2.25266	0.00133028	0.0105654
747114	protein tyrosine phosphatase, receptor type, C	PTPRC	protein tyrosine phosphatase, receptor type, C	Canis familiaris	Cfa.18906	490255	ENSCAFG00000011265	DN264810	Ptprc	Protein tyrosine phosphatase, receptor type, C	Mm.391573	19264	UP Group 2, 3, 4	Cfa.17809.1.S1_s_at	2.66323	0.00671184	0.0149952	Cfa.17809.1.S1_s_at	3.73908	0.000279521	0.000371793	Cfa.17809.1.S1_s_at	4.13565	0.00164809	0.0045109	Cfa.17809.1.S1_s_at	1.40397	0.375002	0.490716	Cfa.17809.1.S1_s_at	1.55287	0.340653	0.694447	Cfa.17809.1.S1_s_at	1.10606	0.820045	0.8639
747127	apolipoprotein F	APOF	apolipoprotein F	Canis familiaris	Cfa.14530	474405	---	CO674890	Apof	Apolipoprotein F	Mm.26513	103161	UP Group 3	Cfa.14530.1.A1_at	1.42513	0.0436081	0.0658435	Cfa.14530.1.A1_at	2.84371	6.62904e-07	3.18472e-06	Cfa.14530.1.A1_at	1.70202	0.0144567	0.0266292	Cfa.14530.1.A1_at	1.9954	0.00127108	0.0254105	Cfa.14530.1.A1_at	1.1943	0.443932	0.76636	Cfa.14530.1.A1_at	-1.67078	0.0289635	0.0763836
747189	TAP binding protein (tapasin)	TAPBP	TAP binding protein (tapasin)	Canis familiaris	Cfa.46213	481740	ENSCAFG00000000972	DN265718	Tapbp	TAP binding protein	Mm.154457	21356	UP Group 2, 3, 4	Cfa.21518.1.S1_s_at	3.9612	1.33063e-06	1.12857e-05	Cfa.21518.1.S1_s_at	8.33166	2.07426e-10	2.41528e-09	Cfa.17457.1.S1_at	2.22231	0.00130632	0.00376313	Cfa.21518.1.S1_s_at	2.10332	0.00568428	0.0384739	Cfa.21518.1.S1_s_at	-2.27337	0.0103614	0.0935841	Cfa.21518.1.S1_s_at	-4.78162	1.28103e-05	0.000489459
747204	ENSCAFG00000017712	IGSF6	immunoglobulin superfamily, member 6	Canis familiaris	---	100684869	ENSCAFG00000017712	pmrna27012					UP Group 2, 3	CfaAffx.27112.1.S1_at	4.31224	0.00207001	0.00585225	CfaAffx.27112.1.S1_at	5.7699	0.000187995	0.000269911	CfaAffx.27112.1.S1_at	2.47182	0.0904295	0.122645	CfaAffx.27112.1.S1_at	1.33803	0.550676	0.654876	CfaAffx.27112.1.S1_at	-1.74456	0.347085	0.700488	CfaAffx.27112.1.S1_at	-2.33427	0.144437	0.255086
747231	bridging integrator 2	BIN2	bridging integrator 2	Canis familiaris	Cfa.7519	486539	---	CO600375	Bin2	Bridging integrator 2	Mm.459097	668218	UP Group 2, 3, 4	Cfa.7519.1.A1_at	3.52862	0.000630318	0.00231566	Cfa.7519.1.A1_at	3.67493	0.000236057	0.00032113	Cfa.7519.1.A1_at	4.92565	0.000412581	0.00149574	Cfa.7519.1.A1_at	1.04146	0.912223	0.958252	Cfa.7519.1.A1_at	1.39591	0.455633	0.772926	Cfa.7519.1.A1_at	1.34034	0.498163	0.607883
747318	similar to Ig heavy chain V-III region VH26 precursor	---	---	Canis familiaris	---	---	---	DN272136					UP Group 4	Cfa.4556.3.A1_s_at	1.18182	0.755483	0.807809	Cfa.4556.3.A1_a_at	-1.28407	0.627643	0.658809	Cfa.4556.3.A1_a_at	140.885	9.48615e-08	1.46449e-06	Cfa.4556.3.A1_a_at	-1.2905	0.682672	0.773778	Cfa.4556.3.A1_a_at	140.183	7.32206e-07	6.28782e-05	Cfa.4556.3.A1_a_at	180.906	1.91936e-07	1.55129e-05
747361	endothelial PAS domain protein 1	EPAS1	endothelial PAS domain protein 1	Canis familiaris	Cfa.35566	474578	---	DN428943	Epas1	Endothelial PAS domain protein 1	Mm.1415	13819	DOWN Group 3	Cfa.17625.1.S1_at	-1.81564	0.0040735	0.00995906	Cfa.17625.1.S1_at	-2.28575	9.30719e-05	0.000156909	Cfa.17625.1.S1_at	-1.71862	0.0256977	0.0425405	Cfa.17625.1.S1_at	-1.25893	0.291572	0.40672	Cfa.17625.1.S1_at	1.05645	0.832914	0.953062	Cfa.17625.1.S1_at	1.32999	0.264016	0.386482
747388	epithelial membrane protein 3	EMP3	epithelial membrane protein 3	Canis familiaris	Cfa.649	484408	ENSCAFG00000004034	CF411555	Emp3	Epithelial membrane protein 3	Mm.20829	13732	UP Group 3, 4	Cfa.649.1.S1_s_at	1.19295	0.497416	0.555724	Cfa.649.1.S1_s_at	2.65798	0.000452885	0.000567759	Cfa.649.1.S1_s_at	4.85191	3.4105e-05	0.000191266	Cfa.649.1.S1_s_at	2.22808	0.0111765	0.0506817	Cfa.649.1.S1_s_at	4.06716	0.00054142	0.0116236	Cfa.649.1.S1_s_at	1.82541	0.0896246	0.182978
747447	ENSCAFG00000025115	LOC100685792	interferon-activable protein 203-like	Canis familiaris	---	100685792	---	CO586666					UP Group 2, 3, 4	Cfa.9955.1.A1_at	9.42451	2.3631e-08	2.87336e-07	Cfa.9955.1.A1_at	15.146	1.97153e-10	2.33525e-09	Cfa.9955.1.A1_at	13.9772	4.08083e-08	7.2819e-07	Cfa.9955.1.A1_at	1.60708	0.14251	0.240256	Cfa.20723.1.S1_at	1.52161	0.313749	0.676372	Cfa.20723.1.S1_at	1.08602	0.836268	0.875787
747640	guanylate binding protein 1, interferon-inducible, 67kDa	GBP1	guanylate binding protein 1, interferon-inducible	Canis familiaris	Cfa.19015	490172	ENSCAFG00000020204	pmrna30840					UP Group 2, 3, 4	CfaAffx.30940.1.S1_s_at	30.4613	2.77276e-09	3.9276e-08	CfaAffx.30940.1.S1_s_at	88.4019	3.58433e-12	6.15608e-11	CfaAffx.30940.1.S1_s_at	55.4633	4.96073e-09	1.26223e-07	CfaAffx.30940.1.S1_s_at	2.9021	0.0190806	0.0696749	CfaAffx.30940.1.S1_s_at	1.82078	0.252481	0.613998	Cfa.19015.1.S1_s_at	-1.82433	0.26409	0.386482
747735	solute carrier family 11 (proton-coupled divalent metal ion transporters), member 1	SLC11A1	solute carrier family 11 (proton-coupled divalent metal ion transporters), member 1	Canis familiaris	Cfa.14639	478909	---	NM_001013851.1	Slc11a1	Solute carrier family 11 (proton-coupled divalent metal ion transporters), member 1	Mm.2913	18173	UP Group 2, 3, 4	Cfa.14639.1.S1_at	6.30179	4.96449e-06	3.81033e-05	Cfa.14639.1.S1_at	7.78419	3.58485e-07	1.91657e-06	Cfa.14639.1.S1_at	4.90553	0.000343166	0.00128828	CfaAffx.22578.1.S1_s_at	1.2475	0.465234	0.570052	Cfa.14639.1.S1_at	-1.28463	0.566605	0.843728	Cfa.14639.1.S1_at	-1.58682	0.279586	0.401412
747739	prosaposin	PSAP	prosaposin	Canis familiaris	Cfa.39655	479240	---	CX002722	Psap	Prosaposin	Mm.277498	19156	UP Group 4	Cfa.16263.1.S1_at	1.7401	0.000868131	0.00300456	Cfa.16263.1.S1_at	1.87527	0.000117145	0.000186509	Cfa.16263.1.S1_at	2.06214	0.000413836	0.00149634	Cfa.16263.1.S1_at	1.07768	0.655461	0.7495	Cfa.16263.1.S1_at	1.18507	0.403589	0.740363	Cfa.16263.1.S1_at	1.09965	0.627704	0.722285
747788	syndecan 4	SDC4	syndecan 4	Canis familiaris	Cfa.44772	485893	---	BU749620	Sdc4	Syndecan 4	Mm.477724	20971	UP Group 2, 3, 4	Cfa.21446.1.S1_at	2.14072	0.0025592	0.00699075	Cfa.21446.1.S1_at	2.65072	0.000118531	0.000187881	Cfa.21446.1.S1_at	2.22588	0.00751671	0.0155776	Cfa.21446.1.S1_at	1.23824	0.413892	0.526076	Cfa.21446.1.S1_at	1.03978	0.900881	0.973041	Cfa.21446.1.S1_at	-1.19086	0.565947	0.665763
747931	similar to Interferon regulatory factor 7 (IRF-7)	---	---	Canis familiaris	---	---	ENSCAFG00000006557	pmrna10679					UP Group 2, 3, 4	CfaAffx.10779.1.S1_at	45.4173	8.61844e-14	7.91668e-12	CfaAffx.10779.1.S1_at	113.538	1.83506e-16	2.52137e-14	CfaAffx.10779.1.S1_at	24.6532	1.80684e-10	9.93039e-09	CfaAffx.10779.1.S1_at	2.49988	0.00367549	0.0317618	CfaAffx.10779.1.S1_at	-1.84225	0.0876957	0.358613	CfaAffx.10779.1.S1_at	-4.60541	0.000117608	0.00215458
747953	interleukin 10 receptor, beta	IL10RB /// LOC100856489	interleukin 10 receptor, beta /// interleukin-10 receptor subunit beta-like	Canis familiaris	Cfa.35221	100856489 /// 478404	ENSCAFG00000009071	pmrna14221	Il10rb	Interleukin 10 receptor, beta	Mm.4154	16155	UP Group 2, 3, 4	CfaAffx.14321.1.S1_at	2.1794	0.00176449	0.00522503	CfaAffx.14321.1.S1_at	2.91352	2.94628e-05	6.81513e-05	Cfa.4778.1.A1_at	2.04106	0.0116814	0.0224793	Cfa.4778.1.A1_at	1.48792	0.118018	0.211692	CfaAffx.14321.1.S1_at	-1.17499	0.600189	0.858127	CfaAffx.14321.1.S1_at	-1.57078	0.137641	0.247863
748022	breast cancer 2, early onset	BRCA2	breast cancer 2, early onset	Canis familiaris	Cfa.9868	474180	ENSCAFG00000006383	CO588191	Brca2	Breast cancer 2	Mm.236256	12190	UP Group 3, 4	Cfa.9868.1.A1_at	1.69694	0.0197093	0.03463	Cfa.9868.1.A1_at	3.54884	1.41664e-06	6.15969e-06	Cfa.9868.1.A1_at	2.17379	0.00584982	0.012618	Cfa.9868.1.A1_at	2.09132	0.00532999	0.0373643	Cfa.9868.1.A1_at	1.28101	0.401958	0.739344	Cfa.9868.1.A1_at	-1.63256	0.0939845	0.189904
748029	podoplanin	PDPN	podoplanin	Canis familiaris	Cfa.3749	403886	ENSCAFG00000016363	pmrna24965	Pdpn	Podoplanin	Mm.2976	14726	UP Group 2, 3, 4	CfaAffx.25065.1.S1_s_at	3.58034	0.00155433	0.00469375	CfaAffx.25065.1.S1_at	5.30976	2.5119e-05	6.15215e-05	CfaAffx.25065.1.S1_at	5.02923	0.000680149	0.00220928	CfaAffx.25065.1.S1_at	1.74538	0.164354	0.265816	CfaAffx.25065.1.S1_at	1.65317	0.293707	0.651945	CfaAffx.25065.1.S1_s_at	-1.11874	0.815026	0.862083
748037	adenylate cyclase 2 (brain)	ADCY2	adenylate cyclase 2 (brain)	Canis familiaris	Cfa.7446	478624	ENSCAFG00000010238	pmrna15948	Adcy2	Adenylate cyclase 2	Mm.390617	210044	DOWN Group 3	CfaAffx.16048.1.S1_s_at	-1.58054	0.0239806	0.0401821	CfaAffx.16048.1.S1_s_at	-3.01504	2.22289e-06	8.70159e-06	CfaAffx.16048.1.S1_s_at	-1.46024	0.113211	0.148711	Cfa.7446.1.A1_at	-1.95252	0.00220333	0.028366	CfaAffx.16048.1.S1_s_at	1.08238	0.763816	0.930497	CfaAffx.16048.1.S1_s_at	2.06475	0.00837921	0.0325227
748217	optineurin	OPTN	optineurin	Canis familiaris	Cfa.34743	478003	ENSCAFG00000004769	pmrna7992	Optn	Optineurin	Mm.116942	71648	UP Group 3	CfaAffx.8092.1.S1_s_at	1.58814	0.000415162	0.00172858	CfaAffx.8092.1.S1_s_at	2.04399	5.86468e-07	2.85747e-06	CfaAffx.8092.1.S1_s_at	1.56107	0.00338571	0.00813281	CfaAffx.8092.1.S1_s_at	1.28704	0.0610842	0.138956	CfaAffx.8092.1.S1_s_at	-1.01734	0.912524	0.975932	CfaAffx.8092.1.S1_s_at	-1.30935	0.0848528	0.177185
748244	translocase of outer mitochondrial membrane 34	TOMM34	translocase of outer mitochondrial membrane 34	Canis familiaris	Cfa.4604	477239	ENSCAFG00000009591	CO587093	Tomm34	Translocase of outer mitochondrial membrane 34	Mm.23173	67145	DOWN Group 3	Cfa.4604.1.A1_at	-1.3473	0.0429795	0.065325	Cfa.4604.1.A1_at	-2.12722	6.29821e-06	2.08023e-05	Cfa.4604.1.A1_at	-1.14578	0.428858	0.479066	Cfa.4604.1.A1_at	-1.57887	0.00828769	0.0449373	Cfa.4604.1.A1_at	1.17588	0.405434	0.742754	Cfa.4604.1.A1_at	1.85657	0.00274753	0.0160643
748359	cathepsin Z	CTSZ	cathepsin Z	Canis familiaris	Cfa.12490	611983	ENSCAFG00000012183	CO700415	Ctsz	Cathepsin Z	Mm.156919	64138	UP Group 4	Cfa.12490.1.A1_at	1.14146	0.422095	0.478909	CfaAffx.18934.1.S1_at	1.90626	0.00137476	0.00157937	Cfa.12490.1.A1_at	2.43719	0.00013762	0.000601354	CfaAffx.18934.1.S1_at	1.67083	0.0257059	0.0833018	Cfa.12490.1.A1_at	2.13515	0.00229884	0.0312733	Cfa.12490.1.A1_at	1.30839	0.223713	0.345196
748416	CD180 molecule	CD180	CD180 molecule	Canis familiaris	---	487234	ENSCAFG00000007594	pmrna12142	Cd180	CD180 antigen	Mm.373974	17079	UP Group 2, 3	CfaAffx.12242.1.S1_at	2.99925	0.00200442	0.00572572	CfaAffx.12242.1.S1_at	3.52848	0.000291176	0.00038395	CfaAffx.12242.1.S1_at	2.0627	0.0715838	0.101818	CfaAffx.12242.1.S1_at	1.17646	0.655928	0.7495	CfaAffx.12242.1.S1_at	-1.45404	0.397393	0.734883	CfaAffx.12242.1.S1_at	-1.71061	0.214107	0.333715
748445	protein phosphatase 1M (PP2C domain containing)	PPM1M	protein phosphatase, Mg2+/Mn2+ dependent, 1M	Canis familiaris	Cfa.17553	484739	---	DN435095	Ppm1m	Protein phosphatase 1M	Mm.23018	67905	UP Group 4	Cfa.17553.1.S1_at	1.44456	0.0116437	0.0226619	Cfa.17553.1.S1_at	1.68343	0.000394134	0.00050189	Cfa.17553.1.S1_at	2.27702	3.82094e-05	0.00021014	Cfa.17553.1.S1_at	1.16536	0.327574	0.443435	Cfa.17553.1.S1_at	1.57628	0.0213287	0.148008	Cfa.17553.1.S1_at	1.35261	0.1042	0.203367
748569	insulin-like growth factor binding protein 4	IGFBP4	insulin-like growth factor binding protein 4	Canis familiaris	Cfa.39661	608158	---	BU744859	Igfbp4	Insulin-like growth factor binding protein 4	Mm.233799	16010	UP Group 2, 3	Cfa.17073.1.S1_at	2.04017	0.00272244	0.00726336	Cfa.17073.1.S1_at	2.92624	1.71217e-05	4.59477e-05	Cfa.17073.1.S1_at	1.93498	0.0175133	0.0310493	Cfa.17073.1.S1_at	1.43431	0.150107	0.24849	Cfa.17073.1.S1_at	-1.05436	0.857927	0.96076	Cfa.17073.1.S1_at	-1.51228	0.157252	0.269744
748588	gamma-aminobutyric acid (GABA) A receptor, gamma 1	LOC100856619	gamma-aminobutyric acid receptor subunit gamma-1-like	Canis familiaris	---	100856619	ENSCAFG00000001878	pmrna3641	Gabrg1	Gamma-aminobutyric acid (GABA) A receptor, subunit gamma 1	Mm.255292	14405	DOWN Group 3, 4	CfaAffx.3741.1.S1_at	-2.05105	0.034523	0.054327	CfaAffx.3741.1.S1_at	-3.75239	0.000196749	0.00027927	CfaAffx.3741.1.S1_at	-3.55559	0.00330065	0.00798433	CfaAffx.3741.1.S1_at	-1.8295	0.110541	0.203052	CfaAffx.3741.1.S1_at	-1.73355	0.222822	0.589898	CfaAffx.3741.1.S1_at	1.05535	0.900326	0.920188
748700	erythrocyte membrane protein band 4.1-like 1	EPB41L1	erythrocyte membrane protein band 4.1-like 1	Canis familiaris	Cfa.11697	485855	---	CO690347					DOWN Group 3	Cfa.11697.1.A1_at	-1.38964	0.0318387	0.0512252	Cfa.11697.1.A1_at	-2.01736	2.71478e-05	6.47589e-05	Cfa.11697.1.A1_at	-1.39144	0.0712941	0.101511	Cfa.11697.1.A1_at	-1.45171	0.032497	0.0965643	Cfa.11697.1.A1_at	-1.0013	0.994817	0.997146	Cfa.11697.1.A1_at	1.44983	0.0645976	0.142011
748703	poly (ADP-ribose) polymerase family, member 14	PARP14	poly (ADP-ribose) polymerase family, member 14	Canis familiaris	---	608688	ENSCAFG00000011970	pmrna18499	Parp14	Poly (ADP-ribose) polymerase family, member 14	Mm.244406	547253	UP Group 2, 3, 4	CfaAffx.18599.1.S1_at	47.5615	8.57694e-12	3.02172e-10	CfaAffx.18599.1.S1_at	68.1783	3.50741e-13	8.33288e-12	CfaAffx.18599.1.S1_at	36.7852	1.56204e-09	4.99125e-08	CfaAffx.18599.1.S1_at	1.43348	0.324092	0.439588	CfaAffx.18599.1.S1_at	-1.29295	0.556999	0.836412	CfaAffx.18599.1.S1_at	-1.85342	0.152644	0.264222
748786	basic leucine zipper transcription factor, ATF-like	BATF	basic leucine zipper transcription factor, ATF-like	Canis familiaris	Cfa.18264	611951	ENSCAFG00000017044	pmrna25967	Batf	Basic leucine zipper transcription factor, ATF-like	Mm.6672	53314	UP Group 2, 3	CfaAffx.26067.1.S1_s_at	2.1572	0.0070416	0.0155132	CfaAffx.26067.1.S1_s_at	3.46209	3.55121e-05	7.67511e-05	CfaAffx.26067.1.S1_s_at	1.69359	0.108738	0.144076	CfaAffx.26067.1.S1_s_at	1.6049	0.123897	0.217971	CfaAffx.26067.1.S1_s_at	-1.27374	0.505285	0.808221	CfaAffx.26067.1.S1_s_at	-2.04423	0.0500271	0.116307
748925	carbohydrate sulfotransferase 10	CHST10	carbohydrate sulfotransferase 10	Canis familiaris	Cfa.15141	474555	ENSCAFG00000002235	pmrna4132	Chst10	Carbohydrate sulfotransferase 10	Mm.260054	98388	DOWN Group 3	CfaAffx.4232.1.S1_at	-1.33912	0.116496	0.153319	CfaAffx.4232.1.S1_at	-2.18279	0.000106793	0.000173854	CfaAffx.4232.1.S1_at	-1.02012	0.927762	0.939035	CfaAffx.4232.1.S1_at	-1.63002	0.0248049	0.0823289	CfaAffx.4232.1.S1_at	1.31271	0.279663	0.640429	CfaAffx.4232.1.S1_at	2.13974	0.00392047	0.0201219
748954	CD44 molecule (Indian blood group)	CD44	CD44 molecule (Indian blood group)	Canis familiaris	Cfa.3800	403939	---	Z27115.1					UP Group 3, 4	Cfa.3800.2.S1_at	1.73068	0.141397	0.181062	Cfa.3800.2.S1_at	5.07078	7.16722e-05	0.000130143	Cfa.3800.2.S1_at	7.28558	0.000135583	0.000597086	Cfa.3800.2.S1_at	2.92993	0.0150456	0.0606623	Cfa.3800.2.S1_at	4.20966	0.00780035	0.0765549	Cfa.3800.2.S1_at	1.43678	0.456747	0.571557
748959	caveolin 1, caveolae protein, 22kDa	CAV1	caveolin 1, caveolae protein, 22kDa	Canis familiaris	Cfa.3850	403980	ENSCAFG00000003404	NM_001003296.1	Cav1	Caveolin 1, caveolae protein	Mm.28278	12389	UP Group 3, 4	Cfa.3850.1.S2_at	1.58984	0.0668296	0.0938894	Cfa.3850.1.S2_at	2.28995	0.00126892	0.00146048	Cfa.3850.1.S2_at	3.51495	0.000253731	0.000996075	Cfa.3850.1.S2_at	1.44036	0.196515	0.304754	Cfa.3850.1.S2_at	2.21087	0.0248183	0.162464	Cfa.3850.1.S2_at	1.53494	0.194107	0.311568
749059	similar to HLA class II histocompatibility antigen, DM beta chain precursor (MHC class II antigen DMB)	HLA-DMB	major histocompatibility complex, class II, DM beta	Canis familiaris	Cfa.21014	607827	ENSCAFG00000000844	DN365289	H2-DMb2;H2-DMb1	Histocompatibility 2, class II, locus Mb2;Histocompatibility 2, class II, locus Mb1	Mm.195060;Mm.460938	15000;14999	UP Group 2, 3, 4	Cfa.21014.2.S1_s_at	4.19711	0.00186706	0.00544658	Cfa.21014.2.S1_s_at	5.88218	0.0001168	0.000186392	Cfa.21014.2.S1_s_at	4.8808	0.00397929	0.00923572	CfaAffx.2192.1.S1_at	1.63342	0.204977	0.314679	CfaAffx.2192.1.S1_at	1.23033	0.652197	0.884618	CfaAffx.2192.1.S1_at	-1.32763	0.525384	0.62991
749081	S100 calcium binding protein P	S100P	S100 calcium binding protein P	Canis familiaris	Cfa.23355	610295	ENSCAFG00000014333	pmrna22028					UP Group 2, 3	CfaAffx.22128.1.S1_at	3.46076	0.000251773	0.00118471	CfaAffx.22128.1.S1_at	9.29049	2.09705e-08	1.53048e-07	CfaAffx.22128.1.S1_at	1.35039	0.399777	0.45061	CfaAffx.22128.1.S1_at	2.68452	0.0061717	0.0394356	CfaAffx.22128.1.S1_at	-2.56279	0.0260004	0.165391	CfaAffx.22128.1.S1_at	-6.87987	3.98677e-05	0.00119083
749194	ENSCAFG00000001807	LOC100855560	probable ATP-dependent RNA helicase DDX58-like	Canis familiaris	---	100855560	ENSCAFG00000001807	DN265151					UP Group 2, 3, 4	Cfa.871.2.S1_s_at	39.0665	1.15607e-12	5.12399e-11	Cfa.871.2.S1_s_at	43.9856	1.53532e-13	4.39486e-12	CfaAffx.3613.1.S1_at	13.7921	2.27078e-08	4.39444e-07	CfaAffx.3613.1.S1_at	1.59331	0.134983	0.231544	Cfa.871.2.S1_s_at	-3.26445	0.00405108	0.0453238	Cfa.871.2.S1_s_at	-3.6755	0.00140051	0.0108718
749282	interleukin 4 induced 1	IL4I1	interleukin 4 induced 1	Canis familiaris	Cfa.24783	484371	ENSCAFG00000003439	pmrna6010					UP Group 3, 4	CfaAffx.6110.1.S1_at	1.30385	0.301492	0.35558	CfaAffx.6110.1.S1_at	3.51367	1.87306e-05	4.90207e-05	CfaAffx.6110.1.S1_at	2.58763	0.00467671	0.0104655	CfaAffx.6110.1.S1_at	2.69485	0.00200572	0.0281443	CfaAffx.6110.1.S1_at	1.98461	0.0583453	0.282276	CfaAffx.6110.1.S1_at	-1.35787	0.368484	0.491377
749395	ENSCAFG00000016844	PAQR6	progestin and adipoQ receptor family member VI	Canis familiaris	---	100687948	ENSCAFG00000016844	pmrna25651					DOWN Group 2, 3	CfaAffx.25751.1.S1_at	-2.05787	0.00479098	0.0112719	CfaAffx.25751.1.S1_at	-3.01106	3.66569e-05	7.8534e-05	CfaAffx.25751.1.S1_at	-1.45703	0.193549	0.237868	CfaAffx.25751.1.S1_at	-1.46319	0.162259	0.263406	CfaAffx.25751.1.S1_at	1.41237	0.288879	0.645251	CfaAffx.25751.1.S1_at	2.06657	0.0270839	0.0732544
749404	similar to Rho GTPase-activating protein	ARHGAP32	Rho GTPase activating protein 32	Canis familiaris	Cfa.40211	489283	ENSCAFG00000010235	pmrna15921	Grit	Rho GTPase-activating protein	Mm.46683	330914	DOWN Group 3	CfaAffx.16021.1.S1_at	-1.50232	0.00268324	0.00720074	CfaAffx.16021.1.S1_at	-2.22817	3.06939e-07	1.66694e-06	CfaAffx.16021.1.S1_at	-1.58652	0.00454364	0.0102344	CfaAffx.16021.1.S1_at	-1.48316	0.00883306	0.0463269	CfaAffx.16021.1.S1_at	-1.05605	0.746376	0.924725	CfaAffx.16021.1.S1_at	1.40444	0.0460734	0.109298
749430	F-box protein 2	FBXO2	F-box protein 2	Canis familiaris	Cfa.13146	478231	ENSCAFG00000016590	CN000295	Fbxo2	F-box protein 2	Mm.262287	230904	DOWN Group 3	Cfa.13146.1.A1_at	-1.83003	0.00267691	0.00720074	Cfa.13146.1.A1_at	-2.03735	0.000320882	0.000417511	Cfa.13146.1.A1_at	-1.32833	0.206604	0.25215	Cfa.13146.1.A1_at	-1.11329	0.605693	0.704676	Cfa.13146.1.A1_at	1.37769	0.207718	0.573797	Cfa.13146.1.A1_at	1.53377	0.0869188	0.179589
749541	cystatin B (stefin B)	CSTB	cystatin B (stefin B)	Canis familiaris	Cfa.15335	478424	---	DN372492	Cstb	Cystatin B	Mm.6095	13014	UP Group 3, 4	Cfa.15335.1.S1_at	1.69272	0.00369867	0.00925679	CfaAffx.16624.1.S1_s_at	2.48078	1.33815e-05	3.80685e-05	Cfa.15335.1.S1_at	2.2374	0.000457883	0.00162147	CfaAffx.16624.1.S1_s_at	1.49383	0.0580168	0.134427	Cfa.15335.1.S1_at	1.32178	0.225852	0.593347	CfaAffx.16624.1.S1_s_at	-1.17424	0.501504	0.609793
749609	proteasome (prosome, macropain) subunit, beta type, 9 (large multifunctional peptidase 2)	PSMB9	proteasome (prosome, macropain) subunit, beta type, 9 (large multifunctional peptidase 2)	Canis familiaris	Cfa.14371	474867	ENSCAFG00000000836	CO678873	Psmb9	Proteasome (prosome, macropain) subunit, beta type 9 (large multifunctional peptidase 2)	Mm.390983	16912	UP Group 2, 3, 4	Cfa.14371.1.S1_s_at	5.71612	3.41951e-07	3.35601e-06	Cfa.14371.1.S1_s_at	11.6097	2.28919e-10	2.62112e-09	Cfa.14371.1.S1_s_at	6.20195	3.3484e-06	3.00153e-05	Cfa.14371.1.S1_s_at	2.03105	0.0200739	0.0716488	Cfa.14371.1.S1_s_at	1.08499	0.814014	0.948601	Cfa.14371.1.S1_s_at	-1.87195	0.0712338	0.154226
749639	apolipoprotein C-I	APOC1	apolipoprotein C-I	Canis familiaris	Cfa.45293	476437	ENSCAFG00000004615	CO674919	Apoc1	Apolipoprotein C-I	Mm.182440	11812	UP Group 2, 3, 4	Cfa.8843.1.A1_at	5.07908	0.000618798	0.00229161	Cfa.8843.1.A1_s_at	17.2662	4.46255e-07	2.28789e-06	Cfa.8843.1.A1_at	5.32955	0.00271126	0.00684793	Cfa.8843.1.A1_s_at	3.49102	0.0203305	0.0721813	Cfa.8843.1.A1_s_at	-1.24365	0.722354	0.914802	Cfa.8843.1.A1_s_at	-4.34162	0.0196998	0.0583352
749823	lectin, galactoside-binding, soluble, 9	LGALS9	lectin, galactoside-binding, soluble, 9	Canis familiaris	Cfa.4559	442861	ENSCAFG00000018641	NM_001003345.1					UP Group 2, 3, 4	Cfa.4559.1.S1_s_at	8.10094	1.71285e-09	2.58622e-08	Cfa.4559.1.S1_s_at	10.2507	6.25524e-11	8.18542e-10	Cfa.4559.1.S1_s_at	7.23245	1.47108e-07	2.15029e-06	Cfa.5718.1.A1_at	2.82447	0.00282148	0.0310682	Cfa.5718.1.A1_at	-1.97363	0.0832918	0.347771	Cfa.5718.1.A1_at	-5.57447	8.65566e-05	0.00174895
750027	similar to KIAA1875 protein	LOC482088	WD repeat-containing protein KIAA1875-like	Canis familiaris	---	482088	ENSCAFG00000001540	pmrna3103	EG626280	Predicted gene, EG626280	Mm.390789	626280	DOWN Group 2, 3, 4	CfaAffx.3203.1.S1_at	-2.07913	0.0030834	0.00806969	CfaAffx.3203.1.S1_at	-2.208	0.000894613	0.00105511	CfaAffx.3203.1.S1_at	-2.51624	0.00224187	0.00580505	CfaAffx.3203.1.S1_at	-1.06198	0.814038	0.883482	CfaAffx.3203.1.S1_at	-1.21023	0.537427	0.82783	CfaAffx.3203.1.S1_at	-1.1396	0.662047	0.746474
750036	latent transforming growth factor beta binding protein 1	LTBP1	latent transforming growth factor beta binding protein 1	Canis familiaris	Cfa.23392	475720	ENSCAFG00000005843	pmrna9654					UP Group 3, 4	CfaAffx.9754.1.S1_s_at	1.38268	0.351326	0.407017	CfaAffx.9754.1.S1_s_at	2.58758	0.00670684	0.00739582	CfaAffx.9754.1.S1_s_at	7.66792	5.08932e-05	0.000267921	CfaAffx.9754.1.S1_s_at	1.87142	0.119205	0.213265	CfaAffx.9754.1.S1_s_at	5.54569	0.00123999	0.0207774	CfaAffx.9754.1.S1_s_at	2.96335	0.0246206	0.0688976
750170	solute carrier family 25, member 37	SLC25A37	solute carrier family 25 (mitochondrial iron transporter), member 37	Canis familiaris	Cfa.32765	486115	---	CO591709	Slc25a37	Solute carrier family 25, member 37	Mm.293635	67712	UP Group 4	Cfa.7803.1.A1_at	1.63353	0.0075272	0.0161348	Cfa.7803.1.A1_at	1.9958	0.000205041	0.000288064	Cfa.7803.1.A1_at	2.04918	0.00176476	0.00476381	Cfa.7803.1.A1_at	1.22178	0.305211	0.419954	Cfa.7803.1.A1_at	1.25445	0.335326	0.690873	Cfa.7803.1.A1_at	1.02674	0.906875	0.925052
750269	solute carrier family 7 (cationic amino acid transporter, y+ system), member 7	SLC7A7	solute carrier family 7 (amino acid transporter light chain, y+L system), member 7	Canis familiaris	---	490602	ENSCAFG00000011177	pmrna17335					UP Group 3	CfaAffx.17435.1.S1_at	1.41412	0.142587	0.182246	CfaAffx.17435.1.S1_at	2.79894	7.12996e-05	0.000130143	CfaAffx.17435.1.S1_at	1.80696	0.0432506	0.0667917	CfaAffx.17435.1.S1_at	1.97928	0.0148469	0.0606623	CfaAffx.17435.1.S1_at	1.2778	0.441968	0.76636	CfaAffx.17435.1.S1_at	-1.54898	0.16245	0.273873
750320	peptidase inhibitor 3, skin-derived	PI3	peptidase inhibitor 3, skin-derived	Canis familiaris	Cfa.11870	477241	ENSCAFG00000009641	pmrna15055					UP Group 2, 3, 4	CfaAffx.15155.1.S1_s_at	21.3139	2.82356e-06	2.26875e-05	CfaAffx.15155.1.S1_s_at	43.3218	3.44166e-08	2.36442e-07	CfaAffx.15155.1.S1_s_at	34.3516	5.6742e-06	4.37997e-05	CfaAffx.15155.1.S1_s_at	2.03256	0.226615	0.339922	CfaAffx.15155.1.S1_s_at	1.6117	0.495304	0.798766	CfaAffx.15155.1.S1_s_at	-1.26113	0.731139	0.801743
750333	PDZ and LIM domain 4	PDLIM4	PDZ and LIM domain 4	Canis familiaris	Cfa.18386	481498	ENSCAFG00000000830	DN391908	Pdlim4	PDZ and LIM domain 4	Mm.21830	30794	UP Group 3	Cfa.18386.1.S1_s_at	1.57361	0.0127922	0.0243442	Cfa.18386.1.S1_s_at	2.07648	0.000111508	0.000180461	Cfa.18386.1.S1_s_at	1.87008	0.00534711	0.0116803	CfaAffx.2165.1.S1_s_at	1.41002	0.0332847	0.0973271	CfaAffx.2165.1.S1_s_at	1.29783	0.168161	0.51887	Cfa.18386.1.S1_s_at	-1.11037	0.64409	0.736256
750406	endoplasmic reticulum aminopeptidase 1	ERAP1	endoplasmic reticulum aminopeptidase 1	Canis familiaris	Cfa.18050	488898	ENSCAFG00000007810	pmrna12453	Erap1	Endoplasmic reticulum aminopeptidase 1	Mm.83526	80898	UP Group 3, 4	CfaAffx.12553.1.S1_s_at	1.80722	0.00157642	0.00475	CfaAffx.12553.1.S1_s_at	2.57346	3.00654e-06	1.13489e-05	CfaAffx.12553.1.S1_s_at	2.11244	0.00108567	0.00325701	CfaAffx.12553.1.S1_s_at	1.42399	0.0734651	0.155773	CfaAffx.12553.1.S1_s_at	1.16889	0.499656	0.801978	CfaAffx.12553.1.S1_s_at	-1.21824	0.379448	0.500546
750445	tumor necrosis factor receptor superfamily, member 1A	TNFRSF1A	tumor necrosis factor receptor superfamily, member 1A	Canis familiaris	Cfa.3498	403634	---	pmrna23280	Tnfrsf1a	Tumor necrosis factor receptor superfamily, member 1a	Mm.1258;Mm.474976	21937	UP Group 2, 3, 4	CfaAffx.23380.1.S1_s_at	2.10963	0.00849661	0.0177957	CfaAffx.23380.1.S1_s_at	3.23133	7.06742e-05	0.000129475	CfaAffx.23380.1.S1_s_at	2.35467	0.0121617	0.0231763	CfaAffx.23380.1.S1_s_at	1.53171	0.162773	0.263738	CfaAffx.23380.1.S1_s_at	1.11615	0.760906	0.930497	CfaAffx.23380.1.S1_s_at	-1.37231	0.369061	0.491377
750492	ENSCAFG00000003432	CTTNBP2	cortactin binding protein 2	Canis familiaris	---	100687879	ENSCAFG00000003432	DN378480					DOWN Group 3	Cfa.19992.1.S1_s_at	-1.54679	0.00704238	0.0155132	Cfa.19992.1.S1_s_at	-2.05101	2.76815e-05	6.54085e-05	Cfa.19992.1.S1_s_at	-1.59111	0.0161517	0.0290476	Cfa.19992.1.S1_s_at	-1.32598	0.106673	0.198067	Cfa.19992.1.S1_s_at	-1.02865	0.89047	0.969195	Cfa.19992.1.S1_s_at	1.28905	0.208713	0.328115
750572	serine/threonine kinase 19; similar to serine/threonine kinase 19 isoform 1	LOC100856288 /// LOC488436	serine/threonine-protein kinase 19-like /// serine/threonine-protein kinase 19-like	Canis familiaris	---	100856288 /// 488436	ENSCAFG00000000695	pmrna22196	Stk19	Serine/threonine kinase 19	Mm.440064	54402	UP Group 2, 3	CfaAffx.22296.1.S1_s_at	2.31884	0.00188947	0.00546697	CfaAffx.22296.1.S1_s_at	2.5336	0.000403721	0.000513154	CfaAffx.22296.1.S1_s_at	1.9575	0.0304991	0.0491275	Cfa.17225.1.S1_at	1.29688	0.147504	0.246853	CfaAffx.22296.1.S1_s_at	-1.18459	0.612819	0.865792	Cfa.17225.1.S1_at	-1.41275	0.101381	0.199854
750645	similar to Ig lambda chain V region 4A precursor	LOC612135	Similar to Ig lambda chain V region 4A precursor	Canis familiaris	Cfa.46976	612135	ENSCAFG00000023285 /// ENSCAFG00000024685	pmrna245					UP Group 2, 4	CfaAffx.345.1.S1_s_at	2.5613	0.0274193	0.0447968	CfaAffx.345.1.S1_s_at	-1.01344	0.971975	0.987792	CfaAffx.345.1.S1_s_at	58.7863	1.42279e-08	3.00756e-07	CfaAffx.345.1.S1_s_at	-2.59572	0.0470046	0.118503	CfaAffx.345.1.S1_s_at	22.9517	7.26223e-06	0.000438004	CfaAffx.345.1.S1_s_at	59.5763	6.70068e-08	6.13782e-06
750793	retinoic acid receptor responder (tazarotene induced) 3	RARRES3	retinoic acid receptor responder (tazarotene induced) 3	Canis familiaris	---	483772	ENSCAFG00000015087	pmrna23114					UP Group 2, 3, 4	CfaAffx.23214.1.S1_at	39.4379	4.64092e-09	6.50676e-08	CfaAffx.23214.1.S1_at	68.0187	9.62399e-11	1.23583e-09	CfaAffx.23214.1.S1_at	55.6195	3.01581e-08	5.59963e-07	CfaAffx.23214.1.S1_at	1.7247	0.256159	0.370484	CfaAffx.23214.1.S1_at	1.41031	0.548607	0.831994	CfaAffx.23214.1.S1_at	-1.22293	0.716213	0.789156
750934	pleckstrin homology domain containing, family B (evectins) member 1	PLEKHB1	pleckstrin homology domain containing, family B (evectins) member 1	Canis familiaris	Cfa.21007	608340	ENSCAFG00000005594	DN391605	Plekhb1	Pleckstrin homology domain containing, family B (evectins) member 1	Mm.477791	27276	DOWN Group 3	Cfa.21007.1.S1_at	-1.60878	0.110272	0.145967	Cfa.21007.1.S1_at	-3.59068	8.03613e-05	0.000140837	Cfa.21007.1.S1_at	-1.07746	0.831873	0.854255	Cfa.21007.1.S1_at	-2.23193	0.021439	0.0750142	Cfa.21007.1.S1_at	1.49312	0.318291	0.678034	Cfa.21007.1.S1_at	3.33253	0.00424438	0.0209776
751049	signal-induced proliferation-associated 1 like 2	SIPA1L2	signal-induced proliferation-associated 1 like 2	Canis familiaris	---	488969	ENSCAFG00000011665	pmrna18123	Sipa1l2	Signal-induced proliferation-associated 1 like 2	Mm.271668	244668	DOWN Group 3	CfaAffx.18223.1.S1_s_at	-1.45673	0.104229	0.138905	CfaAffx.18220.1.S1_at	-3.8541	7.6476e-05	0.000135238	CfaAffx.18220.1.S1_at	-1.52087	0.262522	0.310952	CfaAffx.18220.1.S1_at	-3.16255	0.00262365	0.0308111	CfaAffx.18220.1.S1_at	-1.24797	0.596982	0.857099	CfaAffx.18220.1.S1_at	2.53415	0.0290258	0.0763958
751082	interferon-induced protein with tetratricopeptide repeats 5	IFIT5	interferon-induced protein with tetratricopeptide repeats 5	Canis familiaris	---	486788	ENSCAFG00000007151	pmrna11499					UP Group 2, 3	CfaAffx.11599.1.S1_at	3.01511	2.06478e-05	0.000133193	CfaAffx.11599.1.S1_at	4.27132	1.26952e-07	7.78717e-07	CfaAffx.11599.1.S1_at	1.81869	0.0266654	0.0439834	CfaAffx.11599.1.S1_at	1.41664	0.155576	0.256001	CfaAffx.11599.1.S1_at	-1.65785	0.0903916	0.36745	CfaAffx.11599.1.S1_at	-2.34858	0.00517292	0.0240121
751145	xanthine dehydrogenase	XDH	xanthine dehydrogenase	Canis familiaris	Cfa.12167	483028	ENSCAFG00000005609	CO659953	Xdh	Xanthine dehydrogenase	Mm.11223	22436	UP Group 2, 3, 4	Cfa.12167.1.A1_at	3.61622	9.35837e-05	0.000524832	Cfa.12167.1.A1_at	6.244	2.49043e-07	1.39668e-06	Cfa.12167.1.A1_at	2.5002	0.0110483	0.0214715	Cfa.12167.1.A1_at	1.72667	0.0928336	0.18248	Cfa.12167.1.A1_at	-1.44637	0.336475	0.690873	Cfa.12167.1.A1_at	-2.4974	0.0191743	0.0577325
751154	poly (ADP-ribose) polymerase family, member 12	PARP12	poly (ADP-ribose) polymerase family, member 12	Canis familiaris	Cfa.12852	482770	ENSCAFG00000003997	pmrna6803	Parp12	Poly (ADP-ribose) polymerase family, member 12	Mm.268462	243771	UP Group 2, 3, 4	CfaAffx.6903.1.S1_at	4.54167	3.04808e-05	0.000188652	CfaAffx.6903.1.S1_at	11.6501	5.25547e-09	4.22281e-08	CfaAffx.6903.1.S1_at	5.10959	0.000128975	0.000579122	CfaAffx.6903.1.S1_at	2.56515	0.00978944	0.0477543	CfaAffx.6903.1.S1_at	1.12504	0.773411	0.930497	CfaAffx.6903.1.S1_at	-2.28004	0.0461375	0.109298
751176	hypothetical protein LOC612530	FAM26F	family with sequence similarity 26, member F	Canis familiaris	Cfa.39403	612530	ENSCAFG00000023345	pmrna31	Fam26f	Family with sequence similarity 26, member F	Mm.34479	215900	UP Group 3	CfaAffx.131.1.S1_at	1.40856	0.0170304	0.0308298	CfaAffx.131.1.S1_at	2.18605	1.98398e-06	8.01763e-06	CfaAffx.131.1.S1_at	1.65132	0.00494495	0.0108954	CfaAffx.131.1.S1_at	1.55197	0.00801918	0.04479	CfaAffx.131.1.S1_at	1.17235	0.394076	0.731702	CfaAffx.131.1.S1_at	-1.32381	0.126967	0.233226
751194	solute carrier family 1 (glial high affinity glutamate transporter), member 2	SLC1A2	solute carrier family 1 (glial high affinity glutamate transporter), member 2	Canis familiaris	Cfa.3614	403750	ENSCAFG00000006881	pmrna11123	Slc1a2	Solute carrier family 1 (glial high affinity glutamate transporter), member 2	Mm.439713	20511	DOWN Group 3, 4	CfaAffx.11223.1.S1_s_at	-1.20011	0.422956	0.479073	CfaAffx.11223.1.S1_s_at	-2.79126	5.68694e-05	0.000108557	CfaAffx.11223.1.S1_s_at	-2.08749	0.0121985	0.0232142	CfaAffx.11223.1.S1_s_at	-2.32583	0.00291423	0.0310682	CfaAffx.11223.1.S1_s_at	-1.73942	0.0839997	0.347965	CfaAffx.11223.1.S1_s_at	1.33713	0.338131	0.461383
751265	similar to tropomyosin 1 (alpha)	TPM4	tropomyosin alpha-4 chain-like	Canis familiaris	Cfa.4217	609879	---	DN372793					UP Group 4	Cfa.17814.2.S1_at	1.30907	0.0806021	0.110196	Cfa.17814.2.S1_at	1.59128	0.00267982	0.00301069	Cfa.17814.2.S1_at	2.09341	0.000386288	0.00142677	Cfa.17814.2.S1_at	1.21558	0.256449	0.370484	Cfa.17814.2.S1_at	1.59915	0.0293324	0.180144	Cfa.17814.2.S1_at	1.31555	0.174753	0.288247
751337	annexin A1	ANXA1	annexin A1	Canis familiaris	Cfa.758	476322	ENSCAFG00000001778	pmrna3471	Anxa1	Annexin A1	Mm.248360	16952	UP Group 3, 4	CfaAffx.3571.1.S1_s_at	1.92593	0.0110918	0.0219283	CfaAffx.3571.1.S1_s_at	3.85825	3.19242e-06	1.20175e-05	CfaAffx.3571.1.S1_s_at	5.1285	8.04106e-06	5.78451e-05	Cfa.758.1.S1_at	2.05255	0.00855251	0.0457243	Cfa.758.1.S1_at	2.8011	0.00235314	0.0316982	Cfa.758.1.S1_at	1.36469	0.299224	0.420812
751462	proteasome (prosome, macropain) subunit, beta type, 10	PSMB10	proteasome (prosome, macropain) subunit, beta type, 10	Canis familiaris	Cfa.19042	489749	ENSCAFG00000020333	pmrna31032	Psmb10	Proteasome (prosome, macropain) subunit, beta type 10	Mm.787	19171	UP Group 2, 3, 4	CfaAffx.31132.1.S1_at	3.60947	2.305e-05	0.000146624	CfaAffx.31132.1.S1_at	8.65415	1.8081e-09	1.57236e-08	CfaAffx.31132.1.S1_at	5.27166	9.46283e-06	6.66766e-05	CfaAffx.31132.1.S1_at	2.39763	0.00446892	0.0350874	CfaAffx.31132.1.S1_at	1.46051	0.270691	0.632534	CfaAffx.31132.1.S1_at	-1.64164	0.140651	0.251541
751478	protein phosphatase 1, regulatory (inhibitor) subunit 9B	---	---	Canis familiaris	---	---	---	CN003757	Cox17	Cytochrome c oxidase, subunit XVII assembly protein homolog (yeast)	Mm.27396	12856	DOWN Group 4	Cfa.4319.1.S1_s_at	-1.6026	0.00714322	0.0156286	Cfa.4319.1.S1_s_at	-1.908	0.000255401	0.000343031	Cfa.4319.1.S1_s_at	-2.56686	6.19783e-05	0.000315401	Cfa.4319.1.S1_s_at	-1.19057	0.348315	0.462401	Cfa.4319.1.S1_s_at	-1.60169	0.0426051	0.231381	Cfa.4319.1.S1_s_at	-1.34532	0.176408	0.289588
751603	caspase 4, apoptosis-related cysteine peptidase	CASP4	caspase 4, apoptosis-related cysteine peptidase	Canis familiaris	Cfa.3589	403724	ENSCAFG00000014860	NM_001003125.1	Casp4	Caspase 4, apoptosis-related cysteine peptidase	Mm.1569	12363	UP Group 2, 3	Cfa.3589.1.S1_s_at	14.4251	1.89867e-05	0.000123639	Cfa.3589.1.S1_s_at	12.8772	1.46837e-05	4.10905e-05	Cfa.3589.1.S1_s_at	2.33218	0.176817	0.22006	Cfa.3589.1.S1_s_at	-1.1202	0.844038	0.908862	Cfa.3589.1.S1_s_at	-6.18523	0.0141584	0.112405	Cfa.3589.1.S1_s_at	-5.52154	0.0170963	0.0538492
751658	serum amyloid A1	SAA1	serum amyloid A1	Canis familiaris	Cfa.45039	403585 /// 751814	ENSCAFG00000009135	pmrna14343	Saa3	Serum amyloid A 3	Mm.14277	20210	UP Group 2, 3, 4	CfaAffx.14443.1.S1_at	16.0038	8.66513e-05	0.000489954	CfaAffx.14443.1.S1_at	18.4678	2.08803e-05	5.36253e-05	CfaAffx.14443.1.S1_at	20.9096	0.000272582	0.00106098	CfaAffx.23392.1.S1_x_at	2.01724	0.131743	0.227692	Cfa.3173.1.A1_s_at	-1.35728	0.286405	0.645242	CfaAffx.23392.1.S1_x_at	-2.19692	0.146967	0.257567
751674	glial fibrillary acidic protein	GFAP	glial fibrillary acidic protein	Canis familiaris	Cfa.19821	480495	ENSCAFG00000013973	pmrna21470	Gfap	Glial fibrillary acidic protein	Mm.1239	14580	UP Group 2, 4	CfaAffx.21570.1.S1_at	2.07393	0.000975904	0.0032865	CfaAffx.21570.1.S1_at	1.89162	0.00187085	0.00212091	CfaAffx.21570.1.S1_at	2.32074	0.00153285	0.00429825	CfaAffx.21570.1.S1_at	-1.09638	0.680531	0.772769	CfaAffx.21570.1.S1_at	1.11901	0.676545	0.897271	CfaAffx.21570.1.S1_at	1.22686	0.435507	0.552281
751714	dipeptidyl-peptidase 4	DPP4	dipeptidyl-peptidase 4	Canis familiaris	Cfa.15116	478767	---	BQ234594	Dpp4	Dipeptidylpeptidase 4	Mm.1151	13482	UP Group 4	Cfa.15116.1.S1_at	1.08117	0.69928	0.751858	Cfa.15116.1.S1_at	1.60042	0.0193609	0.0210624	Cfa.15116.1.S1_at	3.14918	8.21241e-05	0.000404439	Cfa.15116.1.S1_at	1.48027	0.0970539	0.188602	Cfa.15116.1.S1_at	2.91276	0.000679118	0.0135233	Cfa.15116.1.S1_at	1.96772	0.0175269	0.0547319
751877	Bruton agammaglobulinemia tyrosine kinase	BTK	Bruton agammaglobulinemia tyrosine kinase	Canis familiaris	Cfa.16454	492019	---	DN272068	Btk	Bruton agammaglobulinemia tyrosine kinase	Mm.4475	12229	UP Group 2, 3, 4	Cfa.16454.1.S1_at	2.33618	0.000395457	0.00167703	Cfa.16454.1.S1_at	2.67066	3.50608e-05	7.67095e-05	Cfa.16454.1.S1_at	4.13465	7.7166e-06	5.60985e-05	Cfa.16454.1.S1_at	1.14317	0.573393	0.6751	Cfa.16454.1.S1_at	1.76983	0.0548056	0.269903	Cfa.16454.1.S1_at	1.54817	0.123449	0.228905
751935	lectin, galactoside-binding, soluble, 3	LGALS3	lectin, galactoside-binding, soluble, 3	Canis familiaris	Cfa.797	404021	ENSCAFG00000015013	pmrna22064	Lgals2	Lectin, galactose-binding, soluble 2	Mm.390793	107753	UP Group 3, 4	CfaAffx.22164.1.S1_s_at	1.46996	0.274666	0.326746	CfaAffx.22164.1.S1_s_at	4.71998	7.13288e-05	0.000130143	CfaAffx.22164.1.S1_s_at	11.3921	5.43765e-06	4.29387e-05	CfaAffx.22164.1.S1_s_at	3.21095	0.00659866	0.0403986	CfaAffx.22164.1.S1_s_at	7.74989	0.000230579	0.00609261	CfaAffx.22164.1.S1_s_at	2.41358	0.0662414	0.144929
751975	tripartite motif-containing 21	TRIM21	tripartite motif containing 21	Canis familiaris	Cfa.27705	485226	ENSCAFG00000006025	pmrna9905	Trim21	Tripartite motif-containing 21	Mm.321227	20821	UP Group 2, 3, 4	CfaAffx.10005.1.S1_s_at	19.0082	1.10846e-10	2.37972e-09	CfaAffx.10005.1.S1_s_at	42.2442	2.05416e-13	5.64483e-12	CfaAffx.10005.1.S1_s_at	8.28384	1.29309e-06	1.34599e-05	CfaAffx.10005.1.S1_s_at	2.22243	0.0164077	0.0626228	CfaAffx.10005.1.S1_s_at	-2.29461	0.0356895	0.205177	CfaAffx.10005.1.S1_s_at	-5.0996	0.000146468	0.00245423
752068	SERTA domain containing 1	SERTAD1	SERTA domain containing 1	Canis familiaris	Cfa.19364	484500	ENSCAFG00000005345	pmrna8855	Sertad1	SERTA domain containing 1	Mm.153684	55942	UP Group 3	CfaAffx.8955.1.S1_at	1.25051	0.214998	0.262818	CfaAffx.8955.1.S1_at	2.20405	7.14268e-05	0.000130143	CfaAffx.8955.1.S1_at	1.35709	0.164342	0.206782	CfaAffx.8955.1.S1_at	1.76253	0.00910934	0.0468773	CfaAffx.8955.1.S1_at	1.08523	0.737042	0.922118	CfaAffx.8955.1.S1_at	-1.6241	0.0484325	0.11356
752090	guanylate binding protein family, member 6	GBP7	guanylate binding protein 7	Canis familiaris	---	490169	ENSCAFG00000020200	pmrna30839	Gbp6	Guanylate binding protein 6	Mm.45740	229900	UP Group 2, 3, 4	CfaAffx.30939.1.S1_at	20.0417	5.36502e-08	6.19457e-07	CfaAffx.30939.1.S1_at	27.3639	2.90676e-09	2.42054e-08	CfaAffx.30939.1.S1_at	18.94	1.69873e-06	1.65536e-05	CfaAffx.30939.1.S1_at	1.36535	0.483986	0.589014	CfaAffx.30939.1.S1_at	-1.05817	0.915656	0.975932	CfaAffx.30939.1.S1_at	-1.44477	0.478885	0.59012
752159	CD59 molecule, complement regulatory protein	CD59	CD59 molecule, complement regulatory protein	Canis familiaris	Cfa.838	475945	ENSCAFG00000007187	pmrna11557	Cd59b	CD59b antigen	Mm.359026	333883	UP Group 4	CfaAffx.11657.1.S1_s_at	1.76873	0.00401255	0.00984509	CfaAffx.11657.1.S1_s_at	1.91817	0.000735017	0.000879716	CfaAffx.11657.1.S1_s_at	3.35798	9.96668e-06	6.98684e-05	Cfa.838.1.A1_at	1.3458	0.0790765	0.164786	Cfa.838.1.A1_at	2.09373	0.0009148	0.0163238	CfaAffx.11657.1.S1_s_at	1.75062	0.0271689	0.0733401
752200	nuclear receptor subfamily 4, group A, member 1	NR4A1	nuclear receptor subfamily 4, group A, member 1	Canis familiaris	Cfa.1213	403897	ENSCAFG00000007338	NM_001003227.1	Nr4a1	Nuclear receptor subfamily 4, group A, member 1	Mm.119	15370	DOWN Group 2, 3, 4	Cfa.1213.1.S1_s_at	-6.97837	0.000533603	0.0020537	Cfa.1213.1.S1_s_at	-11.0385	2.18966e-05	5.51933e-05	Cfa.1213.1.S1_s_at	-6.20165	0.00494034	0.0108954	Cfa.1213.1.S1_s_at	-1.58182	0.414833	0.526542	Cfa.1213.1.S1_s_at	1.12525	0.860951	0.96104	Cfa.1213.1.S1_s_at	1.77993	0.380496	0.500546
752333	proteasome (prosome, macropain) activator subunit 1 (PA28 alpha)	PSME1	proteasome (prosome, macropain) activator subunit 1 (PA28 alpha)	Canis familiaris	Cfa.5335	480256	ENSCAFG00000011924	CO673849	Psme1	Proteasome (prosome, macropain) 28 subunit, alpha	Mm.830	19186	UP Group 2, 3, 4	Cfa.5335.1.A1_s_at	2.23333	1.74163e-05	0.000116165	Cfa.5335.1.A1_s_at	3.72532	2.01489e-09	1.7246e-08	CfaAffx.3927.1.S1_s_at	2.14725	0.000187229	0.000770218	Cfa.5335.1.A1_at	1.66969	0.00283592	0.0310682	Cfa.5335.1.A1_s_at	-1.11584	0.599392	0.85788	Cfa.5335.1.A1_s_at	-1.86128	0.00472511	0.0226704
752340	transmembrane protein 140	TMEM140	transmembrane protein 140-like	Canis familiaris	Cfa.6965	608116	ENSCAFG00000003179	pmrna5621	Tmem140	Transmembrane protein 140	Mm.248440	68487	UP Group 3	CfaAffx.5721.1.S1_at	1.27931	0.00851156	0.0177957	CfaAffx.5721.1.S1_at	2.0031	8.93293e-09	6.8569e-08	CfaAffx.5721.1.S1_at	-1.01037	0.921889	0.935506	CfaAffx.5721.1.S1_at	1.56577	0.000120062	0.017344	CfaAffx.5721.1.S1_at	-1.29258	0.0395401	0.219065	CfaAffx.5721.1.S1_at	-2.02388	2.27232e-06	0.000124887
752341	receptor (chemosensory) transporter protein 4	RTP4	receptor (chemosensory) transporter protein 4	Canis familiaris	---	488122	ENSCAFG00000013889	pmrna21343	Rtp4	Receptor transporter protein 4	Mm.475107	67775	UP Group 2, 3, 4	CfaAffx.21443.1.S1_at	24.4315	1.52692e-09	2.33109e-08	CfaAffx.21443.1.S1_at	27.9122	2.05798e-10	2.41528e-09	CfaAffx.21443.1.S1_at	9.70544	1.06367e-05	7.30744e-05	CfaAffx.21443.1.S1_at	1.14247	0.73175	0.818083	CfaAffx.21443.1.S1_at	-2.5173	0.0577928	0.281586	CfaAffx.21443.1.S1_at	-2.87593	0.0270601	0.0732544
752454	similar to Spindlin-like protein 2 (SPIN-2)	LOC100855689	spindlin-2B-like	Canis familiaris	---	100855689	ENSCAFG00000016514	CO669112					UP Group 3	Cfa.15098.1.A1_at	1.5806	0.03766	0.0582712	Cfa.15098.1.A1_at	2.43515	0.00013073	0.000202506	Cfa.15098.1.A1_at	1.07833	0.767521	0.795905	Cfa.15098.1.A1_at	1.54065	0.0802928	0.166399	Cfa.15098.1.A1_at	-1.46578	0.192856	0.560501	Cfa.15098.1.A1_at	-2.25826	0.00704829	0.0292788
752464	Fc receptor-like A	LOC100856270	low affinity immunoglobulin gamma Fc region receptor II-b-like	Canis familiaris	---	100856270	ENSCAFG00000013035	pmrna20071	Fcrla	Fc receptor-like A	Mm.1850	98752	UP Group 2, 3, 4	CfaAffx.20171.1.S1_s_at	20.6151	1.0547e-06	9.23035e-06	CfaAffx.20171.1.S1_s_at	21.877	2.84539e-07	1.5576e-06	CfaAffx.20171.1.S1_s_at	12.969	0.000136858	0.000600777	CfaAffx.20171.1.S1_s_at	1.06121	0.911642	0.958252	CfaAffx.20171.1.S1_s_at	-1.58957	0.475285	0.778357	CfaAffx.20171.1.S1_s_at	-1.68687	0.406403	0.526294
752585	cyclin-dependent kinase inhibitor 1A (p21, Cip1)	CDKN1A	Cyclin-dependent kinase inhibitor 1A (p21, Cip1)	Canis familiaris	Cfa.11563	474890	---	CO689768	Cdkn1a	Cyclin-dependent kinase inhibitor 1A (P21)	Mm.195663;Mm.477981	12575	UP Group 2, 3, 4	Cfa.11563.1.A1_at	2.10504	0.00205425	0.00581967	Cfa.11563.1.A1_at	4.6447	8.18013e-08	5.37775e-07	Cfa.11563.1.A1_at	3.12621	0.00021029	0.000849818	Cfa.11563.1.A1_at	2.20647	0.0035686	0.0316989	Cfa.11563.1.A1_at	1.48511	0.193002	0.560501	Cfa.11563.1.A1_at	-1.48573	0.178877	0.29294
752613	similar to T-cell surface glycoprotein CD3 delta chain precursor (T-cell receptor T3 delta chain)	CD3D	CD3d molecule, delta (CD3-TCR complex)	Canis familiaris	Cfa.6198	479419	ENSCAFG00000012791	CO678480	Cd3d	CD3 antigen, delta polypeptide	Mm.4527	12500	UP Group 4	Cfa.6198.1.S1_at	1.31889	0.307319	0.36183	Cfa.6198.1.S1_at	1.72635	0.0384944	0.0416467	Cfa.6198.1.S1_at	23.4274	7.85748e-10	2.8411e-08	Cfa.6198.1.S1_at	1.30894	0.381338	0.496173	Cfa.6198.1.S1_at	17.763	4.13379e-08	4.73319e-06	Cfa.6198.1.S1_at	13.5705	1.284e-07	1.10263e-05
752625	adipose differentiation-related protein	LOC100856329	perilipin-2-like	Canis familiaris	---	100856329	---	CO681257	Adfp	Adipose differentiation related protein	Mm.381	11520	UP Group 3, 4	Cfa.6339.1.A1_at	1.81312	0.00840257	0.0176801	Cfa.6339.1.A1_at	2.408	0.000143881	0.000219172	Cfa.6339.1.A1_at	2.27833	0.00319122	0.00775538	Cfa.431.1.A1_at	1.41772	0.0509941	0.125118	Cfa.6339.1.A1_at	1.25658	0.4294	0.759664	Cfa.431.1.A1_at	-1.67803	0.0154135	0.0504242
752674	thrombospondin 1	THBS1	thrombospondin 1	Canis familiaris	Cfa.21204	487486	---	CF411775	Thbs1	Thrombospondin 1	Mm.4159	21825	UP Group 2, 3, 4	Cfa.21204.1.S1_at	2.08795	0.00436933	0.0104649	Cfa.21204.1.S1_at	4.72678	2.71606e-07	1.49275e-06	Cfa.21204.1.S1_at	3.555	0.000160778	0.00067972	Cfa.21204.1.S1_at	2.26384	0.00525175	0.0373643	Cfa.21204.1.S1_at	1.70263	0.110177	0.405503	CfaAffx.13822.1.S1_s_at	-1.48511	0.22385	0.345196
752699	sorting nexin 13	SNX13	sorting nexin 13	Canis familiaris	Cfa.44869	475252	ENSCAFG00000002467	pmrna4475	Snx13	Sorting nexin 13	Mm.213991	217463	UP Group 4	CfaAffx.4575.1.S1_at	-1.13072	0.287718	0.340211	CfaAffx.4575.1.S1_at	-1.02132	0.844088	0.873984	CfaAffx.4575.1.S1_at	2.07051	1.9352e-05	0.000120315	CfaAffx.4575.1.S1_at	1.10711	0.436318	0.544506	CfaAffx.4575.1.S1_at	2.34117	1.24709e-05	0.000713959	CfaAffx.4575.1.S1_at	2.11466	4.35376e-05	0.00120938
752711	growth arrest and DNA-damage-inducible, beta	GADD45B	growth arrest and DNA-damage-inducible, beta	Canis familiaris	Cfa.22475	485069	---	pmrna29533	Gadd45b	Growth arrest and DNA-damage-inducible 45 beta	Mm.1360	17873	UP Group 2, 3, 4	CfaAffx.29633.1.S1_s_at	6.1853	7.78455e-06	5.75052e-05	CfaAffx.29633.1.S1_s_at	11.42	2.81411e-08	1.97902e-07	CfaAffx.29633.1.S1_s_at	5.95261	0.000121857	0.000550761	CfaAffx.29633.1.S1_s_at	1.84631	0.10612	0.197573	CfaAffx.29633.1.S1_s_at	-1.03909	0.93133	0.980339	CfaAffx.29633.1.S1_s_at	-1.91848	0.139632	0.250232
752721	major histocompatibility complex, class II, DQ alpha 1	HLA-DQA1	major histocompatibility complex, class II, DQ alpha 1	Canis familiaris	Cfa.182	474861	ENSCAFG00000000812	DN270077	H2-Aa	Histocompatibility 2, class II antigen A, alpha	Mm.235338	14960	UP Group 2, 3, 4	Cfa.182.1.S2_at	12.195	0.000204292	0.000988371	Cfa.182.1.S2_at	30.9664	1.33498e-06	5.82304e-06	Cfa.182.1.S2_at	17.8677	0.000353394	0.00132254	Cfa.182.1.S2_at	2.53927	0.164442	0.265816	Cfa.182.1.S2_at	1.46517	0.630341	0.87418	Cfa.182.1.S2_at	-1.73309	0.475583	0.586581
752776	similar to apolipoprotein L, 3 (predicted)	---	---	Canis familiaris	---	---	---	pmrna3335					UP Group 3	CfaAffx.3435.1.S1_at	2.52362	0.0476265	0.0702887	CfaAffx.3435.1.S1_at	7.12699	8.69041e-05	0.000149445	CfaAffx.3435.1.S1_at	1.1839	0.756204	0.788742	CfaAffx.3435.1.S1_at	2.82411	0.0505957	0.124362	CfaAffx.3435.1.S1_at	-2.13162	0.225382	0.593248	CfaAffx.3435.1.S1_at	-6.01992	0.00555832	0.025205
752791	chloride intracellular channel 2	CLIC2	chloride intracellular channel 2	Canis familiaris	Cfa.5332	492270	---	CO711833					UP Group 2, 3, 4	Cfa.5332.1.A1_at	6.89685	6.76416e-05	0.000395487	Cfa.5332.1.A1_at	12.5986	6.12384e-07	2.96341e-06	Cfa.5332.1.A1_at	11.4272	4.14486e-05	0.0002251	Cfa.5332.1.A1_at	1.82671	0.199099	0.307398	CfaAffx.30029.1.S1_at	1.72237	0.18938	0.556002	Cfa.5332.1.A1_at	-1.10251	0.856187	0.888049
752829	spermidine/spermine N1-acetyltransferase 1	SAT1	spermidine/spermine N1-acetyltransferase 1	Canis familiaris	Cfa.11248	480865	ENSCAFG00000024917	CO612072	Sat1	Spermidine/spermine N1-acetyl transferase 1	Mm.2734	20229	UP Group 3, 4	Cfa.11248.1.S1_at	1.44227	0.0473782	0.0699975	Cfa.11248.1.S1_at	2.00578	0.000297793	0.0003908	Cfa.11248.1.S1_at	2.02978	0.00279789	0.00702797	Cfa.11248.1.S1_at	1.39071	0.110971	0.20357	Cfa.11248.1.S1_at	1.40735	0.167976	0.51887	Cfa.11248.1.S1_at	1.01196	0.959656	0.968111
752884	similar to Ig lambda chain V-I region BL2 precursor	LOC612054 /// LOC612180	uncharacterized LOC612054 /// ig lambda chain V-I region BL2-like	Canis familiaris	Cfa.46385	612054 /// 612180	---	pmrna20858					UP Group 4	CfaAffx.20958.1.S1_at	1.1774	0.634486	0.692878	CfaAffx.20958.1.S1_at	-1.11098	0.743981	0.776181	CfaAffx.20958.1.S1_at	80.696	1.47463e-10	8.80929e-09	CfaAffx.20958.1.S1_at	-1.30806	0.493059	0.59741	CfaAffx.20958.1.S1_at	68.5377	3.31163e-09	6.50025e-07	CfaAffx.20958.1.S1_at	89.6514	5.5435e-10	9.74682e-08
752902	RAB20, member RAS oncogene family	RAB20	RAB20, member RAS oncogene family	Canis familiaris	Cfa.35362	485549	---	CO707032	Rab20	RAB20, member RAS oncogene family	Mm.37632;Mm.390014	19332	UP Group 2, 3, 4	Cfa.5163.1.A1_at	3.22746	0.00178004	0.00525972	Cfa.5163.1.A1_at	6.09445	6.10508e-06	2.03109e-05	Cfa.5163.1.A1_at	4.99774	0.000556705	0.00187905	Cfa.5163.1.A1_at	1.88831	0.106531	0.198067	Cfa.5163.1.A1_at	1.54851	0.348283	0.700551	Cfa.5163.1.A1_at	-1.21944	0.657973	0.745822
752933	survival motor neuron domain containing 1	SMNDC1	survival motor neuron domain containing 1	Canis familiaris	Cfa.17089	477817	ENSCAFG00000010720	DN383619	Smndc1	Survival motor neuron domain containing 1	Mm.313687	76479	UP Group 3	Cfa.17089.2.S1_at	1.2382	0.139216	0.178453	Cfa.17089.2.S1_at	2.06825	1.09676e-05	3.26886e-05	Cfa.17089.2.S1_at	1.03147	0.856359	0.874823	Cfa.17089.2.S1_at	1.67038	0.00360026	0.0316989	Cfa.17089.2.S1_at	-1.20041	0.349981	0.700637	Cfa.17089.2.S1_at	-2.00514	0.000998277	0.00885844
753142	baculoviral IAP repeat-containing 3	BIRC3	baculoviral IAP repeat containing 3	Canis familiaris	Cfa.18376	489433	ENSCAFG00000015105	DN366676	Birc3	Baculoviral IAP repeat-containing 3	Mm.2026	11796	UP Group 2, 3, 4	Cfa.18376.1.S1_at	12.0377	1.40558e-07	1.47425e-06	Cfa.18376.1.S1_at	21.098	1.16823e-09	1.08456e-08	Cfa.18376.1.S1_at	20.8226	1.26562e-07	1.91095e-06	Cfa.18376.1.S1_at	1.75267	0.157614	0.258119	Cfa.18376.1.S1_at	1.72979	0.249084	0.611995	Cfa.18376.1.S1_at	-1.01323	0.976904	0.98079
753233	regulator of G-protein signaling 1	RGS1	regulator of G-protein signaling 1	Canis familiaris	Cfa.18826	488585	---	DN270575	Rgs1	Regulator of G-protein signaling 1	Mm.103701	50778	UP Group 2, 3, 4	Cfa.18826.1.S1_at	4.43966	0.00271281	0.00725176	Cfa.18826.1.S1_at	9.54705	1.5877e-05	4.37658e-05	Cfa.18826.1.S1_at	11.4632	0.000145034	0.000622741	CfaAffx.16575.1.S1_s_at	2.29605	0.0528461	0.128514	Cfa.18826.1.S1_at	2.58199	0.133879	0.441127	Cfa.18826.1.S1_at	1.2007	0.759966	0.820262
753277	toll-like receptor 2	TLR2	toll-like receptor 2	Canis familiaris	Cfa.15802	448807	ENSCAFG00000008351	pmrna13148	Tlr2	Toll-like receptor 2	Mm.87596	24088	UP Group 2, 3, 4	CfaAffx.13248.1.S1_s_at	2.09902	0.021999	0.0377361	CfaAffx.13248.1.S1_s_at	2.84409	0.00119646	0.00138612	CfaAffx.13248.1.S1_s_at	4.52437	0.000400273	0.0014627	CfaAffx.13248.1.S1_s_at	1.35496	0.386319	0.500281	CfaAffx.13248.1.S1_s_at	2.15547	0.0767587	0.330616	CfaAffx.13248.1.S1_s_at	1.5908	0.259566	0.38385
753298	chemokine (C-C motif) receptor 5	CCR5	chemokine (C-C motif) receptor 5 (gene/pseudogene)	Canis familiaris	Cfa.16327	484789	---	NM_001012342.2	Ccr5	Chemokine (C-C motif) receptor 5	Mm.14302	12774	UP Group 2, 3, 4	Cfa.16327.1.S1_at	7.27528	1.78127e-05	0.000118235	Cfa.16327.1.S1_at	4.66898	0.000184968	0.000267241	Cfa.16327.1.S1_at	9.67276	3.83238e-05	0.00021014	CfaAffx.21302.1.S1_s_at	-1.66615	0.245676	0.361466	Cfa.16327.1.S1_at	1.32954	0.581234	0.854612	Cfa.16327.1.S1_at	2.07171	0.152797	0.264222
753314	moesin	MSN	moesin	Canis familiaris	Cfa.18925	491924	---	pmrna25324	Msn	Moesin	Mm.138876	17698	UP Group 2, 3, 4	CfaAffx.25424.1.S1_at	2.29786	0.00323549	0.00832503	CfaAffx.25424.1.S1_at	2.73222	0.000313803	0.000409464	CfaAffx.25424.1.S1_at	4.3139	8.13432e-05	0.000402034	CfaAffx.25424.1.S1_at	1.18903	0.554943	0.655716	CfaAffx.25424.1.S1_at	1.87735	0.0835257	0.347771	CfaAffx.25424.1.S1_at	1.5789	0.188841	0.305177
753321	solute carrier family 44, member 1	SLC44A1	solute carrier family 44, member 1	Canis familiaris	Cfa.16583	474792	ENSCAFG00000002758	pmrna4960	Slc44a1	Solute carrier family 44, member 1	Mm.270088	100434	UP Group 3	CfaAffx.5060.1.S1_at	1	1	1	CfaAffx.5060.1.S1_at	2.20872	0.000144572	0.000219252	CfaAffx.5060.1.S1_at	1.09995	0.677847	0.718644	CfaAffx.5060.1.S1_at	2.20872	0.00105241	0.0243562	CfaAffx.5060.1.S1_at	1.09995	0.713384	0.913317	CfaAffx.5060.1.S1_at	-2.00801	0.00975773	0.0361778
753549	bromodomain adjacent to zinc finger domain, 1A	BAZ1A	bromodomain adjacent to zinc finger domain, 1A	Canis familiaris	Cfa.20004	480287	ENSCAFG00000013302	pmrna20502	Baz1a	Bromodomain adjacent to zinc finger domain 1A	Mm.478031	217578	UP Group 4	CfaAffx.20602.1.S1_s_at	1.35938	0.0823182	0.112319	CfaAffx.20602.1.S1_s_at	1.81334	0.00101554	0.00118754	CfaAffx.20602.1.S1_s_at	2.18356	0.000871075	0.00275139	CfaAffx.20602.1.S1_s_at	1.33395	0.14768	0.246853	CfaAffx.20602.1.S1_s_at	1.6063	0.0525069	0.263301	CfaAffx.20602.1.S1_s_at	1.20417	0.416856	0.53677
753570	interferon-induced protein 35	IFI35	interferon-induced protein 35	Canis familiaris	Cfa.18820	490954	ENSCAFG00000014624	DN271207	Ifi35	Interferon-induced protein 35	Mm.45558	70110	UP Group 2, 3, 4	Cfa.16440.1.S1_s_at	9.88009	2.75761e-07	2.786e-06	Cfa.16440.1.S1_at	17.1856	9.46518e-11	1.2269e-09	Cfa.16440.1.S1_at	9.32227	7.55132e-07	8.64626e-06	Cfa.16440.1.S1_at	1.76739	0.0837041	0.170793	Cfa.18820.1.S1_at	-1.626	0.230772	0.596015	Cfa.18820.1.S1_at	-2.49261	0.0253198	0.0702464
753615	dimethylglycine dehydrogenase	DMGDH	dimethylglycine dehydrogenase	Canis familiaris	Cfa.42700	488935	ENSCAFG00000009138	pmrna14336	Dmgdh	Dimethylglycine dehydrogenase precursor	Mm.21789	74129	DOWN Group 2, 3, 4	CfaAffx.14436.1.S1_at	-2.27516	0.00437499	0.0104649	CfaAffx.14436.1.S1_at	-3.14371	9.77357e-05	0.000162972	CfaAffx.14436.1.S1_at	-2.90351	0.0025777	0.00655881	CfaAffx.14436.1.S1_at	-1.38176	0.287168	0.403278	CfaAffx.14436.1.S1_at	-1.27618	0.502546	0.804777	CfaAffx.14436.1.S1_at	1.08273	0.820687	0.8639
753679	similar to Ig lambda chain V-I region BL2 precursor	LOC612180	ig lambda chain V-I region BL2-like	Canis familiaris	Cfa.46385	612180	ENSCAFG00000015393	pmrna23539					UP Group 4	CfaAffx.23639.1.S1_at	1	1	1	CfaAffx.23639.1.S1_at	1	1	1	CfaAffx.23639.1.S1_at	2.70905	2.46877e-05	0.000144344	CfaAffx.23639.1.S1_at	1	1	1	CfaAffx.23639.1.S1_at	2.70905	0.00011399	0.00355959	CfaAffx.23639.1.S1_at	2.70905	7.77184e-05	0.00168254
753771	lymphotoxin beta receptor (TNFR superfamily, member 3)	LTBR	lymphotoxin beta receptor (TNFR superfamily, member 3)	Canis familiaris	Cfa.45933	486728	---	DN321621	Ltbr	Lymphotoxin B receptor	Mm.3122	17000	UP Group 3	Cfa.21609.1.S1_at	1.70774	0.00463505	0.0109992	Cfa.21609.1.S1_at	2.10362	0.000110452	0.000178964	Cfa.21609.1.S1_at	1.96879	0.00333125	0.00803007	Cfa.21609.1.S1_at	1.23181	0.295341	0.409897	Cfa.21609.1.S1_at	1.15286	0.550688	0.833901	Cfa.21609.1.S1_at	-1.06848	0.773476	0.82963
753829	mitogen-activated protein kinase 1	MAPK1	mitogen-activated protein kinase 1	Canis familiaris	Cfa.2796	477575	---	CF413015	Mapk1	Mitogen-activated protein kinase 1	Mm.196581	26413	UP Group 4	Cfa.9893.1.S1_at	1.02354	0.917235	0.942618	Cfa.9893.1.S1_at	1.60023	0.0332926	0.0360473	Cfa.9893.1.S1_at	6.93752	1.97912e-07	2.86243e-06	Cfa.9893.1.S1_at	1.56343	0.0889672	0.177418	Cfa.9893.1.S1_at	6.77797	1.71167e-06	0.000138343	Cfa.9893.1.S1_at	4.33533	4.41696e-05	0.00120938
753870	similar to Ig lambda chain V-I region BL2 precursor	LOC100855594 /// LOC100855788 /// LOC608320 /// LOC612054 /// LOC612122	uncharacterized LOC100855594 /// uncharacterized LOC100855788 /// uncharacterized LOC608320 /// uncharacterized LOC612054 /// uncharacterized LOC612122	Canis familiaris	Cfa.46974	100855594 /// 100855788 /// 608320 /// 612054 /// 612122	---	pmrna20853					UP Group 4	CfaAffx.20953.1.S1_x_at	1.30403	0.194503	0.241415	CfaAffx.20950.1.S1_at	-1.00733	0.971692	0.987792	CfaAffx.225.1.S1_x_at	157.355	6.38619e-14	2.19366e-11	CfaAffx.20953.1.S1_x_at	-1.31095	0.243119	0.358418	CfaAffx.225.1.S1_x_at	143.598	1.33374e-12	9.16278e-10	CfaAffx.225.1.S1_x_at	157.852	4.49711e-13	3.08951e-10
753909	elongation of very long chain fatty acids (FEN1/Elo2, SUR4/Elo3, yeast)-like 2	ELOVL2	ELOVL fatty acid elongase 2	Canis familiaris	Cfa.10678	488219	---	BM539865	Elovl2	Elongation of very long chain fatty acids (FEN1/Elo2, SUR4/Elo3, yeast)-like 2	Mm.2567	54326	DOWN Group 3	Cfa.10678.1.A1_at	-1.30258	0.176652	0.221662	Cfa.10678.1.A1_at	-2.28731	0.000105672	0.000173055	Cfa.10678.1.A1_at	-1.13022	0.599843	0.644901	Cfa.10678.1.A1_at	-1.75599	0.0155104	0.0614698	Cfa.10678.1.A1_at	1.1525	0.590864	0.854612	Cfa.10678.1.A1_at	2.02378	0.0100806	0.0369353
753976	nuclear factor of kappa light polypeptide gene enhancer in B-cells inhibitor, alpha	NFKBIA	nuclear factor of kappa light polypeptide gene enhancer in B-cells inhibitor, alpha	Canis familiaris	Cfa.12441	480291	ENSCAFG00000013418	CO591886	Nfkbia	Nuclear factor of kappa light polypeptide gene enhancer in B-cells inhibitor, alpha	Mm.170515	18035	UP Group 3	Cfa.12441.1.S1_s_at	1.61983	0.0068496	0.0152287	Cfa.12441.1.S1_s_at	2.41978	6.12898e-06	2.03411e-05	Cfa.12441.1.S1_s_at	1.44466	0.0749845	0.105454	Cfa.12441.1.S1_s_at	1.49385	0.0405837	0.109781	Cfa.12441.1.S1_s_at	-1.12126	0.613341	0.865792	Cfa.12441.1.S1_s_at	-1.67499	0.0254882	0.0703229
754020	similar to kinesin family member 1B	LOC100855783	kinesin-like protein KIF1A-like	Canis familiaris	---	100855783	ENSCAFG00000012713	pmrna19581					DOWN Group 4	CfaAffx.19681.1.S1_at	-1.48436	0.0176211	0.0316489	CfaAffx.19681.1.S1_at	-1.78512	0.000556276	0.000680003	CfaAffx.19681.1.S1_at	-2.07517	0.00070852	0.00227464	CfaAffx.19681.1.S1_at	-1.20262	0.30552	0.419954	CfaAffx.19681.1.S1_at	-1.39802	0.128028	0.436501	CfaAffx.19681.1.S1_at	-1.16248	0.471444	0.584058
754050	nuclear receptor subfamily 1, group H, member 3	NR1H3	nuclear receptor subfamily 1, group H, member 3	Canis familiaris	Cfa.16884	483625	ENSCAFG00000008824	pmrna13849	Nr1h3	Nuclear receptor subfamily 1, group H, member 3	Mm.22690	22259	UP Group 3, 4	CfaAffx.13949.1.S1_s_at	1.92057	0.00138099	0.00428186	CfaAffx.13949.1.S1_s_at	3.53298	1.13648e-07	7.18521e-07	CfaAffx.13949.1.S1_s_at	2.87662	6.47968e-05	0.000327319	CfaAffx.13949.1.S1_s_at	1.83955	0.00666872	0.0405434	CfaAffx.13949.1.S1_s_at	1.4978	0.115568	0.41247	CfaAffx.13949.1.S1_s_at	-1.22817	0.399365	0.519137
754055	myeloid cell nuclear differentiation antigen	LOC100685792	interferon-activable protein 203-like	Canis familiaris	---	100685792	---	pmrna18091					UP Group 2, 3, 4	CfaAffx.18191.1.S1_s_at	16.0494	5.52371e-08	6.32464e-07	CfaAffx.18191.1.S1_s_at	19.3059	5.685e-09	4.54139e-08	CfaAffx.18191.1.S1_s_at	15.426	1.62325e-06	1.60456e-05	CfaAffx.18191.1.S1_s_at	1.2029	0.653385	0.74875	Cfa.16589.1.S1_at	1.4541	0.370347	0.711209	Cfa.16589.1.S1_at	1.30991	0.503066	0.611152
754064	brevican	BCAN	brevican	Canis familiaris	Cfa.39627	612102	ENSCAFG00000016712	pmrna25474	Bcan	Brevican	Mm.4598	12032	DOWN Group 3, 4	CfaAffx.25574.1.S1_s_at	-1.52718	0.0188217	0.033326	CfaAffx.25574.1.S1_s_at	-2.72181	1.51848e-06	6.51996e-06	CfaAffx.25574.1.S1_s_at	-2.64061	7.65351e-05	0.00038139	CfaAffx.25574.1.S1_s_at	-1.78224	0.00589069	0.0387362	CfaAffx.25574.1.S1_s_at	-1.72907	0.0258912	0.165391	CfaAffx.25574.1.S1_s_at	1.03075	0.89318	0.914714
754101	serpin peptidase inhibitor, clade G (C1 inhibitor), member 1	SERPING1	serpin peptidase inhibitor, clade G (C1 inhibitor), member 1	Canis familiaris	Cfa.40101	475966	ENSCAFG00000007838	pmrna12462	Serping1	Serine (or cysteine) peptidase inhibitor, clade G, member 1	Mm.38888	12258	UP Group 2, 3, 4	CfaAffx.12562.1.S1_s_at	7.74048	9.52254e-06	6.85025e-05	CfaAffx.12562.1.S1_s_at	11.8234	2.06786e-07	1.18385e-06	CfaAffx.12562.1.S1_s_at	5.87827	0.000540884	0.0018441	Cfa.3117.2.A1_a_at	1.73591	0.0402917	0.109409	CfaAffx.12562.1.S1_s_at	-1.3168	0.58842	0.854612	CfaAffx.12562.1.S1_s_at	-2.01138	0.163272	0.274585
754196	ENSCAFG00000023623	---	---	Canis familiaris	Cfa.43002	---	ENSCAFG00000023623	pmrna28127					UP Group 2, 4	CfaAffx.28227.1.S1_at	3.84397	0.029223	0.0474359	CfaAffx.28227.1.S1_at	1.31206	0.622885	0.654315	CfaAffx.28227.1.S1_at	23.6259	0.00015305	0.000653079	CfaAffx.28227.1.S1_at	-2.92971	0.116641	0.210196	CfaAffx.28227.1.S1_at	6.14623	0.0318183	0.188723	CfaAffx.28227.1.S1_at	18.0067	0.000999315	0.00885844
754199	ubiquitin-like modifier activating enzyme 7	UBA7	ubiquitin-like modifier activating enzyme 7	Canis familiaris	Cfa.3348	608118	ENSCAFG00000011164	AJ537214	Ube1l	Ubiquitin-activating enzyme E1-like	Mm.277125	74153	UP Group 2, 3, 4	Cfa.3348.1.A1_s_at	20.5297	8.513e-10	1.3761e-08	Cfa.3348.1.A1_s_at	55.1106	7.61301e-13	1.60927e-11	Cfa.3348.1.A1_s_at	17.5217	7.65417e-08	1.26709e-06	CfaAffx.17458.1.S1_s_at	3.01356	0.00424792	0.0343915	CfaAffx.17458.1.S1_s_at	-1.36335	0.468687	0.776144	CfaAffx.17458.1.S1_s_at	-4.10853	0.00201348	0.0133006
754247	chemokine (C-C motif) ligand 19	CCL19	chemokine (C-C motif) ligand 19	Canis familiaris	Cfa.15809	448793	ENSCAFG00000001954	NM_001005256.1	OTTMUSG00000011357;100039824;100039848;100040035;Ccl19;100039053;LOC100043921;LOC100043918;Gm12407	Predicted gene, OTTMUSG00000011357;Predicted gene, 100039824;Predicted gene, 100039848;Predicted gene, 100040035;Chemokine (C-C motif) ligand 19;Predicted gene, 100039053;similar to EBI-1 ligand chemokine;similar to EBI-1 ligand chemokine;predicted gene 12407	Mm.458895;Mm.258946;Mm.424740;Mm.458573;Mm.426373;Mm.459263;Mm.441169	100039973;100039824;100039848;100040035;24047;100039053;100043921;100043918;100039789	UP Group 2, 3, 4	Cfa.15809.1.S1_at	3.01125	0.0218428	0.037515	Cfa.15809.1.S1_at	8.42607	3.73886e-05	7.96874e-05	Cfa.15809.1.S1_at	4.20345	0.0145392	0.0267429	Cfa.15809.1.S1_at	2.79819	0.0555121	0.130416	Cfa.15809.1.S1_at	1.39592	0.593431	0.855699	Cfa.15809.1.S1_at	-2.00456	0.255457	0.380279
754407	similar to Ig heavy chain V-III region VH26 precursor	LOC607010 /// LOC607179 /// LOC607229	Similar to Ig heavy chain V-III region VH26 precursor /// Similar to Ig heavy chain V-III region VH26 precursor /// Similar to Ig heavy chain V-III region VH26 precursor	Canis familiaris	Cfa.43079 /// Cfa.43583 /// Cfa.44516 /// Cfa.46822 /// Cfa.47437 /// Cfa.47525 /// Cfa.47526 /// Cfa.47529 /// Cfa.47534 /// Cfa.47535 /// Cfa.47537 /// Cfa.47546 /// Cfa.47548 /// Cfa.47555 /// Cfa.47557 /// Cfa.47558 /// Cfa.47562 /// Cfa.47563 /// Cfa.47579 /// Cfa.47582 /// Cfa.47598 /// Cfa.47606 /// Cfa.47607 /// Cfa.47609	607010 /// 607179 /// 607229	ENSCAFG00000025006	pmrna28171					UP Group 4	CfaAffx.28271.1.S1_x_at	-1.0084	0.980926	0.994197	CfaAffx.28271.1.S1_x_at	-1.03354	0.920035	0.940571	CfaAffx.28271.1.S1_x_at	11.8052	4.71958e-06	3.88291e-05	CfaAffx.28271.1.S1_x_at	-1.02493	0.950655	0.981449	CfaAffx.28271.1.S1_x_at	11.9043	2.46961e-05	0.00117008	CfaAffx.28271.1.S1_x_at	12.2011	1.40694e-05	0.000489459
754480	acyl-Coenzyme A oxidase 2, branched chain	LOC100855488	peroxisomal acyl-coenzyme A oxidase 2-like	Canis familiaris	---	100855488	ENSCAFG00000007261	pmrna11697	Acox2	Acyl-Coenzyme A oxidase 2, branched chain	Mm.28700	93732	UP Group 3	CfaAffx.11797.1.S1_s_at	1.63878	0.136519	0.17549	CfaAffx.11797.1.S1_s_at	4.88393	2.16842e-05	5.48694e-05	CfaAffx.11797.1.S1_s_at	1.7848	0.149282	0.189745	CfaAffx.11797.1.S1_s_at	2.98023	0.00631994	0.039833	CfaAffx.11797.1.S1_s_at	1.08911	0.847755	0.957507	CfaAffx.11797.1.S1_s_at	-2.7364	0.0265862	0.0724791
754537	myoferlin	MYOF	myoferlin	Canis familiaris	---	607472	ENSCAFG00000007749	pmrna12438	Myof	Myoferlin	Mm.34674	226101	UP Group 3, 4	CfaAffx.12538.1.S1_s_at	1.8308	0.046281	0.0686718	CfaAffx.12538.1.S1_s_at	3.19378	0.000251502	0.000339121	CfaAffx.12538.1.S1_s_at	2.97529	0.00462279	0.0103956	CfaAffx.12538.1.S1_s_at	1.74448	0.102064	0.193429	CfaAffx.12538.1.S1_s_at	1.62513	0.230559	0.596015	CfaAffx.12538.1.S1_s_at	-1.07344	0.854446	0.887855
754552	similar to T-cell surface antigen CD2 precursor (T-cell surface antigen T11/Leu-5) (LFA-2) (LFA-3 receptor) (Erythrocyte receptor) (Rosette receptor)	CD2	CD2 molecule	Canis familiaris	Cfa.18829	607448	ENSCAFG00000009829	DN270134	Cd2	CD2 antigen	Mm.22842	12481	UP Group 2, 3, 4	Cfa.18829.1.S1_s_at	7.40776	0.000257834	0.00120909	Cfa.18829.1.S1_s_at	13.8621	3.58107e-06	1.31914e-05	Cfa.18829.1.S1_s_at	9.85222	0.000483107	0.00168398	Cfa.18829.1.S1_s_at	1.87129	0.249876	0.365633	Cfa.18829.1.S1_s_at	1.32999	0.660309	0.888124	Cfa.18829.1.S1_s_at	-1.407	0.587192	0.684891
754583	acetylcholinesterase (Yt blood group)	ACHE	acetylcholinesterase	Canis familiaris	Cfa.25689	489828	ENSCAFG00000014054	pmrna21597	Ache	Acetylcholinesterase	Mm.255464	11423	DOWN Group 3	CfaAffx.21697.1.S1_s_at	-1.258	0.267269	0.318774	CfaAffx.21697.1.S1_s_at	-2.64334	3.12555e-05	7.12123e-05	CfaAffx.21697.1.S1_s_at	-1.46794	0.130389	0.168379	CfaAffx.21697.1.S1_s_at	-2.10123	0.00359131	0.0316989	CfaAffx.21697.1.S1_s_at	-1.16689	0.582885	0.854612	CfaAffx.21697.1.S1_s_at	1.80071	0.0384489	0.0950158
754589	eukaryotic translation initiation factor 2-alpha kinase 2	EIF2AK2	eukaryotic translation initiation factor 2-alpha kinase 2	Canis familiaris	Cfa.24643	611397	ENSCAFG00000006051	pmrna9971	Eif2ak2	Eukaryotic translation initiation factor 2-alpha kinase 2	Mm.378990	19106	UP Group 2, 3, 4	CfaAffx.10071.1.S1_s_at	17.7115	1.58831e-11	4.84963e-10	CfaAffx.10071.1.S1_s_at	15.6206	1.09916e-11	1.62393e-10	CfaAffx.10071.1.S1_s_at	6.89623	8.16187e-07	9.11741e-06	CfaAffx.10071.1.S1_s_at	-1.13385	0.65105	0.746696	CfaAffx.10071.1.S1_s_at	-2.56828	0.0088386	0.0837533	CfaAffx.10071.1.S1_s_at	-2.2651	0.0175094	0.0547319
754611	uridine phosphorylase 1	LOC100856638 /// UPP1	uridine phosphorylase 1-like /// uridine phosphorylase 1	Canis familiaris	Cfa.12204	100856638 /// 480772	ENSCAFG00000014262	pmrna21928	Upp1	Uridine phosphorylase 1	Mm.4610	22271	UP Group 2, 3, 4	CfaAffx.22028.1.S1_at	11.6953	1.31415e-08	1.68752e-07	CfaAffx.22028.1.S1_at	19.1605	1.22859e-10	1.54665e-09	Cfa.12204.1.A1_s_at	8.06573	8.24249e-07	9.13321e-06	Cfa.12204.1.A1_s_at	1.79	0.0614873	0.139642	CfaAffx.22028.1.S1_at	-1.75768	0.171711	0.524292	CfaAffx.22028.1.S1_at	-2.87961	0.0117411	0.0409612
754652	ENSCAFG00000010717	SP100	SP100 nuclear antigen	Canis familiaris	Cfa.39161	477402	ENSCAFG00000010717	pmrna16646					UP Group 2, 3, 4	CfaAffx.16746.1.S1_at	4.22436	1.48247e-05	0.000102874	CfaAffx.16746.1.S1_at	6.37008	1.24289e-07	7.658e-07	CfaAffx.16746.1.S1_at	6.84235	3.84268e-06	3.2999e-05	CfaAffx.16746.1.S1_at	1.50794	0.187217	0.29432	CfaAffx.16746.1.S1_at	1.61974	0.198735	0.567696	CfaAffx.16746.1.S1_at	1.07414	0.841264	0.880046
754750	toll-like receptor 1	TLR1	toll-like receptor 1	Canis familiaris	Cfa.47631	488834	ENSCAFG00000024010	pmrna24715	Tlr1	Toll-like receptor 1	Mm.273024	21897	UP Group 2, 3	CfaAffx.24815.1.S1_at	3.45936	0.0014697	0.00448748	CfaAffx.24815.1.S1_at	4.54016	9.90433e-05	0.000164354	CfaAffx.24815.1.S1_at	1.83815	0.158995	0.20079	CfaAffx.24815.1.S1_at	1.31243	0.495478	0.599168	CfaAffx.24815.1.S1_at	-1.88198	0.194522	0.562681	CfaAffx.24815.1.S1_at	-2.46996	0.0603926	0.134926
754870	similar to Myosin-10 (Myosin heavy chain, nonmuscle IIb) (Nonmuscle myosin heavy chain IIb) (NMHC II-b) (Cellular myosin heavy chain, type B) (Nonmuscle myosin heavy chain-B) (NMMHC-B)	FAM184B	family with sequence similarity 184, member B	Canis familiaris	Cfa.15544	479080	ENSCAFG00000015078	CO718645	Fam184b	Family with sequence similarity 184, member B	Mm.266466	58227	DOWN Group 3	Cfa.15544.1.A1_at	-1.62094	0.0050221	0.0117754	Cfa.15544.1.A1_at	-2.30259	7.6971e-06	2.43683e-05	Cfa.15544.1.A1_at	-1.7281	0.00814589	0.0166307	Cfa.15544.1.A1_at	-1.42053	0.0599997	0.138284	Cfa.15544.1.A1_at	-1.06611	0.767826	0.930497	Cfa.15544.1.A1_at	1.33244	0.179591	0.29341
754880	T-cell, immune regulator 1, ATPase, H+ transporting, lysosomal V0 subunit A3	TCIRG1	T-cell, immune regulator 1, ATPase, H+ transporting, lysosomal V0 subunit A3	Canis familiaris	Cfa.11351	483691	ENSCAFG00000010972	CO706047	Tcirg1	T-cell, immune regulator 1, ATPase, H+ transporting, lysosomal V0 protein A3	Mm.271689	27060	UP Group 3, 4	Cfa.11351.1.A1_s_at	1.73201	0.00537063	0.0124021	Cfa.11351.1.A1_at	2.91705	1.5232e-05	4.22804e-05	Cfa.11351.1.A1_s_at	2.36478	0.00059307	0.00197307	Cfa.11351.1.A1_at	1.72625	0.032048	0.0959769	Cfa.11351.1.A1_at	1.36792	0.289421	0.645251	Cfa.11351.1.A1_at	-1.26195	0.414191	0.534365
754950	selectin L	SELL	selectin L	Canis familiaris	Cfa.12138	480080	ENSCAFG00000015177	pmrna23235	Sell	Selectin, lymphocyte	Mm.1461	20343	UP Group 2, 3, 4	CfaAffx.23335.1.S1_s_at	3.77142	0.00204187	0.00580855	Cfa.12138.1.A1_at	4.36265	3.87894e-05	8.16181e-05	Cfa.12138.1.A1_at	6.13026	7.01315e-05	0.000351681	Cfa.12138.1.A1_at	1.19872	0.613611	0.712079	Cfa.12138.1.A1_at	1.6844	0.234263	0.598964	Cfa.12138.1.A1_at	1.40517	0.419078	0.538273
754969	fermitin family homolog 3 (Drosophila)	FERMT3	fermitin family member 3	Canis familiaris	Cfa.27386	483766	ENSCAFG00000014609	pmrna22446	Fermt3	Fermitin family homolog 3 (Drosophila)	Mm.157591	108101	UP Group 2, 3, 4	CfaAffx.22546.1.S1_s_at	3.49182	0.000831866	0.00291578	CfaAffx.22546.1.S1_s_at	3.63419	0.000321892	0.000418034	CfaAffx.22546.1.S1_s_at	6.37746	9.7562e-05	0.000457509	CfaAffx.22546.1.S1_s_at	1.04077	0.915363	0.959764	CfaAffx.22546.1.S1_s_at	1.8264	0.192155	0.560501	CfaAffx.22546.1.S1_s_at	1.75485	0.207958	0.327301
755120	complement component 1, s subcomponent	C1S	complement component 1, s subcomponent	Canis familiaris	Cfa.39419	486714	ENSCAFG00000014346	DN380906	C1s;Gm5077	Complement component 1, s subcomponent;predicted gene 5077	Mm.219527	50908;317677	UP Group 2, 3, 4	Cfa.16472.2.S1_s_at	8.2591	2.79751e-08	3.37174e-07	Cfa.16472.2.S1_s_at	13.3142	1.87532e-10	2.28025e-09	CfaAffx.22221.1.S1_s_at	9.2047	3.19668e-08	5.85632e-07	CfaAffx.22221.1.S1_s_at	1.83052	0.0286924	0.0891931	CfaAffx.22221.1.S1_s_at	1.50795	0.202089	0.570164	Cfa.16472.2.S1_s_at	-1.69472	0.141698	0.251541
755134	proteasome (prosome, macropain) subunit, beta type, 8 (large multifunctional peptidase 7)	PSMB8	proteasome (prosome, macropain) subunit, beta type, 8 (large multifunctional peptidase 7)	Canis familiaris	Cfa.12298	474865	ENSCAFG00000000829	pmrna2064	Psmb8	Proteasome (prosome, macropain) subunit, beta type 8 (large multifunctional peptidase 7)	Mm.180191	16913	UP Group 2, 3, 4	CfaAffx.2164.1.S1_at	17.9069	1.31944e-09	2.03698e-08	CfaAffx.2164.1.S1_at	45.7572	1.26917e-12	2.5273e-11	Cfa.12298.1.A1_a_at	21.1981	5.15471e-10	2.02359e-08	Cfa.12298.1.A1_a_at	2.57997	0.00292883	0.0310682	Cfa.12298.1.A1_a_at	1.22675	0.559049	0.838574	CfaAffx.2164.1.S1_at	-2.80889	0.0168277	0.0531524
755204	TAP binding protein-like	TAPBPL	TAP binding protein-like	Canis familiaris	---	486727	ENSCAFG00000015143	pmrna23200	Tapbpl	TAP binding protein-like	Mm.296902	213233	UP Group 3, 4	CfaAffx.23300.1.S1_at	1.63855	0.053204	0.0773569	CfaAffx.23300.1.S1_at	2.93614	8.53947e-05	0.000147906	CfaAffx.23300.1.S1_at	2.90485	0.00137145	0.00393397	CfaAffx.23300.1.S1_at	1.79192	0.0453429	0.116017	CfaAffx.23300.1.S1_at	1.77282	0.0985439	0.386855	CfaAffx.23300.1.S1_at	-1.01077	0.973775	0.979478
755266	phosphatidic acid phosphatase type 2 domain containing 3	---	---	Canis familiaris	---	---	---	CO717747	Ppapdc3	Phosphatidic acid phosphatase type 2 domain containing 3	Mm.257236	227721	DOWN Group 3	Cfa.11731.1.A1_at	-1.64912	0.0165941	0.0301591	Cfa.11731.1.A1_at	-2.55244	2.99037e-05	6.89392e-05	Cfa.11731.1.A1_at	-1.79687	0.0201747	0.0351777	Cfa.11731.1.A1_at	-1.54776	0.0595961	0.137622	Cfa.11731.1.A1_at	-1.08959	0.750125	0.928463	Cfa.11731.1.A1_at	1.4205	0.186185	0.302386
755284	actin related protein 2/3 complex, subunit 1B, 41kDa	ARPC1B	actin related protein 2/3 complex, subunit 1B, 41kDa	Canis familiaris	Cfa.28735	479744	ENSCAFG00000015081	pmrna23107	Arpc1b	Actin related protein 2/3 complex, subunit 1B	Mm.30010	11867	UP Group 2, 3, 4	CfaAffx.23207.1.S1_s_at	2.65056	0.000154395	0.000779923	CfaAffx.23207.1.S1_s_at	2.651	7.3895e-05	0.000132031	CfaAffx.23207.1.S1_s_at	2.38601	0.00300956	0.00742394	CfaAffx.23207.1.S1_s_at	1.00017	0.999463	1	CfaAffx.23207.1.S1_s_at	-1.11087	0.727176	0.915666	CfaAffx.23207.1.S1_s_at	-1.11106	0.718197	0.790074
755334	similar to beta-tubulin cofactor D	TBCD	tubulin folding cofactor D	Canis familiaris	Cfa.40982	491683	ENSCAFG00000013063	pmrna20151					DOWN Group 3	CfaAffx.20251.1.S1_s_at	-1.60551	0.0202298	0.0352291	CfaAffx.20251.1.S1_s_at	-2.35504	7.1702e-05	0.000130143	CfaAffx.20251.1.S1_s_at	-1.10858	0.659079	0.70254	CfaAffx.20251.1.S1_s_at	-1.46685	0.0895153	0.178252	CfaAffx.20251.1.S1_s_at	1.44826	0.168903	0.51887	CfaAffx.20251.1.S1_s_at	2.12438	0.00652356	0.0283651
755357	ER degradation enhancer, mannosidase alpha-like 1	EDEM1	ER degradation enhancer, mannosidase alpha-like 1	Canis familiaris	Cfa.39306	476547	ENSCAFG00000005608	pmrna9256	Edem1	ER degradation enhancer, mannosidase alpha-like 1	Mm.21596	192193	UP Group 4	CfaAffx.9356.1.S1_at	-1.0017	0.992748	1	CfaAffx.9356.1.S1_at	-1.00363	0.983555	0.996611	CfaAffx.9356.1.S1_at	3.25944	2.19919e-05	0.000131951	CfaAffx.9356.1.S1_at	-1.00192	0.992795	1	CfaAffx.9356.1.S1_at	3.26499	0.000101088	0.00337398	CfaAffx.9356.1.S1_at	3.27127	6.73162e-05	0.00156767
755424	glycerophosphodiester phosphodiesterase domain containing 2	GDPD2	glycerophosphodiester phosphodiesterase domain containing 2	Canis familiaris	Cfa.20494	480951	ENSCAFG00000016850	pmrna25662	Gdpd2	Glycerophosphodiester phosphodiesterase domain containing 2	Mm.283495	71584	DOWN Group 3, 4	CfaAffx.25762.1.S1_s_at	-1.01229	0.955043	0.972742	CfaAffx.25762.1.S1_s_at	-2.10005	0.00118119	0.00137074	CfaAffx.25762.1.S1_s_at	-2.45165	0.00211307	0.00554498	CfaAffx.25762.1.S1_s_at	-2.07455	0.00637677	0.0398579	CfaAffx.25762.1.S1_s_at	-2.42187	0.00615287	0.0635604	CfaAffx.25762.1.S1_s_at	-1.16742	0.591978	0.689887
755552	transcription factor EC	LOC100856330	transcription factor EC-like	Canis familiaris	---	100856330	---	CO685094	Tcfec	Transcription factor EC	Mm.36217	21426	UP Group 2, 3, 4	Cfa.1175.1.A1_s_at	6.36025	1.62366e-05	0.000110441	Cfa.1175.1.A1_s_at	8.619	6.97735e-07	3.32878e-06	Cfa.1175.1.A1_s_at	8.73605	2.56607e-05	0.000149397	Cfa.1175.1.A1_s_at	1.35514	0.444679	0.551345	Cfa.1175.1.A1_s_at	1.37354	0.507397	0.809571	Cfa.1175.1.A1_s_at	1.01358	0.976677	0.98079
755653	bromodomain adjacent to zinc finger domain, 2B	BAZ2B	bromodomain adjacent to zinc finger domain, 2B	Canis familiaris	Cfa.2477	478762	---	CF409316					UP Group 3	Cfa.2639.1.A1_at	1.55048	0.00539109	0.0124121	Cfa.2639.1.A1_at	2.00304	2.821e-05	6.60316e-05	Cfa.2639.1.A1_at	1.13696	0.46721	0.515619	Cfa.2639.1.A1_at	1.29188	0.129258	0.224812	Cfa.2639.1.A1_at	-1.36371	0.127684	0.436501	Cfa.2639.1.A1_at	-1.76176	0.00660655	0.0285453
755669	similar to XIAP associated factor-1 isoform 2	XAF1	XIAP associated factor 1	Canis familiaris	Cfa.6200	606957	---	CO663850					UP Group 2, 3, 4	Cfa.6200.1.A1_at	15.6485	2.59999e-09	3.76041e-08	Cfa.6200.1.A1_at	30.8165	9.67174e-12	1.44445e-10	Cfa.6200.1.A1_at	16.6872	5.59053e-08	9.83508e-07	Cfa.6200.1.A1_at	1.9693	0.0577599	0.134285	Cfa.6200.1.A1_at	1.06638	0.876736	0.962809	Cfa.6200.1.A1_at	-1.84671	0.135442	0.244543
755677	similar to Ferritin light chain 2 (Ferritin L subunit 2) (Ferritin subunit LG)	FTL	ferritin, light polypeptide	Canis familiaris	Cfa.44996	477042	---	pmrna800					UP Group 3, 4	CfaAffx.900.1.S1_at	1.22449	0.287099	0.340064	CfaAffx.900.1.S1_at	2.42582	3.54003e-05	7.67511e-05	CfaAffx.900.1.S1_at	2.13481	0.00260548	0.00660505	CfaAffx.900.1.S1_at	1.98108	0.00358631	0.0316989	CfaAffx.900.1.S1_at	1.74342	0.0395234	0.219065	CfaAffx.900.1.S1_at	-1.13632	0.609783	0.705848
755705	hypothetical LOC491436	LOC480493 /// LOC491436 /// LRRC37A2	leucine-rich repeat-containing protein 37A3-like /// leucine-rich repeat-containing protein 37A2-like /// leucine rich repeat containing 37, member A2	Canis familiaris	Cfa.24550	480493 /// 491436 /// 607401	ENSCAFG00000013742	pmrna20630					DOWN Group 3	CfaAffx.20730.1.S1_s_at	-1.04108	0.930954	0.955288	Cfa.15004.1.A1_s_at	-9.49445	0.000202288	0.000285363	CfaAffx.20730.1.S1_s_at	2.3116	0.146027	0.186123	Cfa.15004.1.A1_s_at	-9.46611	0.00139857	0.0263237	CfaAffx.20730.1.S1_s_at	2.40657	0.17674	0.53407	CfaAffx.20730.1.S1_s_at	15.1322	0.000171759	0.00277643
755712	guanylate binding protein 5	GBP5	guanylate binding protein 5	Canis familiaris	---	490170	ENSCAFG00000024540	pmrna30844	Gbp5	Guanylate binding protein 5	Mm.459245	229898	UP Group 2, 3, 4	CfaAffx.30944.1.S1_at	4.45544	0.00379892	0.00947316	CfaAffx.30944.1.S1_at	9.19795	3.55267e-05	7.67511e-05	CfaAffx.30944.1.S1_at	6.28227	0.00340075	0.00815467	CfaAffx.30944.1.S1_at	2.06443	0.184162	0.290515	CfaAffx.30944.1.S1_at	1.41002	0.595848	0.856603	CfaAffx.30944.1.S1_at	-1.46411	0.543706	0.645122
755735	ring finger protein 213	RNF213	ring finger protein 213	Canis familiaris	Cfa.18955	483355	ENSCAFG00000005675	pmrna9371	Rnf213	Ring finger protein 213	Mm.133342;Mm.425701	672511	UP Group 2, 3, 4	CfaAffx.9471.1.S1_s_at	12.288	1.34108e-11	4.18784e-10	CfaAffx.9471.1.S1_s_at	23.2983	2.82401e-14	1.14123e-12	CfaAffx.9471.1.S1_s_at	5.04113	1.35868e-06	1.40363e-05	CfaAffx.9471.1.S1_s_at	1.89601	0.0127017	0.0545377	CfaAffx.9471.1.S1_s_at	-2.43755	0.00477633	0.0516746	CfaAffx.9471.1.S1_s_at	-4.62163	1.14636e-05	0.000463265
755886	poly(A) binding protein, nuclear 1	BCL2L2 /// PABPN1	BCL2-like 2 /// poly(A) binding protein, nuclear 1	Canis familiaris	Cfa.47266	100170671 /// 490611	ENSCAFG00000011482	CO716419	Pabpn1	Poly(A) binding protein, nuclear 1	Mm.7723	54196	DOWN Group 3	Cfa.15400.1.A1_at	-1.48704	0.0127474	0.0242926	Cfa.15400.1.A1_at	-2.07535	2.11907e-05	5.42198e-05	Cfa.15400.1.A1_at	-1.24502	0.23192	0.278547	Cfa.15400.1.A1_at	-1.39563	0.0582992	0.134854	Cfa.15400.1.A1_at	1.19439	0.388259	0.727788	Cfa.15400.1.A1_at	1.66692	0.0153723	0.0504094
755888	ubiquitin-conjugating enzyme E2L 6	UBE2L6	ubiquitin-conjugating enzyme E2L 6	Canis familiaris	Cfa.17038	475967	ENSCAFG00000007839	pmrna12467	Ube2l6	Ubiquitin-conjugating enzyme E2L 6	Mm.38261	56791	UP Group 2, 3, 4	CfaAffx.12567.1.S1_s_at	13.1427	1.01631e-10	2.25227e-09	CfaAffx.12567.1.S1_s_at	21.9944	6.43921e-13	1.42701e-11	CfaAffx.12567.1.S1_s_at	7.75774	2.35465e-07	3.23529e-06	CfaAffx.12567.1.S1_s_at	1.67351	0.0680196	0.148425	CfaAffx.12567.1.S1_s_at	-1.69414	0.117794	0.416064	CfaAffx.12567.1.S1_s_at	-2.83516	0.00293788	0.0167496
755898	similar to Ig lambda chain V-I region BL2 precursor	LOC612054	uncharacterized LOC612054	Canis familiaris	Cfa.43426	612054	ENSCAFG00000015568 /// ENSCAFG00000023146	pmrna23623					UP Group 2, 4	CfaAffx.23723.1.S1_x_at	2.36262	0.0235056	0.0395308	CfaAffx.23723.1.S1_x_at	1.16832	0.645282	0.676291	CfaAffx.23723.1.S1_x_at	91.7984	2.08689e-10	1.06199e-08	CfaAffx.23723.1.S1_x_at	-2.02223	0.0942969	0.184302	CfaAffx.23723.1.S1_x_at	38.8544	9.99295e-08	1.05618e-05	CfaAffx.23723.1.S1_x_at	78.5727	2.38065e-09	3.27102e-07
755911	complement factor B	C2 /// CFB	complement component 2 /// complement factor B	Canis familiaris	Cfa.35697	100688056 /// 474853	ENSCAFG00000000686	CO654346	Cfb	Complement factor B	Mm.653	14962	UP Group 2, 3, 4	Cfa.6458.1.A1_s_at	11.0177	1.06198e-07	1.13113e-06	Cfa.6458.1.A1_s_at	16.6107	2.02082e-09	1.7246e-08	Cfa.6458.1.A1_s_at	13.7487	5.93481e-07	7.0908e-06	Cfa.14267.1.S1_at	2.10207	0.00823195	0.0449373	Cfa.14267.1.S1_at	1.91776	0.0470173	0.243701	Cfa.18934.1.S1_s_at	-1.59717	0.13797	0.248129
755927	MHC class I DLA-12; MHC class I DLA-64	DLA-12 /// DLA-64	MHC class I DLA-12 /// MHC class I DLA-64	Canis familiaris	Cfa.36643	474838 /// 541592	ENSCAFG00000000500	pmrna1604	H2-Q10	Histocompatibility 2, Q region locus 10	Mm.88795	15007	UP Group 2, 3, 4	CfaAffx.1704.1.S1_s_at	24.524	2.04501e-09	3.02133e-08	CfaAffx.1704.1.S1_s_at	37.5083	5.2488e-11	6.93448e-10	CfaAffx.1704.1.S1_s_at	18.0737	3.58251e-07	4.69924e-06	Cfa.20996.1.S1_at	1.58472	0.105885	0.197403	Cfa.20996.1.S1_at	-1.35865	0.36286	0.709369	Cfa.20996.1.S1_at	-2.15308	0.0247155	0.0690226
755997	similar to DNA segment on chromosome X and Y (unique) 155 expressed sequence isoform 1	LOC492092	A-kinase anchor protein 17B-like	Canis familiaris	---	492092	ENSCAFG00000018374	pmrna28020	Sfrs17b	Splicing factor, arginine/serine-rich 17b	Mm.116704	338351	DOWN Group 3	CfaAffx.28120.1.S1_s_at	-1.28892	0.287399	0.340126	CfaAffx.28120.1.S1_s_at	-3.3479	1.1653e-05	3.4212e-05	CfaAffx.28120.1.S1_s_at	-1.48156	0.177432	0.220452	CfaAffx.28120.1.S1_s_at	-2.59745	0.00145933	0.0265627	CfaAffx.28120.1.S1_s_at	-1.14946	0.667255	0.890971	CfaAffx.28120.1.S1_s_at	2.25971	0.0146854	0.048621
756043	similar to leucine rich repeat (in FLII) interacting protein 1	---	---	Canis familiaris	Cfa.492	---	ENSCAFG00000012303	CO683922					UP Group 3, 4	Cfa.21487.1.S1_s_at	1.61338	0.00119399	0.00384202	Cfa.21487.1.S1_s_at	2.05532	4.52181e-06	1.58982e-05	Cfa.21487.1.S1_s_at	2.16952	5.31207e-05	0.000277521	Cfa.21487.1.S1_s_at	1.27392	0.114873	0.208407	Cfa.21487.1.S1_s_at	1.34471	0.110017	0.405503	Cfa.21487.1.S1_s_at	1.05556	0.756979	0.818324
756052	linker for activation of T cells family, member 2	---	---	Canis familiaris	---	---	ENSCAFG00000012003	pmrna18552	Lat2	Linker for activation of T cells family, member 2	Mm.391375	56743	UP Group 2, 3, 4	CfaAffx.18652.1.S1_s_at	6.22515	9.21474e-05	0.000518896	CfaAffx.18652.1.S1_s_at	6.66988	2.66183e-05	6.39397e-05	CfaAffx.18652.1.S1_s_at	3.81421	0.00922262	0.0184184	CfaAffx.18652.1.S1_s_at	1.07144	0.87758	0.93412	CfaAffx.18652.1.S1_s_at	-1.63209	0.368598	0.710315	CfaAffx.18652.1.S1_s_at	-1.74869	0.291011	0.413067
756080	immunity-related GTPase family, M; similar to interferon gamma inducible protein 47	IRGM /// LOC481471	immunity-related GTPase family M protein 1-like /// interferon-inducible GTPase 1-like	Canis familiaris	Cfa.42160	481471 /// 481473	ENSCAFG00000000502	pmrna1605					UP Group 2, 3, 4	CfaAffx.1705.1.S1_at	74.454	1.7438e-13	1.25642e-11	CfaAffx.1705.1.S1_at	170.243	9.29438e-16	8.57405e-14	CfaAffx.1705.1.S1_at	67.7446	1.6158e-11	1.85009e-09	CfaAffx.1705.1.S1_at	2.28655	0.0200978	0.0716488	CfaAffx.1705.1.S1_at	-1.09904	0.815542	0.948818	CfaAffx.1705.1.S1_at	-2.51301	0.0258375	0.0710016
756181	tubulin tyrosine ligase-like family, member 7	TTLL7	tubulin tyrosine ligase-like family, member 7	Canis familiaris	Cfa.8856	479976	ENSCAFG00000020321	pmrna31016	Ttll7	Tubulin tyrosine ligase-like family, member 7	Mm.187793	70892	DOWN Group 3	CfaAffx.31116.1.S1_at	-1.36409	0.11376	0.15015	CfaAffx.31116.1.S1_at	-3.42163	3.83932e-07	2.00697e-06	CfaAffx.31116.1.S1_at	1.47825	0.101324	0.135559	CfaAffx.31116.1.S1_at	-2.50836	0.000266396	0.0183014	CfaAffx.31116.1.S1_at	2.01647	0.012465	0.103205	CfaAffx.31116.1.S1_at	5.05803	1.17579e-06	7.34336e-05
756210	cathepsin H	CTSH	cathepsin H	Canis familiaris	Cfa.2521	479065	ENSCAFG00000014076	pmrna21641	Ctsh	Cathepsin H	Mm.2277	13036	UP Group 2, 3, 4	CfaAffx.21741.1.S1_s_at	5.06843	0.000122312	0.000646374	CfaAffx.21741.1.S1_s_at	8.61491	1.12181e-06	5.02074e-06	Cfa.2521.1.S1_at	4.23149	0.000109171	0.000503361	Cfa.2521.1.S1_at	1.86166	0.0441777	0.113752	CfaAffx.21741.1.S1_s_at	-1.80304	0.237042	0.598964	CfaAffx.21741.1.S1_s_at	-3.06467	0.0256714	0.0706863
756242	interferon-induced protein with tetratricopeptide repeats 1	IFIT1	interferon-induced protein with tetratricopeptide repeats 1	Canis familiaris	Cfa.21248	488947	ENSCAFG00000009617	pmrna15021	OTTMUSG00000016644;2010002M12Rik	Predicted gene, OTTMUSG00000016644;RIKEN cDNA 2010002M12 gene	Mm.371956;Mm.440727	667373;112419	UP Group 2, 3, 4	CfaAffx.15121.1.S1_at	93.5691	7.55553e-11	1.71117e-09	CfaAffx.15121.1.S1_at	179.045	1.31906e-12	2.58912e-11	CfaAffx.15121.1.S1_at	47.0676	6.13132e-08	1.04005e-06	CfaAffx.15121.1.S1_at	1.91351	0.178067	0.283832	CfaAffx.15121.1.S1_at	-1.98797	0.235027	0.598964	CfaAffx.15121.1.S1_at	-3.80401	0.0221848	0.0632162
756289	similar to Protein C9orf46	PLGRKT	plasminogen receptor, C-terminal lysine transmembrane protein	Canis familiaris	---	609677	ENSCAFG00000002116	pmrna3981	5033414D02Rik	RIKEN cDNA 5033414D02 gene	Mm.275511	67759	UP Group 2, 3, 4	CfaAffx.4081.1.S1_at	2.05322	0.00751443	0.0161325	CfaAffx.4081.1.S1_at	2.49596	0.000598801	0.000727915	CfaAffx.4081.1.S1_at	2.68977	0.00293773	0.007286	CfaAffx.4081.1.S1_at	1.21564	0.49255	0.59732	CfaAffx.4081.1.S1_at	1.31003	0.432047	0.760093	CfaAffx.4081.1.S1_at	1.07765	0.821145	0.8639
756463	similar to large subunit ribosomal protein L36a; ribosomal protein L36a-like; ribosomal protein L36a	RPL36AL	ribosomal protein L36a-like	Canis familiaris	Cfa.45079	480311	---	DN318178					UP Group 3	Cfa.3214.2.S1_at	1.41914	0.120603	0.158119	Cfa.3214.2.S1_at	3.17838	8.10355e-06	2.54207e-05	Cfa.3214.2.S1_at	1.93079	0.0199305	0.0348404	Cfa.3214.2.S1_at	2.23965	0.00334539	0.0316989	Cfa.3214.2.S1_at	1.36053	0.312432	0.676372	Cfa.3214.2.S1_at	-1.64616	0.0973761	0.193905
756475	intercellular adhesion molecule 1	ICAM1	intercellular adhesion molecule 1	Canis familiaris	Cfa.3842	403975	---	L31625.1	Icam1	Intercellular adhesion molecule 1	Mm.435508	15894	UP Group 2, 3, 4	Cfa.3842.1.S1_at	11.3223	6.42525e-07	6.00565e-06	Cfa.3842.1.S1_at	19.7217	6.36737e-09	5.02426e-08	Cfa.3842.1.S1_at	11.3137	1.12834e-05	7.63717e-05	Cfa.3842.1.S1_at	1.74185	0.190322	0.29671	Cfa.3842.1.S1_at	-1.00076	0.99879	0.99879	Cfa.3842.1.S1_at	-1.74317	0.259149	0.383696
756609	deltex 3-like (Drosophila)	DTX3L	deltex 3-like (Drosophila)	Canis familiaris	Cfa.41214	478586	ENSCAFG00000011948	pmrna18458	Dtx3l	Deltex 3-like (Drosophila)	Mm.390852	209200	UP Group 2, 3, 4	CfaAffx.18558.1.S1_at	20.183	6.18308e-11	1.49045e-09	CfaAffx.18558.1.S1_at	35.9365	4.36993e-13	1.00071e-11	CfaAffx.18558.1.S1_at	12.5933	5.78392e-08	9.93389e-07	CfaAffx.18558.1.S1_at	1.78053	0.0720934	0.153187	Cfa.18941.1.S1_s_at	-2.28137	0.0365415	0.2092	Cfa.18941.1.S1_s_at	-4.01702	0.000762509	0.00758612
756680	amyloid beta (A4) precursor-like protein 1	APLP1	amyloid beta (A4) precursor-like protein 1	Canis familiaris	Cfa.17903	476478	---	pmrna10883	Aplp1	Amyloid beta (A4) precursor-like protein 1	Mm.2381	11803	DOWN Group 3	CfaAffx.10983.1.S1_at	-1.42419	0.0337131	0.0533047	CfaAffx.10983.1.S1_at	-2.1075	3.66949e-05	7.8534e-05	CfaAffx.10983.1.S1_at	-1.13262	0.519079	0.569206	CfaAffx.10983.1.S1_at	-1.47979	0.0381168	0.105641	CfaAffx.10983.1.S1_at	1.25743	0.297979	0.658238	CfaAffx.10983.1.S1_at	1.86073	0.00655663	0.028419
756775	leucine rich repeat containing 25	LRRC25	leucine rich repeat containing 25	Canis familiaris	Cfa.21072	609889	ENSCAFG00000014879	pmrna22812	Lrrc25	Leucine rich repeat containing 25	Mm.132939	211228	UP Group 3	CfaAffx.22912.1.S1_at	1.36636	0.23068	0.279995	CfaAffx.22912.1.S1_at	3.08076	8.61649e-05	0.000148545	CfaAffx.22912.1.S1_at	1.40281	0.282374	0.330761	CfaAffx.22912.1.S1_at	2.25471	0.00960253	0.0477543	CfaAffx.22912.1.S1_at	1.02667	0.940363	0.980503	CfaAffx.22912.1.S1_at	-2.19613	0.0283895	0.0754492
756964	granulin	GRN	granulin	Canis familiaris	Cfa.7541	480501	ENSCAFG00000014165	DN746776	Grn	Granulin	Mm.1568	14824	UP Group 3	Cfa.7541.1.A1_at	1.5925	0.0375167	0.0581805	Cfa.7541.1.A1_at	2.53646	9.26963e-05	0.00015666	Cfa.7541.1.A1_at	1.73415	0.041985	0.0652572	Cfa.7541.1.A1_at	1.59275	0.0646687	0.144365	Cfa.7541.1.A1_at	1.08894	0.77127	0.930497	Cfa.7541.1.A1_at	-1.46266	0.188054	0.304343
757029	complement component 1, q subcomponent, C chain	C1QC	complement component 1, q subcomponent, C chain	Canis familiaris	Cfa.40324	487382	---	DN379922	C1qc	Complement component 1, q subcomponent, C chain	Mm.439732	12262	UP Group 2, 3	Cfa.10921.1.S1_at	16.4816	8.79686e-06	6.4292e-05	Cfa.10921.1.S1_at	17.7823	2.41558e-06	9.3493e-06	Cfa.10921.1.S1_at	3.94718	0.0322651	0.0517296	Cfa.10921.1.S1_at	1.07892	0.894438	0.946808	Cfa.10921.1.S1_s_at	-8.387	0.0200809	0.140771	Cfa.10921.1.S1_s_at	-8.51974	0.0160302	0.0514613
757044	ENSCAFG00000013230	MAP3K13	mitogen-activated protein kinase kinase kinase 13	Canis familiaris	---	100685499	ENSCAFG00000013230	pmrna20368					DOWN Group 3, 4	CfaAffx.20468.1.S1_at	-1.51798	0.0516654	0.075359	CfaAffx.20468.1.S1_at	-2.17552	0.000456581	0.00057135	CfaAffx.20468.1.S1_at	-2.443	0.00139601	0.00399607	CfaAffx.20468.1.S1_at	-1.43317	0.133646	0.230112	CfaAffx.20468.1.S1_at	-1.60938	0.101697	0.389379	CfaAffx.20468.1.S1_at	-1.12295	0.672164	0.755154
757057	SP140 nuclear body protein-like	SP140	SP140 nuclear body protein	Canis familiaris	Cfa.43047	609988	ENSCAFG00000010704	pmrna16639	100039794;Sp140;Gm5831	Predicted gene, 100039794;Sp140 nuclear body protein;predicted gene 5831	Mm.458711;Mm.445821	100039794;434484;545339	UP Group 2, 3, 4	CfaAffx.16739.1.S1_s_at	5.15802	1.12842e-07	1.19265e-06	CfaAffx.16739.1.S1_s_at	8.6154	2.39244e-10	2.71671e-09	CfaAffx.16739.1.S1_s_at	3.51932	8.71859e-05	0.000421808	CfaAffx.16739.1.S1_s_at	1.67029	0.0515886	0.125902	CfaAffx.16739.1.S1_s_at	-1.46563	0.217643	0.584656	CfaAffx.16739.1.S1_s_at	-2.44803	0.0053724	0.0246879
757077	NCK-associated protein 1-like	NCKAP1L	NCK-associated protein 1-like	Canis familiaris	Cfa.17214	486492	ENSCAFG00000006413	DN744374	Nckap1l	NCK associated protein 1 like	Mm.30805	105855	UP Group 2, 3, 4	Cfa.17214.1.S1_at	3.54442	0.000402621	0.00170216	Cfa.17214.1.S1_at	3.71931	0.000134817	0.0002079	Cfa.17214.1.S1_at	4.48712	0.000504189	0.00172757	Cfa.17214.1.S1_at	1.04934	0.891741	0.945411	Cfa.17214.1.S1_at	1.26597	0.581702	0.854612	Cfa.17214.1.S1_at	1.20644	0.650371	0.740535
757127	interferon-induced protein 44	IFI44	interferon-induced protein 44	Canis familiaris	Cfa.36757	490198	ENSCAFG00000020342	DN268079	Ifi44	Interferon-induced protein 44	Mm.30756	99899	UP Group 2, 3, 4	Cfa.18904.1.S1_s_at	69.6692	2.30236e-14	3.9543e-12	Cfa.18904.1.S1_s_at	78.0475	3.23437e-15	1.77761e-13	Cfa.18904.1.S1_s_at	23.7239	5.60387e-10	2.13881e-08	CfaAffx.31148.1.S1_at	1.30777	0.427343	0.538687	Cfa.18904.1.S1_s_at	-2.93667	0.00624451	0.0635604	Cfa.18904.1.S1_s_at	-3.28983	0.00223675	0.0142944
757179	ENSCAFG00000023063	APOL5	apolipoprotein L, 5	Canis familiaris	Cfa.11049	474520	ENSCAFG00000023063	CO623285					UP Group 2, 3, 4	Cfa.11049.1.A1_at	2.34902	0.000297511	0.00137637	Cfa.11049.1.A1_at	2.58759	4.09315e-05	8.53413e-05	Cfa.11049.1.A1_at	2.03697	0.00777428	0.0160335	Cfa.11049.1.A1_at	1.10156	0.677331	0.771685	Cfa.11049.1.A1_at	-1.15319	0.611488	0.865278	Cfa.11049.1.A1_at	-1.27031	0.381125	0.500623
757226	hypothetical protein LOC607966	C25H13orf33	chromosome 25 open reading frame, human C13orf33	Canis familiaris	---	607966	ENSCAFG00000006579	CO680237	6330406I15Rik	RIKEN cDNA 6330406I15 gene	Mm.252139	70717	UP Group 3, 4	Cfa.10567.1.A1_at	1.38665	0.381885	0.438354	Cfa.10567.1.A1_at	5.39611	5.59438e-05	0.000107451	Cfa.10567.1.A1_at	6.60515	0.000288844	0.00111795	Cfa.10567.1.A1_at	3.89147	0.00338083	0.0316989	Cfa.10567.1.A1_at	4.76339	0.00490692	0.0526728	Cfa.10567.1.A1_at	1.22406	0.682014	0.76124
757231	MORC family CW-type zinc finger 3	MORC3	MORC family CW-type zinc finger 3	Canis familiaris	---	610219	ENSCAFG00000009660	pmrna15075	Morc3	Microrchidia 3	Mm.287329	338467	UP Group 3	CfaAffx.15175.1.S1_at	1.47454	0.010659	0.021318	CfaAffx.15175.1.S1_at	2.38475	8.22066e-07	3.8419e-06	CfaAffx.15175.1.S1_at	1.33658	0.100793	0.13498	CfaAffx.15175.1.S1_at	1.61728	0.00601149	0.0387783	CfaAffx.15175.1.S1_at	-1.10322	0.614115	0.865792	CfaAffx.15175.1.S1_at	-1.78421	0.00479866	0.0228144
757240	similar to Ig kappa chain C region, B allele	LOC491492	Similar to Ig kappa chain V-II region RPMI 6410 precursor	Canis familiaris	Cfa.46031 /// Cfa.46971 /// Cfa.47013 /// Cfa.47027 /// Cfa.47031	491492	ENSCAFG00000007351	BU493798					UP Group 2, 4	Cfa.12195.14.S1_s_at	2.14463	0.0257407	0.0427662	Cfa.12195.14.S1_s_at	-1.03454	0.911197	0.93223	Cfa.12195.14.S1_s_at	187.686	1.27062e-12	2.49404e-10	Cfa.12195.14.S1_s_at	-2.21871	0.0390351	0.106965	Cfa.12195.14.S1_s_at	87.5142	3.9055e-10	1.18785e-07	Cfa.12195.14.S1_s_at	194.169	7.48662e-12	3.42887e-09
757243	FtsJ methyltransferase domain containing 2	FTSJD2 /// RNF8	FtsJ methyltransferase domain containing 2 /// ring finger protein 8, E3 ubiquitin protein ligase	Canis familiaris	Cfa.21585	100683999 /// 481775	ENSCAFG00000001477	pmrna3003	1300018I05Rik	RIKEN cDNA 1300018I05 gene	Mm.475060	74157	UP Group 2, 3	CfaAffx.3103.1.S1_at	2.48428	1.40824e-06	1.18707e-05	CfaAffx.3103.1.S1_at	2.74862	9.24675e-08	5.99294e-07	CfaAffx.3103.1.S1_at	1.69093	0.0057321	0.0123835	CfaAffx.3103.1.S1_at	1.10641	0.539237	0.643153	CfaAffx.3103.1.S1_at	-1.46918	0.0611684	0.288816	CfaAffx.3103.1.S1_at	-1.62551	0.0171267	0.0538492
757261	ENSCAFG00000009582	TXNDC5	thioredoxin domain containing 5 (endoplasmic reticulum)	Canis familiaris	---	100683583	ENSCAFG00000009582	CO701758					UP Group 4	Cfa.15702.1.S1_at	1.0258	0.86977	0.903679	Cfa.15702.1.S1_at	-1.15677	0.323186	0.343431	CfaAffx.15063.1.S1_s_at	2.46735	1.47432e-05	9.55528e-05	Cfa.15702.1.S1_at	-1.18661	0.337558	0.452493	CfaAffx.15063.1.S1_s_at	2.46173	7.41523e-05	0.00283015	CfaAffx.15063.1.S1_s_at	2.70346	1.37328e-05	0.000489459
757319	tripartite motif-containing 22	TRIM22	tripartite motif containing 22	Canis familiaris	Cfa.18868	485284	ENSCAFG00000024867	pmrna10268					UP Group 2, 3, 4	CfaAffx.10368.1.S1_s_at	4.91254	0.000357274	0.00159381	CfaAffx.10368.1.S1_s_at	10.5904	9.01061e-07	4.18263e-06	CfaAffx.10368.1.S1_s_at	8.3324	0.000126816	0.000571294	CfaAffx.10368.1.S1_s_at	2.15578	0.0905303	0.180012	CfaAffx.10368.1.S1_s_at	1.69615	0.324461	0.68586	CfaAffx.10368.1.S1_s_at	-1.27098	0.641501	0.733907
757341	major histocompatibility complex, class II, DO beta	HLA-DOB	major histocompatibility complex, class II, DO beta	Canis familiaris	Cfa.26688	607786	ENSCAFG00000000819	pmrna2054	H2-Ob	Histocompatibility 2, O region beta locus	Mm.327358	15002	UP Group 3	CfaAffx.2154.1.S1_at	1.41282	0.0450674	0.0673499	CfaAffx.2154.1.S1_at	2.45867	4.93963e-06	1.70529e-05	CfaAffx.2154.1.S1_at	1.06558	0.751306	0.784418	CfaAffx.2154.1.S1_at	1.74026	0.0065272	0.0402169	CfaAffx.2154.1.S1_at	-1.32586	0.220463	0.586949	CfaAffx.2154.1.S1_at	-2.30735	0.000772967	0.00758612
757367	nuclear receptor subfamily 4, group A, member 2	NR4A2	nuclear receptor subfamily 4, group A, member 2	Canis familiaris	Cfa.40896	478754	ENSCAFG00000009209	pmrna14432	Nr4a2	Nuclear receptor subfamily 4, group A, member 2	Mm.3507	18227	DOWN Group 2, 3, 4	CfaAffx.14532.1.S1_at	-5.85112	0.000454423	0.00185066	CfaAffx.14532.1.S1_at	-9.0134	1.6178e-05	4.431e-05	CfaAffx.14532.1.S1_at	-6.46805	0.00167898	0.00457394	CfaAffx.14532.1.S1_at	-1.54046	0.391038	0.503721	CfaAffx.14532.1.S1_at	-1.10544	0.867958	0.961148	CfaAffx.14532.1.S1_at	1.39353	0.570966	0.669947
757416	TRAF3 interacting protein 3	TRAF3IP3	TRAF3 interacting protein 3	Canis familiaris	Cfa.40363	480014	ENSCAFG00000011943	pmrna18454	Traf3ip3	TRAF3 interacting protein 3	Mm.261259	215243	UP Group 4	CfaAffx.18554.1.S1_at	1.8348	0.0161883	0.0296965	CfaAffx.18554.1.S1_at	1.70556	0.0233357	0.0253464	CfaAffx.18554.1.S1_at	4.87036	1.02478e-05	7.11138e-05	Cfa.21070.1.S1_s_at	-1.28124	0.289489	0.405462	Cfa.21070.1.S1_s_at	2.52586	0.00262956	0.0349303	Cfa.21070.1.S1_s_at	3.23621	0.000195759	0.00302911
757484	C-type lectin domain family 2, member D	CLEC2D	C-type lectin domain family 2, member D	Canis familiaris	Cfa.42987	611449	ENSCAFG00000013605	DN408244					UP Group 4	Cfa.18933.2.S1_s_at	-1.00461	0.981173	0.994197	Cfa.18933.2.S1_s_at	1.008	0.965313	0.982474	Cfa.18933.2.S1_s_at	8.70791	2.37794e-09	7.30719e-08	Cfa.18933.2.S1_s_at	1.01265	0.954822	0.984072	Cfa.18933.2.S1_s_at	8.74808	2.19636e-08	2.8744e-06	Cfa.18933.2.S1_s_at	8.63882	1.36685e-08	1.56504e-06
757627	similar to diacylglycerol kinase zeta	LOC100686179	midkine-like	Canis familiaris	---	100686179	ENSCAFG00000025124	CO701273					UP Group 3	Cfa.11363.1.A1_at	1.64384	0.00132205	0.00414726	Cfa.11363.1.A1_at	2.02996	1.16354e-05	3.4212e-05	Cfa.11363.1.A1_at	1.64552	0.00615623	0.0130939	Cfa.11363.1.A1_at	1.23489	0.187432	0.294321	Cfa.11363.1.A1_at	1.00102	0.995695	0.997146	Cfa.11363.1.A1_at	-1.23362	0.258892	0.383696
757715	complement component 3	C3	complement component 3	Canis familiaris	Cfa.13267	476728	ENSCAFG00000018625	pmrna28363	C3	Complement component 3	Mm.19131	12266	UP Group 2, 3, 4	CfaAffx.28463.1.S1_at	4.52223	0.0001175	0.000630643	Cfa.12240.1.A1_at	3.18545	4.64263e-05	9.2988e-05	Cfa.12240.1.A1_at	4.93191	2.01359e-05	0.000122963	CfaAffx.28463.1.S1_at	-1.61474	0.211696	0.323251	Cfa.12240.1.A1_at	1.1753	0.639907	0.87614	CfaAffx.28463.1.S1_at	1.73958	0.2164	0.336731
757848	solute carrier family 7, (neutral amino acid transporter, y+ system) member 10	SLC7A10	solute carrier family 7 (neutral amino acid transporter light chain, asc system), member 10	Canis familiaris	---	484599	ENSCAFG00000007422	pmrna11918	Slc7a10	Solute carrier family 7 (cationic amino acid transporter, y+ system), member 10	Mm.35567	53896	DOWN Group 3, 4	CfaAffx.12018.1.S1_s_at	-1.82025	0.0364181	0.0566045	CfaAffx.12018.1.S1_s_at	-4.75094	2.49676e-06	9.63638e-06	CfaAffx.12018.1.S1_s_at	-2.96445	0.00291045	0.00723299	CfaAffx.12018.1.S1_s_at	-2.61005	0.00466829	0.0356606	CfaAffx.12018.1.S1_s_at	-1.6286	0.200756	0.569915	CfaAffx.12018.1.S1_s_at	1.60264	0.201293	0.319372
757856	prostaglandin-endoperoxide synthase 2 (prostaglandin G/H synthase and cyclooxygenase)	PTGS2	prostaglandin-endoperoxide synthase 2 (prostaglandin G/H synthase and cyclooxygenase)	Canis familiaris	Cfa.3449	442942	ENSCAFG00000013762	NM_001003354.1	Ptgs2	Prostaglandin-endoperoxide synthase 2	Mm.292547	19225	UP Group 2, 3, 4	Cfa.3449.1.S1_s_at	6.36915	0.000385465	0.00166028	Cfa.3449.1.S1_s_at	4.95478	0.000883012	0.00104321	Cfa.3449.1.S1_s_at	3.80414	0.0216899	0.0371133	Cfa.3449.1.S1_s_at	-1.28545	0.627052	0.724617	Cfa.3449.1.S1_s_at	-1.67427	0.410543	0.746146	Cfa.3449.1.S1_s_at	-1.30247	0.661329	0.746474
757874	hypothetical protein LOC609888	FAM111A	family with sequence similarity 111, member A	Canis familiaris	---	609888	ENSCAFG00000007655	pmrna12224	4632417K18Rik	RIKEN cDNA 4632417K18 gene	Mm.1643	107373	UP Group 4	CfaAffx.12324.1.S1_at	1.37394	0.167333	0.210545	CfaAffx.12324.1.S1_at	1.71359	0.0168356	0.0183588	CfaAffx.12324.1.S1_at	3.40243	0.000140575	0.000609308	CfaAffx.12324.1.S1_at	1.24721	0.392643	0.504669	CfaAffx.12324.1.S1_at	2.47641	0.00680532	0.0682519	CfaAffx.12324.1.S1_at	1.98556	0.0295608	0.0775125
757969	transient receptor potential cation channel, subfamily M, member 3	TRPM3	transient receptor potential cation channel, subfamily M, member 3	Canis familiaris	Cfa.35862	476326	---	pmrna3583	Trpm3	Transient receptor potential cation channel, subfamily M, member 3	Mm.440339	226025	DOWN Group 2, 3, 4	CfaAffx.3683.1.S1_at	-2.28283	0.000328418	0.00148436	CfaAffx.3683.1.S1_at	-2.8412	8.42488e-06	2.61304e-05	CfaAffx.3683.1.S1_at	-2.80709	0.000235991	0.000937142	CfaAffx.3683.1.S1_at	-1.2446	0.33845	0.453246	CfaAffx.3683.1.S1_at	-1.22965	0.451634	0.770864	CfaAffx.3694.1.S1_s_at	-1.30627	0.307767	0.430186
757996	macrophage scavenger receptor 1	MSR1	macrophage scavenger receptor 1	Canis familiaris	Cfa.18893	482891	ENSCAFG00000006830	pmrna11065	Msr1	Macrophage scavenger receptor 1	Mm.239291	20288	UP Group 2, 3, 4	CfaAffx.11165.1.S1_s_at	5.51207	0.000490791	0.00194898	CfaAffx.11165.1.S1_s_at	9.60133	7.56451e-06	2.40593e-05	CfaAffx.11165.1.S1_s_at	3.56608	0.0207368	0.0360207	CfaAffx.11165.1.S1_s_at	1.74187	0.260506	0.37441	CfaAffx.11165.1.S1_s_at	-1.54569	0.460643	0.77452	CfaAffx.11165.1.S1_s_at	-2.6924	0.0909792	0.185193
758026	ENSCAFG00000023556	OAS1	2'-5'-oligoadenylate synthetase 1, 40/46kDa	Canis familiaris	Cfa.46317	608778	ENSCAFG00000023556	DN744143					UP Group 2, 3, 4	Cfa.21191.1.S1_at	30.0514	1.87926e-13	1.25642e-11	Cfa.21191.1.S1_at	40.8212	7.31183e-15	3.71779e-13	Cfa.21191.1.S1_at	13.2163	2.58463e-09	7.72019e-08	Cfa.21191.1.S1_at	1.35838	0.255711	0.370484	Cfa.21191.1.S1_at	-2.27381	0.0161266	0.121583	Cfa.21191.1.S1_at	-3.08869	0.00121292	0.00991599
758085	deoxyribonuclease II, lysosomal	DNASE2	deoxyribonuclease II, lysosomal	Canis familiaris	Cfa.4392	476697	ENSCAFG00000017115	pmrna26089	Dnase2a	Deoxyribonuclease II alpha	Mm.350831	13423	UP Group 2, 3, 4	CfaAffx.26189.1.S1_s_at	2.52419	0.00522151	0.0121487	CfaAffx.26189.1.S1_s_at	4.24401	3.21565e-05	7.25502e-05	Cfa.4392.1.S1_at	3.02062	0.000239447	0.000948129	Cfa.4392.1.S1_at	1.77231	0.0255442	0.0833018	Cfa.4392.1.S1_at	1.29145	0.386157	0.725828	CfaAffx.26189.1.S1_s_at	-1.72554	0.185396	0.301461
758166	ENSCAFG00000024914	LOC100686047	CMRF35-like molecule-like	Canis familiaris	---	100686047	---	CO633674					UP Group 2, 3, 4	Cfa.12256.1.A1_at	7.98404	6.03183e-05	0.000355697	Cfa.12256.1.A1_at	16.1165	3.84071e-07	2.00697e-06	Cfa.12256.1.A1_at	3.9943	0.0133789	0.0249424	Cfa.12256.1.A1_at	2.01859	0.161547	0.262681	Cfa.12256.1.A1_at	-1.99886	0.249183	0.611995	Cfa.12256.1.A1_at	-4.03487	0.0216768	0.0621795
758212	DEXH (Asp-Glu-X-His) box polypeptide 58	DHX58	DEXH (Asp-Glu-X-His) box polypeptide 58	Canis familiaris	Cfa.18924	607803	ENSCAFG00000015720	pmrna23983	Dhx58	DEXH (Asp-Glu-X-His) box polypeptide 58	Mm.271830	80861	UP Group 2, 3, 4	CfaAffx.24083.1.S1_s_at	15.6984	8.27341e-09	1.11448e-07	CfaAffx.24083.1.S1_s_at	31.3093	3.24012e-11	4.40785e-10	CfaAffx.24083.1.S1_s_at	4.49193	0.000702457	0.002271	CfaAffx.24083.1.S1_s_at	1.99442	0.0688152	0.149845	CfaAffx.24083.1.S1_s_at	-3.4948	0.00858963	0.0819593	CfaAffx.24083.1.S1_s_at	-6.97011	0.000119812	0.00215737
758224	microtubule-associated protein 1A	MAP1A	microtubule-associated protein 1A	Canis familiaris	Cfa.40459	478275	ENSCAFG00000012673	pmrna19848	Mtap1a	Microtubule-associated protein 1 A	Mm.36501	17754	DOWN Group 3	CfaAffx.19948.1.S1_s_at	-1.54362	0.0195142	0.0343749	CfaAffx.19948.1.S1_s_at	-3.17624	2.56481e-07	1.42674e-06	CfaAffx.19948.1.S1_s_at	-1.69932	0.0187511	0.0330731	CfaAffx.19948.1.S1_s_at	-2.05765	0.00125166	0.0254105	CfaAffx.19948.1.S1_s_at	-1.10086	0.689755	0.904187	CfaAffx.19948.1.S1_s_at	1.86913	0.0120934	0.0416449
758254	ribonuclease L (2',5'-oligoisoadenylate synthetase-dependent)	RNASEL	ribonuclease L (2',5'-oligoisoadenylate synthetase-dependent)	Canis familiaris	Cfa.23412	490310	ENSCAFG00000013121	pmrna20221	Rnasel	Ribonuclease L (2\', 5\'-oligoisoadenylate synthetase-dependent)	Mm.259254	24014	UP Group 2, 3, 4	CfaAffx.20321.1.S1_at	5.88291	1.00177e-09	1.5821e-08	CfaAffx.20321.1.S1_at	9.07236	3.51488e-12	6.11322e-11	Cfa.17844.1.A1_at	3.49143	2.07593e-07	2.95263e-06	CfaAffx.20321.1.S1_at	1.54216	0.0484698	0.121086	CfaAffx.20321.1.S1_at	-1.78798	0.0296565	0.181102	CfaAffx.20321.1.S1_at	-2.75734	0.000346913	0.00450335
758308	legumain	LGMN	legumain	Canis familiaris	Cfa.8631	480232	ENSCAFG00000010995	CO685459	Lgmn	Legumain	Mm.17185	19141	UP Group 3	Cfa.11935.1.A1_at	1.16587	0.439477	0.49658	Cfa.11935.1.A1_at	2.52245	3.78022e-05	8.02098e-05	Cfa.11935.1.A1_at	1.31892	0.253807	0.30167	Cfa.11935.1.A1_at	2.16357	0.00197324	0.0281443	Cfa.11935.1.A1_at	1.13127	0.649292	0.881548	Cfa.11935.1.A1_at	-1.91251	0.0196882	0.0583352
758310	FYVE, RhoGEF and PH domain containing 2	FGD2	FYVE, RhoGEF and PH domain containing 2	Canis familiaris	Cfa.38735	481771	ENSCAFG00000001444	pmrna2967	Fgd2	FYVE, RhoGEF and PH domain containing 2	Mm.279187	26382	UP Group 2, 3, 4	CfaAffx.3067.1.S1_s_at	2.50058	0.00128775	0.00407688	CfaAffx.3067.1.S1_s_at	2.28871	0.00181962	0.00206967	CfaAffx.3067.1.S1_s_at	3.06445	0.00120215	0.00352938	CfaAffx.3067.1.S1_s_at	-1.09257	0.759437	0.840952	CfaAffx.3067.1.S1_s_at	1.2255	0.560795	0.838951	CfaAffx.3067.1.S1_s_at	1.33894	0.39056	0.511075
758331	similar to NIMA (never in mitosis gene a)-related expressed kinase 6	NEK6	NIMA (never in mitosis gene a)-related kinase 6	Canis familiaris	---	609003	ENSCAFG00000020225 /// ENSCAFG00000023727	pmrna30876	Nek6	NIMA (never in mitosis gene a)-related expressed kinase 6	Mm.143818	59126	UP Group 3, 4	CfaAffx.30976.1.S1_at	1.91783	0.000453965	0.00185066	CfaAffx.30976.1.S1_at	2.10318	4.95026e-05	9.75847e-05	CfaAffx.30976.1.S1_at	2.49576	8.91702e-05	0.000428391	CfaAffx.30976.1.S1_at	1.09665	0.617428	0.715904	CfaAffx.30976.1.S1_at	1.30135	0.242659	0.603488	CfaAffx.30976.1.S1_at	1.18666	0.429348	0.546733
758332	aminopeptidase puromycin sensitive	NPEPPS	aminopeptidase puromycin sensitive	Canis familiaris	Cfa.18688	480538	ENSCAFG00000016644	pmrna25367	Npepps	Aminopeptidase puromycin sensitive	Mm.29824	19155	DOWN Group 3	CfaAffx.25467.1.S1_at	-1.73452	0.0216446	0.0372211	CfaAffx.25467.1.S1_at	-3.15054	1.36392e-05	3.85739e-05	CfaAffx.25467.1.S1_at	-1.45532	0.180129	0.22306	CfaAffx.25467.1.S1_at	-1.81638	0.0279124	0.0875609	CfaAffx.25467.1.S1_at	1.19185	0.573417	0.850178	CfaAffx.25467.1.S1_at	2.16484	0.0159473	0.0513644
758458	similar to Complement C3 precursor	C20H19orf66	chromosome 20 open reading frame, human C19orf66	Canis familiaris	---	100684218	ENSCAFG00000017921	pmrna27331					UP Group 2, 3, 4	CfaAffx.27431.1.S1_at	3.87705	3.0286e-08	3.61852e-07	CfaAffx.27431.1.S1_at	7.38394	4.7759e-12	7.81201e-11	CfaAffx.27431.1.S1_at	2.74646	4.86491e-05	0.000260093	CfaAffx.27431.1.S1_at	1.90453	0.00260661	0.0308111	CfaAffx.27431.1.S1_at	-1.41165	0.148866	0.478098	CfaAffx.27431.1.S1_at	-2.68853	0.000184442	0.00294678
758655	ENSCAFG00000012593	CENPF	centromere protein F, 350/400kDa (mitosin)	Canis familiaris	Cfa.39725	480027	ENSCAFG00000012593	pmrna19426					UP Group 4	CfaAffx.19526.1.S1_at	1.30028	0.230945	0.280069	CfaAffx.19526.1.S1_at	-1.00001	0.999964	1	CfaAffx.19526.1.S1_at	3.33639	0.000102493	0.000477376	CfaAffx.19526.1.S1_at	-1.30029	0.29065	0.406318	CfaAffx.19526.1.S1_at	2.56589	0.00372307	0.0428339	CfaAffx.19526.1.S1_at	3.33642	0.000286204	0.00393244
758670	SON DNA binding protein	LOC100856585 /// SON	protein SON-like /// SON DNA binding protein	Canis familiaris	Cfa.34162	100856585 /// 478406	---	pmrna1603	Son	Son DNA binding protein	Mm.46401	20658	UP Group 2, 3, 4	CfaAffx.1703.1.S1_x_at	137.061	9.21884e-14	7.91668e-12	CfaAffx.1703.1.S1_x_at	344.644	5.22525e-16	5.52269e-14	CfaAffx.1703.1.S1_x_at	143.563	4.5729e-12	6.28316e-10	CfaAffx.14389.1.S1_at	2.25943	0.0101966	0.0485186	CfaAffx.1703.1.S1_s_at	-1.23573	0.288383	0.645251	CfaAffx.14389.1.S1_at	-2.51431	0.0124724	0.0425975
758729	exportin 4	XPO4	exportin 4	Canis familiaris	Cfa.12747	477344	ENSCAFG00000007222	CO715746	Xpo4	Exportin 4	Mm.202747	57258	UP Group 3	Cfa.12747.1.A1_s_at	1.14223	0.3814	0.438354	Cfa.12747.1.A1_s_at	2.01335	4.28647e-05	8.83001e-05	Cfa.12747.1.A1_s_at	1.16463	0.407703	0.459167	Cfa.12747.1.A1_s_at	1.76265	0.00274077	0.0310682	Cfa.12747.1.A1_s_at	1.01961	0.925159	0.979322	Cfa.12747.1.A1_s_at	-1.72875	0.0108506	0.0384246
758767	similar to Interferon-induced transmembrane protein 3 (Interferon-inducible protein 1-8U)	LOC475935 /// LOC483396	interferon-induced transmembrane protein 1-like /// interferon-induced transmembrane protein 1-like	Canis familiaris	Cfa.12215	475935 /// 483396	ENSCAFG00000006485	CO661701					UP Group 4	Cfa.12215.1.A1_at	1.96405	0.166725	0.209972	Cfa.12215.1.A1_at	2.05255	0.118899	0.127531	Cfa.12215.1.A1_at	20.6156	2.13554e-05	0.000129261	Cfa.12215.1.A1_at	1.04506	0.935435	0.972202	Cfa.12215.1.A1_at	10.4965	0.00137646	0.022515	Cfa.12215.1.A1_at	10.0439	0.00121965	0.00991599
758904	toll-like receptor 3	TLR3	toll-like receptor 3	Canis familiaris	---	482905	ENSCAFG00000007406	pmrna11883	Tlr3	Toll-like receptor 3	Mm.33874	142980	UP Group 2, 3, 4	CfaAffx.11983.1.S1_at	4.76251	0.000290619	0.00134902	CfaAffx.11983.1.S1_at	5.8654	3.1641e-05	7.17405e-05	CfaAffx.11983.1.S1_at	8.00398	0.000100404	0.000469237	CfaAffx.11983.1.S1_at	1.23158	0.623422	0.721029	CfaAffx.11983.1.S1_at	1.68062	0.314245	0.676372	CfaAffx.11983.1.S1_at	1.36461	0.53098	0.633854
758930	Fc fragment of IgG, receptor, transporter, alpha	FCGRT	Fc fragment of IgG, receptor, transporter, alpha	Canis familiaris	Cfa.17806	476414	ENSCAFG00000003625	pmrna6284	Fcgrt	Fc receptor, IgG, alpha chain transporter	Mm.3303	14132	UP Group 2, 3, 4	CfaAffx.6384.1.S1_s_at	3.35843	0.00050102	0.00196606	CfaAffx.6384.1.S1_s_at	3.63567	0.000127611	0.00019883	Cfa.17806.1.S1_at	2.68095	0.00255136	0.00650385	Cfa.17806.1.S1_at	1.20016	0.512553	0.61722	CfaAffx.6384.1.S1_s_at	-1.29728	0.534541	0.825439	CfaAffx.6384.1.S1_s_at	-1.40437	0.404185	0.523915
759014	Mov10, Moloney leukemia virus 10, homolog (mouse)	MOV10	Mov10, Moloney leukemia virus 10, homolog (mouse)	Canis familiaris	Cfa.17074	483219	ENSCAFG00000013454	pmrna20694	Mov10	Moloney leukemia virus 10	Mm.1597	17454	UP Group 2, 3, 4	CfaAffx.20794.1.S1_at	3.56864	6.00229e-08	6.75995e-07	CfaAffx.20794.1.S1_at	5.20993	1.45406e-10	1.79989e-09	CfaAffx.20794.1.S1_at	3.24752	4.42754e-06	3.66472e-05	CfaAffx.20794.1.S1_at	1.45992	0.0544842	0.1294	CfaAffx.20794.1.S1_at	-1.09888	0.679743	0.898255	CfaAffx.20794.1.S1_at	-1.60428	0.0407471	0.0996517
759015	PHD finger protein 11	PHF11	PHD finger protein 11	Canis familiaris	Cfa.9731	608082	ENSCAFG00000004351	pmrna7340	Phf11	PHD finger protein 11	Mm.254918	219131	UP Group 2, 3	CfaAffx.7440.1.S1_at	2.00804	2.77163e-06	2.24013e-05	CfaAffx.7440.1.S1_at	2.67915	2.75417e-09	2.32162e-08	CfaAffx.7440.1.S1_at	1.37186	0.0318317	0.0510944	CfaAffx.7440.1.S1_at	1.33421	0.0364286	0.102149	CfaAffx.7440.1.S1_at	-1.46374	0.0230683	0.155588	CfaAffx.7440.1.S1_at	-1.95294	0.000190548	0.00300935
759214	transporter 2, ATP-binding cassette, sub-family B (MDR/TAP)	TAP2	transporter 2, ATP-binding cassette, sub-family B (MDR/TAP)	Canis familiaris	Cfa.9572	474864	ENSCAFG00000000823	pmrna2062	Tap2	Transporter 2, ATP-binding cassette, sub-family B (MDR/TAP)	Mm.14814	21355	UP Group 2, 3, 4	CfaAffx.2162.1.S1_s_at	3.28129	1.12316e-06	9.70579e-06	CfaAffx.2162.1.S1_s_at	5.3619	8.93558e-10	8.70744e-09	Cfa.9572.1.A1_at	2.08616	0.000741251	0.00236306	CfaAffx.2162.1.S1_s_at	1.63409	0.0273345	0.0861413	CfaAffx.2162.1.S1_s_at	-1.59187	0.0774228	0.331288	CfaAffx.2162.1.S1_s_at	-2.60126	0.000653014	0.00684917
759262	myelin-associated oligodendrocyte basic protein	MOBP	myelin-associated oligodendrocyte basic protein	Canis familiaris	Cfa.37095	607986	---	DN396238	Mobp	Myelin-associated oligodendrocytic basic protein	Mm.40461	17433	DOWN Group 3	Cfa.18608.1.S1_a_at	-1.47172	0.3595	0.415087	Cfa.18608.1.S1_a_at	-7.25619	3.28911e-05	7.33643e-05	Cfa.18608.1.S1_a_at	-1.65278	0.3265	0.376984	Cfa.18608.1.S1_a_at	-4.93041	0.00242908	0.0300799	Cfa.18608.1.S1_a_at	-1.12303	0.839719	0.957141	Cfa.18608.1.S1_a_at	4.39029	0.0127685	0.0431054
759293	cathepsin C	CTSC	cathepsin C	Canis familiaris	Cfa.28653	403458	ENSCAFG00000004384 /// ENSCAFG00000008984	pmrna14073	Ctsc	Cathepsin C	Mm.322945	13032	UP Group 2, 3, 4	CfaAffx.14173.1.S1_s_at	5.61378	4.43087e-05	0.000263551	CfaAffx.14173.1.S1_s_at	6.61558	5.61472e-06	1.90485e-05	CfaAffx.14173.1.S1_s_at	3.76835	0.00425845	0.00975185	CfaAffx.14173.1.S1_s_at	1.17845	0.680465	0.772769	CfaAffx.14173.1.S1_s_at	-1.48972	0.409733	0.74566	CfaAffx.14173.1.S1_s_at	-1.75557	0.233036	0.356164
759320	solute carrier family 1 (neuronal/epithelial high affinity glutamate transporter, system Xag), member 1	SLC1A1	solute carrier family 1 (neuronal/epithelial high affinity glutamate transporter, system Xag), member 1	Canis familiaris	Cfa.3615	403751	ENSCAFG00000002067	NM_001003139.1	Slc1a1	Solute carrier family 1 (neuronal/epithelial high affinity glutamate transporter, system Xag), member 1	Mm.246670	20510	UP Group 4	Cfa.3615.1.A1_s_at	1.37076	0.0640349	0.0904254	Cfa.3615.1.A1_s_at	1.8375	0.000548468	0.000672252	Cfa.3615.1.A1_s_at	2.4423	0.000137865	0.000601354	Cfa.3615.1.A1_s_at	1.3405	0.125828	0.22024	Cfa.3615.1.A1_s_at	1.78172	0.0160242	0.121583	Cfa.3615.1.A1_s_at	1.32914	0.199679	0.317178
759389	BCL2-related protein A1	BCL2A1	BCL2-related protein A1	Canis familiaris	Cfa.21056	488770	---	DN410716	Bcl2a1d;Bcl2a1b;Bcl2a1a	B-cell leukemia/lymphoma 2 related protein A1d;B-cell leukemia/lymphoma 2 related protein A1b;B-cell leukemia/lymphoma 2 related protein A1a	Mm.378888;Mm.196770;Mm.425593	12047;12045;12044	UP Group 2, 3, 4	Cfa.21056.1.S1_at	22.8951	3.90582e-07	3.77929e-06	Cfa.21056.1.S1_at	77.2526	3.46272e-10	3.74628e-09	Cfa.21056.1.S1_at	36.1234	9.64707e-07	1.03555e-05	Cfa.21056.1.S1_at	3.3742	0.026697	0.0851716	Cfa.21056.1.S1_at	1.57778	0.469888	0.776144	CfaAffx.21575.1.S1_s_at	-2.46229	0.157704	0.270181
759415	CKLF-like MARVEL transmembrane domain containing 7	CMTM7	CKLF-like MARVEL transmembrane domain containing 7	Canis familiaris	---	609722	ENSCAFG00000005397	pmrna8927	Cmtm7	CKLF-like MARVEL transmembrane domain containing 7	Mm.35600	102545	UP Group 2, 3	CfaAffx.9027.1.S1_at	2.01257	0.00118873	0.00383406	CfaAffx.9027.1.S1_at	2.0172	0.000634957	0.000766636	CfaAffx.9027.1.S1_at	1.74547	0.0236857	0.0398337	CfaAffx.9027.1.S1_at	1.0023	0.991603	1	CfaAffx.9027.1.S1_at	-1.15303	0.590086	0.854612	CfaAffx.9027.1.S1_at	-1.15568	0.571947	0.670524
759504	serum amyloid A1	SAA1	serum amyloid A1	Canis familiaris	Cfa.45039	751814	---	CO698010	Saa3	Serum amyloid A 3	Mm.14277	20210	UP Group 2, 3, 4	Cfa.3173.2.A1_at	138.08	8.3235e-13	4.00344e-11	Cfa.3173.2.A1_at	471.647	1.66051e-15	1.18337e-13	Cfa.3173.2.A1_at	101.281	1.67237e-10	9.57433e-09	Cfa.3173.2.A1_at	3.41574	0.0061129	0.0392482	Cfa.3173.2.A1_a_at	-2.09007	0.118472	0.416318	Cfa.3173.2.A1_a_at	-6.71303	0.000237287	0.00343192
759597	interferon-induced protein 44-like	IFI44L	interferon-induced protein 44-like	Canis familiaris	Cfa.18892	479980	ENSCAFG00000020343	pmrna31050	H28	Histocompatibility 28	Mm.219544	15061	UP Group 2, 3, 4	CfaAffx.31150.1.S1_at	275.626	2.66901e-14	4.07469e-12	CfaAffx.31150.1.S1_at	419.928	1.35494e-15	1.09511e-13	CfaAffx.31150.1.S1_at	109.228	6.89603e-11	5.39212e-09	CfaAffx.31150.1.S1_at	1.52354	0.299475	0.414797	Cfa.18892.1.S1_s_at	-3.16169	0.00178665	0.0263963	Cfa.18892.1.S1_s_at	-4.40051	9.68588e-05	0.0019012
759644	collagen, type XI, alpha 2	COL11A2	collagen, type XI, alpha 2	Canis familiaris	---	481734	ENSCAFG00000000903	pmrna2174	Col11a2	Collagen, type XI, alpha 2	Mm.20230	12815	DOWN Group 2, 3, 4	CfaAffx.2274.1.S1_s_at	-2.56385	0.000109679	0.000600394	CfaAffx.2274.1.S1_s_at	-3.48514	9.78823e-07	4.5131e-06	CfaAffx.2274.1.S1_s_at	-2.34968	0.00204763	0.00540009	CfaAffx.2274.1.S1_s_at	-1.35934	0.197522	0.305969	CfaAffx.2274.1.S1_s_at	1.09115	0.757515	0.930497	CfaAffx.2274.1.S1_s_at	1.48324	0.157956	0.270275
759651	N-myc (and STAT) interactor	NMI	N-myc (and STAT) interactor	Canis familiaris	Cfa.17823	476146	ENSCAFG00000005659	CO586431	Nmi	N-myc (and STAT) interactor	Mm.7491	64685	UP Group 2, 3, 4	Cfa.15049.2.S1_at	2.25559	0.00195657	0.00562412	Cfa.15049.2.S1_at	5.13522	1.14432e-07	7.18521e-07	Cfa.15049.1.S1_at	2.14987	0.00150753	0.00424457	Cfa.15049.2.S1_at	2.27667	0.00499741	0.0366709	Cfa.17823.1.S1_at	-1.58863	0.10159	0.389379	Cfa.15049.2.S1_at	-2.914	0.00213521	0.0137736
759683	complement component 1, r subcomponent	C1R	complement component 1, r subcomponent	Canis familiaris	Cfa.4589	477707	ENSCAFG00000014220	DN267433	C1r;C1rb	Complement component 1, r subcomponent;complement component 1, r subcomponent B	Mm.333375	50909;667277	UP Group 2, 3, 4	Cfa.21168.1.S1_s_at	6.91491	9.56707e-09	1.26396e-07	Cfa.21168.1.S1_s_at	11.7598	2.59217e-11	3.63432e-10	Cfa.21168.1.S1_s_at	4.86332	5.94584e-06	4.56401e-05	Cfa.4589.1.A1_s_at	2.01508	0.00272937	0.0310682	Cfa.21168.1.S1_s_at	-1.42185	0.26639	0.626747	Cfa.21168.1.S1_s_at	-2.41805	0.00704127	0.0292788
759779	basic leucine zipper transcription factor, ATF-like 2	BATF2	basic leucine zipper transcription factor, ATF-like 2	Canis familiaris	---	483754	ENSCAFG00000014017	pmrna21537	Batf2	Basic leucine zipper transcription factor, ATF-like 2	Mm.159219	74481	UP Group 3	CfaAffx.21637.1.S1_at	1.45948	0.0389825	0.0599798	CfaAffx.21637.1.S1_at	3.2505	1.79817e-07	1.05135e-06	CfaAffx.21637.1.S1_at	1.04204	0.846087	0.868127	CfaAffx.21637.1.S1_at	2.22717	0.000449807	0.0199152	CfaAffx.21637.1.S1_at	-1.40059	0.168858	0.51887	CfaAffx.21637.1.S1_at	-3.11936	4.83317e-05	0.00127707
759784	multiple PDZ domain protein	MPDZ	multiple PDZ domain protein	Canis familiaris	Cfa.2492	474708	ENSCAFG00000001498	CF408172	Mpdz	Multiple PDZ domain protein	Mm.153039	17475	UP Group 3	Cfa.19555.1.S1_at	1.14256	0.461955	0.521121	Cfa.19555.1.S1_at	2.28457	5.01113e-05	9.8221e-05	Cfa.19555.1.S1_at	-1.31055	0.223021	0.269035	Cfa.19555.1.S1_at	1.99951	0.00227756	0.0289756	Cfa.19555.1.S1_at	-1.49738	0.111892	0.405786	Cfa.19555.1.S1_at	-2.99403	0.000107928	0.00203141
759825	ENSCAFG00000013638	LOC100855762	E3 ubiquitin ligase RNF4-like	Canis familiaris	---	100855762	ENSCAFG00000013638	pmrna20957					UP Group 3, 4	CfaAffx.21057.1.S1_at	1.90095	0.000505534	0.00197331	CfaAffx.21057.1.S1_at	2.9401	2.08716e-07	1.18823e-06	CfaAffx.21057.1.S1_at	2.12928	0.00068318	0.00221389	CfaAffx.21057.1.S1_at	1.54665	0.0245882	0.0822	CfaAffx.21057.1.S1_at	1.12011	0.60954	0.864591	CfaAffx.21057.1.S1_at	-1.3808	0.141542	0.251541
759979	CD163 molecule	CD163	CD163 molecule	Canis familiaris	Cfa.19174	477704	ENSCAFG00000013968	CO702048	Cd163	CD163 antigen	Mm.37426	93671	UP Group 2, 3	Cfa.9647.1.A1_at	6.51379	0.000392253	0.00167199	Cfa.9647.1.A1_at	10.7562	1.03644e-05	3.10872e-05	Cfa.19174.1.S1_s_at	1.34264	0.552485	0.600565	Cfa.19174.1.S1_s_at	1.65998	0.280239	0.396808	Cfa.9647.1.A1_at	-5.39286	0.0125131	0.103205	Cfa.9647.1.A1_at	-8.90524	0.0013785	0.0108232
760053	beta-site APP-cleaving enzyme 1	BACE1	beta-site APP-cleaving enzyme 1	Canis familiaris	Cfa.10868	489390	ENSCAFG00000013069	pmrna20154	Bace1	Beta-site APP cleaving enzyme 1	Mm.24044	23821	DOWN Group 3	CfaAffx.20254.1.S1_s_at	-1.53798	0.00927927	0.0189728	CfaAffx.20254.1.S1_s_at	-2.07377	3.246e-05	7.28759e-05	CfaAffx.20254.1.S1_s_at	-1.61987	0.0152042	0.0277063	CfaAffx.20254.1.S1_s_at	-1.34837	0.0969356	0.188602	CfaAffx.20254.1.S1_s_at	-1.05325	0.805736	0.945914	CfaAffx.20254.1.S1_s_at	1.28021	0.233318	0.356199
760069	Fc fragment of IgG, low affinity IIIa, receptor (CD16a)	FCGR3A	Fc fragment of IgG, low affinity IIIa, receptor (CD16a)	Canis familiaris	Cfa.21258	478984	---	DN341021	Fcgr4	Fc receptor, IgG, low affinity IV	Mm.251254	246256	UP Group 2, 3, 4	Cfa.21258.1.S1_at	56.7853	9.2299e-08	1.01455e-06	Cfa.21258.1.S1_at	62.1584	2.10525e-08	1.53048e-07	Cfa.21258.1.S1_at	10.9847	0.00115651	0.00342467	CfaAffx.20159.1.S1_s_at	-1.13655	0.838685	0.904516	Cfa.21258.1.S1_at	-5.16947	0.0349588	0.202672	Cfa.21258.1.S1_at	-5.65861	0.0226678	0.0642175
760090	solute carrier family 26, member 11	SLC26A11	solute carrier family 26, member 11	Canis familiaris	Cfa.6145	483354	ENSCAFG00000005654	CO666835	Slc26a11	Solute carrier family 26, member 11	Mm.31869	268512	DOWN Group 3	Cfa.6145.1.A1_at	-1.32206	0.0328683	0.0525129	CfaAffx.9432.1.S1_at	-2.55331	1.85135e-06	7.63891e-06	Cfa.6145.1.A1_at	-1.39091	0.0371435	0.0587287	CfaAffx.9432.1.S1_at	-1.96411	0.00106359	0.0243562	Cfa.6145.1.A1_at	-1.05207	0.766613	0.930497	CfaAffx.9432.1.S1_at	1.93664	0.00465124	0.0225986
760122	similar to Vimentin; vimentin	VIM	vimentin	Canis familiaris	Cfa.25093	477991	ENSCAFG00000004529	BU744589	Vim	Vimentin	Mm.268000	22352	UP Group 3, 4	Cfa.45.2.A1_s_at	1.61532	0.0465795	0.0689658	Cfa.45.2.A1_s_at	2.87838	5.10471e-05	9.97705e-05	Cfa.45.2.A1_s_at	4.9642	5.98471e-06	4.56833e-05	Cfa.45.2.A1_s_at	1.78193	0.0359596	0.101455	Cfa.45.2.A1_s_at	3.07321	0.00151554	0.0244983	Cfa.45.2.A1_s_at	1.72465	0.0851794	0.177597
760161	similar to immunoglobulin J chain	IGJ	immunoglobulin J polypeptide, linker protein for immunoglobulin alpha and mu polypeptides	Canis familiaris	Cfa.142	475166	ENSCAFG00000002911	pmrna5191	Igj	Immunoglobulin joining chain	Mm.1192	16069	UP Group 4	CfaAffx.5291.1.S1_s_at	1.07051	0.71079	0.763585	CfaAffx.5291.1.S1_s_at	-1.16632	0.376033	0.398665	CfaAffx.5291.1.S1_s_at	3.81759	2.8649e-06	2.62424e-05	CfaAffx.5291.1.S1_s_at	-1.24855	0.293251	0.407783	CfaAffx.5291.1.S1_s_at	3.56615	3.26474e-05	0.00144626	CfaAffx.5291.1.S1_s_at	4.45252	2.20421e-06	0.000124887
760209	bone morphogenetic protein 5	BMP5	bone morphogenetic protein 5	Canis familiaris	Cfa.19441	474944	ENSCAFG00000002345	pmrna4273	Bmp5	Bone morphogenetic protein 5	Mm.473755	12160	UP Group 4	CfaAffx.4373.1.S1_s_at	-1.20402	0.391687	0.448108	CfaAffx.4373.1.S1_s_at	-1.30567	0.194752	0.207917	CfaAffx.4373.1.S1_s_at	3.38499	8.51814e-05	0.000415033	CfaAffx.4373.1.S1_s_at	-1.08443	0.740715	0.825844	CfaAffx.4373.1.S1_s_at	4.07559	6.82963e-05	0.00268112	CfaAffx.4373.1.S1_s_at	4.41968	2.2264e-05	0.000728349
760299	D-aspartate oxidase	DDO	D-aspartate oxidase	Canis familiaris	Cfa.17538	475026	ENSCAFG00000003882	CO700799	Ddo	D-aspartate oxidase	Mm.252862	70503	DOWN Group 3	Cfa.17538.1.S1_s_at	-1.29834	0.0634835	0.089739	Cfa.17538.1.S1_s_at	-2.11631	3.97829e-06	1.42837e-05	Cfa.17538.1.S1_s_at	-1.1864	0.303885	0.352948	Cfa.17538.1.S1_s_at	-1.63001	0.00384705	0.0324285	Cfa.17538.1.S1_s_at	1.09435	0.628651	0.873374	Cfa.17538.1.S1_s_at	1.78381	0.00344138	0.0183987
760379	WD repeat domain 90	WDR90	WD repeat domain 90	Canis familiaris	Cfa.12102	479894	ENSCAFG00000019654	pmrna29955	Wdr90	WD repeat domain 90	Mm.35470	106618	DOWN Group 4	CfaAffx.30055.1.S1_at	-1.6596	0.00244772	0.00675334	CfaAffx.30055.1.S1_at	-1.63641	0.00182869	0.00207654	CfaAffx.30055.1.S1_at	-2.07518	0.000499428	0.00172082	CfaAffx.30055.1.S1_at	1.01418	0.934741	0.972202	CfaAffx.30055.1.S1_at	-1.2504	0.286931	0.645242	CfaAffx.30055.1.S1_at	-1.26813	0.24352	0.366481
760459	complement component 1, q subcomponent, A chain	C1QA	complement component 1, q subcomponent, A chain	Canis familiaris	Cfa.1379	478194	---	DN365234	C1qa	Complement component 1, q subcomponent, alpha polypeptide	Mm.439957	12259	UP Group 2, 3	Cfa.1379.1.S1_at	8.57063	6.17384e-05	0.000362515	Cfa.1379.1.S1_at	9.05857	2.00445e-05	5.18665e-05	Cfa.1379.1.S1_at	2.58839	0.0893302	0.122008	Cfa.1379.1.S1_at	1.05693	0.913389	0.958744	Cfa.1379.1.S1_at	-3.31118	0.0604658	0.287474	Cfa.1379.1.S1_at	-3.49969	0.043738	0.104697
760573	interferon stimulated exonuclease gene 20kDa	ISG20	interferon stimulated exonuclease gene 20kDa	Canis familiaris	---	488729	ENSCAFG00000011525	pmrna17817	Isg20	Interferon-stimulated protein	Mm.322843	57444	UP Group 2, 3, 4	CfaAffx.17917.1.S1_at	4.62177	0.000369701	0.00163861	CfaAffx.17917.1.S1_at	8.05222	3.40654e-06	1.26502e-05	CfaAffx.17917.1.S1_at	2.87409	0.0269627	0.0444206	CfaAffx.17917.1.S1_at	1.74224	0.198881	0.307398	CfaAffx.17917.1.S1_at	-1.60808	0.357858	0.707679	CfaAffx.17917.1.S1_at	-2.80166	0.0465034	0.109975
760706	lymphocyte-specific protein tyrosine kinase	LCK	lymphocyte-specific protein tyrosine kinase	Canis familiaris	Cfa.9866	478151	ENSCAFG00000010625	pmrna16546	Lck	Lymphocyte protein tyrosine kinase	Mm.293753	16818	UP Group 3, 4	CfaAffx.16646.1.S1_at	1.75613	0.0073585	0.0159222	CfaAffx.16646.1.S1_at	2.123	0.000346977	0.00044807	CfaAffx.16646.1.S1_at	2.41048	0.000937567	0.00290109	CfaAffx.16646.1.S1_at	1.20891	0.39416	0.505673	CfaAffx.16646.1.S1_at	1.37261	0.241488	0.603282	CfaAffx.16646.1.S1_at	1.13541	0.623441	0.718631
760807	cytotoxic T-lymphocyte-associated protein 4	CTLA4	cytotoxic T-lymphocyte-associated protein 4	Canis familiaris	Cfa.3557	403696	ENSCAFG00000012876	NM_001003106.1	Ctla4	Cytotoxic T-lymphocyte-associated protein 4	Mm.390	12477	UP Group 4	Cfa.3557.1.S2_s_at	1	1	1	Cfa.3557.1.S2_s_at	1.01523	0.89866	0.921462	Cfa.3557.1.S2_s_at	2.79554	5.37409e-07	6.53452e-06	Cfa.3557.1.S2_s_at	1.01523	0.916245	0.959764	Cfa.3557.1.S2_s_at	2.79554	3.56933e-06	0.000258119	Cfa.3557.1.S2_s_at	2.7536	2.75811e-06	0.000143606
760865	similar to Complement C4 precursor	C4A	complement component 4A (Rodgers blood group)	Canis familiaris	Cfa.21548	481722	ENSCAFG00000000701	pmrna1893	C4b;C4a	Complement component 4B (Childo blood group);complement component 4A (Rodgers blood group)	Mm.439678	12268;625018	UP Group 2, 3, 4	CfaAffx.1993.1.S1_s_at	3.3371	1.16699e-05	8.22279e-05	CfaAffx.1993.1.S1_s_at	5.2484	2.82306e-08	1.97902e-07	CfaAffx.1993.1.S1_s_at	3.17335	0.000215919	0.000867465	Cfa.21548.1.S1_s_at	1.9548	0.0462455	0.117452	Cfa.21548.1.S1_s_at	-1.64997	0.205193	0.573797	Cfa.21548.1.S1_s_at	-3.22535	0.00440375	0.0216098
760916	synaptotagmin VII	SYT7	synaptotagmin VII	Canis familiaris	---	483796	ENSCAFG00000016121	pmrna24631	Syt7	Synaptotagmin VII	Mm.182654	54525	DOWN Group 2, 3, 4	CfaAffx.24731.1.S1_s_at	-2.02311	0.00747955	0.0160828	CfaAffx.24731.1.S1_s_at	-3.38947	1.58946e-05	4.37658e-05	CfaAffx.24731.1.S1_s_at	-2.02724	0.0236537	0.0398286	CfaAffx.24731.1.S1_s_at	-1.67537	0.0721337	0.153187	CfaAffx.24731.1.S1_s_at	-1.00204	0.995138	0.997146	CfaAffx.24731.1.S1_s_at	1.67196	0.121638	0.227698
760921	tropomodulin 2 (neuronal)	TMOD2	tropomodulin 2 (neuronal)	Canis familiaris	Cfa.9085	478309	---	pmrna23762					DOWN Group 3	CfaAffx.23862.1.S1_at	-1.19567	0.344484	0.400441	CfaAffx.23862.1.S1_at	-2.27482	8.56865e-05	0.000147906	CfaAffx.23862.1.S1_at	1.01885	0.934445	0.944759	CfaAffx.23862.1.S1_at	-1.90255	0.00551936	0.0378692	CfaAffx.23862.1.S1_at	1.21821	0.445113	0.766397	CfaAffx.23862.1.S1_at	2.3177	0.0022892	0.0144283
760936	similar to interferon induced 6-16 protein isoform a	IFI6	interferon, alpha-inducible protein 6	Canis familiaris	Cfa.20456	478170	---	CN002479					UP Group 2, 3, 4	Cfa.20456.1.S1_s_at	4.18198	1.92199e-09	2.87045e-08	Cfa.20456.1.S1_s_at	6.45089	2.75105e-12	4.90902e-11	Cfa.20456.1.S1_s_at	2.57107	3.37874e-05	0.000190262	Cfa.20456.1.S1_at	1.61687	0.00531149	0.0373643	Cfa.20456.1.S1_s_at	-1.62656	0.0293685	0.180144	Cfa.20456.1.S1_at	-2.56662	2.88502e-05	0.000880891
760972	chemokine (C-C motif) ligand 5	CCL5	chemokine (C-C motif) ligand 5	Canis familiaris	Cfa.21	403522	ENSCAFG00000018171	NM_001003010.1	Ccl5	Chemokine (C-C motif) ligand 5	Mm.284248	20304	UP Group 2, 3, 4	Cfa.21.1.S1_s_at	67.1483	8.72189e-14	7.91668e-12	Cfa.21.1.S1_s_at	151.086	4.45937e-16	5.40238e-14	Cfa.21.1.S1_s_at	70.5197	4.14081e-12	6.28316e-10	Cfa.21.1.S1_s_at	2.25004	0.0163259	0.0625142	Cfa.21.1.S1_s_at	1.05021	0.89809	0.972004	Cfa.21.1.S1_s_at	-2.14247	0.0485208	0.113573
761080	mannosidase, alpha, class 1A, member 1	MAN1A1	mannosidase, alpha, class 1A, member 1	Canis familiaris	Cfa.10702	476275	ENSCAFG00000000945	CO680019	Man1a	Mannosidase 1, alpha	Mm.117294	17155	UP Group 3, 4	Cfa.10702.1.A1_at	1.96854	0.00868005	0.018043	Cfa.10702.1.A1_at	2.24167	0.00135206	0.00155458	Cfa.10702.1.A1_at	2.85973	0.00125494	0.00364542	Cfa.10702.1.A1_at	1.13874	0.634046	0.731468	Cfa.10702.1.A1_at	1.45272	0.261873	0.625781	Cfa.10702.1.A1_at	1.27572	0.446567	0.56189
761184	hypothetical protein LOC612129	CXHXorf21	chromosome X open reading frame, human CXorf21	Canis familiaris	---	612129	ENSCAFG00000013673	pmrna21011	5430427O19Rik	RIKEN cDNA 5430427O19 gene	Mm.185296	71398	UP Group 3, 4	CfaAffx.21111.1.S1_at	2.06397	0.0326503	0.0523472	CfaAffx.21111.1.S1_at	4.11336	8.76748e-05	0.000150393	CfaAffx.21111.1.S1_at	7.06914	3.75407e-05	0.000207988	CfaAffx.21111.1.S1_at	1.99294	0.0699123	0.151275	CfaAffx.21111.1.S1_at	3.42502	0.00976329	0.0912569	CfaAffx.21111.1.S1_at	1.71858	0.214219	0.333715
761249	tudor domain containing 7	TDRD7	tudor domain containing 7	Canis familiaris	Cfa.23556	474770	ENSCAFG00000002416	pmrna4393	Tdrd7	Tudor domain containing 7	Mm.275413	100121	UP Group 2, 3	CfaAffx.4493.1.S1_s_at	2.42172	2.38594e-05	0.00015038	CfaAffx.4493.1.S1_s_at	3.2282	1.35414e-07	8.16048e-07	CfaAffx.4493.1.S1_s_at	1.83075	0.00705354	0.0147512	CfaAffx.4493.1.S1_s_at	1.33302	0.148351	0.247071	CfaAffx.4493.1.S1_s_at	-1.3228	0.239871	0.601429	CfaAffx.4493.1.S1_s_at	-1.76332	0.0186806	0.0567856
761267	similar to Chloride intracellular channel protein 1 (Nuclear chloride ion channel 27) (NCC27) (p64 CLCP) (Chloride channel ABP) (Regulatory nuclear chloride ion channel protein) (hRNCC); chloride intracellular channel 1	CLIC1	chloride intracellular channel 1	Canis familiaris	Cfa.42129	474847	ENSCAFG00000000621 /// ENSCAFG00000003053	pmrna4286					UP Group 2, 3, 4	CfaAffx.4386.1.S1_s_at	2.27133	0.00100146	0.00336431	CfaAffx.4386.1.S1_s_at	2.93146	2.36675e-05	5.8805e-05	CfaAffx.4386.1.S1_s_at	2.60818	0.00140633	0.00401726	CfaAffx.4386.1.S1_s_at	1.29064	0.315708	0.432055	CfaAffx.4386.1.S1_s_at	1.14831	0.649254	0.881548	CfaAffx.4386.1.S1_s_at	-1.12395	0.691301	0.768486
761298	Fc fragment of IgG, high affinity Ia, receptor (CD64)	FCGR1A	Fc fragment of IgG, high affinity Ia, receptor (CD64)	Canis familiaris	Cfa.173	403462	ENSCAFG00000011504	CO685928	Fcgr1	Fc receptor, IgG, high affinity I	Mm.150	14129	UP Group 2, 3	Cfa.173.1.A1_s_at	5.64632	0.000247109	0.00117078	Cfa.173.1.A1_s_at	5.24055	0.000201495	0.000284537	Cfa.173.1.A1_s_at	1.97972	0.17427	0.217679	Cfa.173.1.A1_s_at	-1.07743	0.871874	0.93083	Cfa.173.1.A1_s_at	-2.85208	0.0696678	0.307028	Cfa.173.1.A1_s_at	-2.64711	0.0809988	0.170172
761342	ATPase, Na+/K+ transporting, beta 2 polypeptide	ATP1B2	ATPase, Na+/K+ transporting, beta 2 polypeptide	Canis familiaris	---	489479	ENSCAFG00000016703	pmrna25448	Atp1b2	ATPase, Na+/K+ transporting, beta 2 polypeptide	Mm.235204	11932	DOWN Group 4	CfaAffx.25548.1.S1_s_at	-1.46154	0.0137133	0.0257758	CfaAffx.25548.1.S1_s_at	-1.66409	0.000876336	0.001038	CfaAffx.25548.1.S1_s_at	-2.05926	0.000340836	0.00128656	CfaAffx.25548.1.S1_s_at	-1.13859	0.431547	0.541091	CfaAffx.25548.1.S1_s_at	-1.40897	0.0925473	0.372237	CfaAffx.25548.1.S1_s_at	-1.23747	0.271866	0.393556
761392	achaete-scute complex homolog 1 (Drosophila)	ASCL1	achaete-scute complex homolog 1 (Drosophila)	Canis familiaris	---	482628	ENSCAFG00000007324	pmrna11743	Ascl1	Achaete-scute complex homolog 1 (Drosophila)	Mm.136217	17172	DOWN Group 2, 3, 4	CfaAffx.11843.1.S1_at	-2.16825	0.00111662	0.00366165	CfaAffx.11843.1.S1_at	-3.85401	4.3041e-07	2.21492e-06	CfaAffx.11843.1.S1_at	-2.24505	0.00393312	0.00914399	CfaAffx.11843.1.S1_at	-1.77747	0.0234874	0.0793114	CfaAffx.11843.1.S1_at	-1.03542	0.904348	0.973041	CfaAffx.11843.1.S1_at	1.71667	0.0633535	0.139948
761440	neurofilament, heavy polypeptide	NEFH	neurofilament, heavy polypeptide	Canis familiaris	Cfa.1268	442940	---	NM_001003352.1	Nefh	Neurofilament, heavy polypeptide	Mm.298283	380684	DOWN Group 3	Cfa.1268.1.S1_at	-1.22693	0.38119	0.438354	Cfa.1268.1.S1_at	-3.12843	2.01107e-05	5.194e-05	Cfa.1268.1.S1_at	-1.29421	0.36281	0.41335	Cfa.1268.1.S1_at	-2.54979	0.0014886	0.0265627	Cfa.1268.1.S1_at	-1.05484	0.866635	0.961148	Cfa.1268.1.S1_at	2.41724	0.00792402	0.0314671
761461	testis expressed 14	TEX14	testis expressed 14	Canis familiaris	Cfa.12635	480572	ENSCAFG00000017556	pmrna26759	Tex14	Testis expressed gene 14	Mm.440758	83560	UP Group 2, 3, 4	CfaAffx.26859.1.S1_s_at	4.06269	3.01178e-05	0.000187248	CfaAffx.26859.1.S1_s_at	6.53814	1.52439e-07	9.06715e-07	Cfa.12635.1.S1_at	2.69459	0.004713	0.0104954	Cfa.12635.1.S1_at	1.66752	0.0994424	0.190298	CfaAffx.26859.1.S1_s_at	-1.76565	0.142113	0.462709	CfaAffx.26859.1.S1_s_at	-2.84148	0.00826971	0.032372
761499	similar to egf-like module containing, mucin-like, hormone receptor-like sequence 2 isoform d	LOC484897	EGF-like module-containing mucin-like hormone receptor-like 2-like	Canis familiaris	Cfa.17456	484897	---	DN440859					UP Group 2, 3, 4	Cfa.17456.1.S1_at	10.4924	3.81308e-07	3.71573e-06	Cfa.17456.1.S1_at	11.0085	9.62676e-08	6.15217e-07	Cfa.17456.1.S1_at	8.84177	2.01209e-05	0.000122963	Cfa.17456.1.S1_at	1.04919	0.902047	0.951929	Cfa.17456.1.S1_at	-1.18669	0.716351	0.913333	Cfa.17456.1.S1_at	-1.24506	0.631217	0.724999
761551	similar to TG-interacting factor isoform c	TGIF1	TGFB-induced factor homeobox 1	Canis familiaris	---	490537	---	pmrna18312	Tgif1	TGFB-induced factor homeobox 1	Mm.101034	21815	UP Group 3, 4	CfaAffx.18412.1.S1_s_at	1.54269	0.105364	0.139875	CfaAffx.18412.1.S1_s_at	2.66643	0.000465269	0.000579582	CfaAffx.18412.1.S1_s_at	2.90443	0.00229508	0.00591639	CfaAffx.18412.1.S1_s_at	1.72843	0.0741411	0.156964	CfaAffx.18412.1.S1_s_at	1.8827	0.086064	0.355111	CfaAffx.18412.1.S1_s_at	1.08926	0.804798	0.853235
761742	signal transducer and activator of transcription 3 (acute-phase response factor)	STAT3	signal transducer and activator of transcription 3 (acute-phase response factor)	Canis familiaris	Cfa.18421	490967	ENSCAFG00000015213	pmrna23366	Stat3	Signal transducer and activator of transcription 3	Mm.249934	20848	UP Group 3	CfaAffx.23466.1.S1_s_at	1.85107	0.000146455	0.000745296	Cfa.18421.1.S1_s_at	2.10217	2.15486e-05	5.46268e-05	CfaAffx.23466.1.S1_s_at	1.50416	0.0212519	0.0365465	Cfa.18421.1.S1_s_at	1.2155	0.264426	0.379411	Cfa.18421.1.S1_s_at	-1.71065	0.0155118	0.118407	Cfa.18421.1.S1_s_at	-2.0793	0.00121524	0.00991599
761885	similar to interferon inducible protein 1	IRGM	immunity-related GTPase family, M	Canis familiaris	---	606863	ENSCAFG00000012662	pmrna19513	Irgm1	Immunity-related GTPase family M member 1	Mm.29938	15944	UP Group 2, 3, 4	CfaAffx.19613.1.S1_at	6.82908	1.69576e-05	0.000113657	CfaAffx.19613.1.S1_at	12.6881	9.04847e-08	5.89222e-07	CfaAffx.19613.1.S1_at	3.09405	0.0157231	0.0285006	CfaAffx.19613.1.S1_at	1.85796	0.141496	0.239428	CfaAffx.19613.1.S1_at	-2.20716	0.120249	0.420414	CfaAffx.19613.1.S1_at	-4.10081	0.00675227	0.0288905
761989	SP100 nuclear antigen	SP100	SP100 nuclear antigen	Canis familiaris	Cfa.39161	477402	ENSCAFG00000010717	CO585250					UP Group 2, 3, 4	Cfa.9449.1.A1_s_at	6.82235	1.68897e-05	0.000113657	Cfa.9449.1.A1_s_at	9.76546	5.39088e-07	2.65486e-06	Cfa.9449.1.A1_s_at	13.6987	3.2538e-06	2.94126e-05	Cfa.9449.1.A1_at	1.47226	0.40289	0.514651	Cfa.9449.1.A1_s_at	2.00791	0.16855	0.51887	Cfa.9449.1.A1_s_at	1.40277	0.483341	0.593486
762096	complement factor I	CFI	complement factor I	Canis familiaris	Cfa.14495	478515	ENSCAFG00000011462	DN746481	Cfi	Complement component factor i	Mm.117180	12630	UP Group 2, 3, 4	Cfa.14495.2.S1_s_at	3.7116	0.000131394	0.000683848	Cfa.14495.2.S1_at	5.08044	1.30885e-05	3.77015e-05	Cfa.14495.2.S1_at	9.96033	3.60165e-06	3.15202e-05	Cfa.14495.2.S1_at	1.7557	0.131064	0.226804	Cfa.14495.2.S1_at	3.44209	0.0089323	0.0840615	Cfa.14495.2.S1_at	1.96052	0.122415	0.227976
762166	similar to chromosome 14 open reading frame 68	SLC25A48	solute carrier family 25, member 48	Canis familiaris	---	481518	---	pmrna2400	AU042651	Expressed sequence AU042651	Mm.17670	328258	UP Group 3	CfaAffx.2500.1.S1_s_at	1.1266	0.517946	0.573917	CfaAffx.2500.1.S1_s_at	3.0282	1.06516e-06	4.83586e-06	CfaAffx.2500.1.S1_s_at	1.36608	0.169662	0.21231	CfaAffx.2500.1.S1_s_at	2.68792	7.30939e-05	0.017344	CfaAffx.2500.1.S1_s_at	1.21257	0.446874	0.767506	CfaAffx.2500.1.S1_s_at	-2.21671	0.00304066	0.0169832
762239	RAS p21 protein activator 3	RASA3	RAS p21 protein activator 3	Canis familiaris	Cfa.539	476998	---	CF406770	Rasa3	RAS p21 protein activator 3	Mm.18517	19414	UP Group 3	Cfa.539.1.S1_at	1.67794	0.00278254	0.00740932	Cfa.539.1.S1_at	2.13097	2.62777e-05	6.36596e-05	Cfa.539.1.S1_at	1.59233	0.0209725	0.0362469	Cfa.539.1.S1_at	1.26999	0.188455	0.295529	Cfa.539.1.S1_at	-1.05377	0.807791	0.94621	Cfa.539.1.S1_at	-1.33828	0.170436	0.282825
762292	5'-nucleotidase, cytosolic III	NT5C3	5'-nucleotidase, cytosolic III	Canis familiaris	Cfa.20355	475277	---	CX011576	Nt5c3	5\'-nucleotidase, cytosolic III	Mm.158936	107569	UP Group 2, 3	Cfa.20355.1.S1_at	2.07728	0.00120734	0.00387003	Cfa.20355.1.S1_at	2.92629	6.59979e-06	2.15908e-05	Cfa.20355.1.S1_at	1.43253	0.149463	0.189799	Cfa.20355.1.S1_at	1.40871	0.143236	0.240888	CfaAffx.5686.1.S1_s_at	-1.55517	0.0970404	0.385357	CfaAffx.5686.1.S1_s_at	-2.16074	0.00476855	0.02275
762468	spectrin, beta, non-erythrocytic 2	SPTBN2	spectrin, beta, non-erythrocytic 2	Canis familiaris	Cfa.7000	483706	ENSCAFG00000012306	pmrna19092	Spnb3	Spectrin beta 3	Mm.329668	20743	DOWN Group 3, 4	CfaAffx.19192.1.S1_s_at	-1.92596	0.0239282	0.0401433	CfaAffx.19192.1.S1_s_at	-2.73139	0.000625008	0.000755952	CfaAffx.19192.1.S1_s_at	-3.63018	0.000663959	0.00216694	CfaAffx.19192.1.S1_s_at	-1.4182	0.269579	0.385033	CfaAffx.19192.1.S1_s_at	-1.88486	0.102091	0.389647	CfaAffx.19192.1.S1_s_at	-1.32906	0.438395	0.554654
762554	eomesodermin homolog (Xenopus laevis)	EOMES	eomesodermin	Canis familiaris	---	485636	ENSCAFG00000005510	pmrna9121	Eomes	Eomesodermin homolog (Xenopus laevis)	Mm.200692	13813	DOWN Group 2, 3, 4	CfaAffx.9221.1.S1_at	-2.29856	0.00831142	0.0175421	CfaAffx.9221.1.S1_at	-3.96581	3.53996e-05	7.67511e-05	CfaAffx.9221.1.S1_at	-2.5637	0.0130002	0.0243355	CfaAffx.9221.1.S1_at	-1.72535	0.110415	0.203052	CfaAffx.9221.1.S1_at	-1.11535	0.785551	0.935897	CfaAffx.9221.1.S1_at	1.54691	0.267381	0.390053
762562	immediate early response 3	IER3	immediate early response 3	Canis familiaris	Cfa.16863	481708	---	DN434726	Ier3	Immediate early response 3	Mm.25613	15937	UP Group 2, 3, 4	Cfa.16863.1.S1_at	2.47789	0.000212399	0.00102041	Cfa.16863.1.S1_at	3.35664	2.16091e-06	8.49432e-06	Cfa.16863.1.S1_at	3.07098	0.000170945	0.000718281	Cfa.16863.1.S1_at	1.35464	0.211737	0.323251	CfaAffx.1632.1.S1_s_at	-1.57781	0.0688434	0.307028	CfaAffx.1632.1.S1_s_at	-1.52759	0.0800256	0.168847
762588	aspartyl aminopeptidase	DNPEP	aspartyl aminopeptidase	Canis familiaris	Cfa.1331	478922	ENSCAFG00000015399	CO663363	Dnpep	Aspartyl aminopeptidase	Mm.24680	13437	UP Group 3	Cfa.6893.1.S1_s_at	1.29473	0.0439425	0.066058	Cfa.6893.1.S1_s_at	2.0217	2.31315e-06	9.00359e-06	Cfa.6893.1.S1_s_at	1.19804	0.23175	0.278547	Cfa.6893.1.S1_s_at	1.56148	0.00362655	0.0316989	Cfa.6893.1.S1_s_at	-1.08071	0.645492	0.878995	Cfa.6893.1.S1_s_at	-1.68751	0.00347403	0.0184989
762598	PYD and CARD domain containing	LOC100856347	apoptosis-associated speck-like protein containing a CARD-like	Canis familiaris	---	100856347	ENSCAFG00000016865	DN439312	Pycard	PYD and CARD domain containing	Mm.24163	66824	UP Group 2, 3	Cfa.17533.1.S1_at	4.83552	0.00132985	0.00415275	Cfa.17533.1.S1_at	6.09715	0.000175725	0.000255499	Cfa.17533.1.S1_at	2.67461	0.0736554	0.104011	Cfa.17533.1.S1_at	1.26091	0.642595	0.73885	Cfa.17533.1.S1_at	-1.80794	0.329476	0.690873	Cfa.17533.1.S1_at	-2.27964	0.1655	0.277653
762609	GTP cyclohydrolase 1	GCH1	GTP cyclohydrolase 1	Canis familiaris	---	609393	ENSCAFG00000014965	pmrna22922	Gch1	GTP cyclohydrolase 1	Mm.10651	14528	UP Group 3, 4	CfaAffx.23022.1.S1_s_at	1.59401	0.181563	0.226788	CfaAffx.23022.1.S1_s_at	4.18627	0.000150908	0.000226362	CfaAffx.23022.1.S1_s_at	3.00581	0.0131821	0.024609	CfaAffx.23022.1.S1_s_at	2.62626	0.0194861	0.0706435	CfaAffx.23022.1.S1_s_at	1.88569	0.185136	0.546731	CfaAffx.23022.1.S1_s_at	-1.39273	0.468893	0.583173
762868	leucine aminopeptidase 3	LAP3	leucine aminopeptidase 3	Canis familiaris	Cfa.285	479081	ENSCAFG00000015095	CN003243	Lap3	Leucine aminopeptidase 3	Mm.286830	66988	UP Group 2, 3, 4	Cfa.285.2.S1_s_at	2.07632	0.000320459	0.00146283	Cfa.285.2.S1_s_at	3.34093	1.32493e-07	8.0196e-07	Cfa.285.2.S1_s_at	2.72894	7.76951e-05	0.00038539	Cfa.285.2.S1_s_at	1.60906	0.0243278	0.0815957	Cfa.285.2.S1_s_at	1.31432	0.2633	0.625781	Cfa.285.2.S1_s_at	-1.22426	0.389796	0.510563
762935	complement component 5a receptor 1	C5AR1	complement component 5a receptor 1	Canis familiaris	Cfa.3834	442974	ENSCAFG00000004175	NM_001003373.1	C5ar1	Complement component 5a receptor 1	Mm.247623	12273	UP Group 2, 3	Cfa.3834.1.S1_at	2.75395	0.00115326	0.00375493	Cfa.3834.1.S1_at	4.27867	8.54035e-06	2.64289e-05	Cfa.3834.1.S1_at	1.97406	0.0521581	0.0781011	Cfa.3834.1.S1_at	1.55365	0.170976	0.274761	Cfa.3834.1.S1_at	-1.39507	0.385276	0.725163	Cfa.3834.1.S1_at	-2.16745	0.0444042	0.105923
763031	phospholipid scramblase 1	PLSCR1	phospholipid scramblase 1	Canis familiaris	---	611500	ENSCAFG00000008181	pmrna12919	Plscr1	Phospholipid scramblase 1	Mm.441702	22038	UP Group 2, 3	CfaAffx.13019.1.S1_s_at	2.90272	3.43776e-05	0.000211816	CfaAffx.13019.1.S1_s_at	5.02338	2.17022e-08	1.56941e-07	CfaAffx.13019.1.S1_s_at	1.83565	0.0251492	0.0418965	CfaAffx.13019.1.S1_s_at	1.73058	0.0305234	0.093198	CfaAffx.13019.1.S1_s_at	-1.5813	0.124256	0.431132	CfaAffx.13019.1.S1_s_at	-2.73657	0.00139675	0.0108718
763061	glia maturation factor, gamma	GMFG	glia maturation factor, gamma	Canis familiaris	Cfa.14363	611578	ENSCAFG00000005577	pmrna9211	ENSMUSG00000049365;Gmfg	Predicted gene, ENSMUSG00000049365;Glia maturation factor, gamma	Mm.361764;Mm.194536	100040018;63986	UP Group 2, 3	CfaAffx.9311.1.S1_s_at	2.1478	0.000585215	0.00220233	CfaAffx.9311.1.S1_s_at	2.14956	0.000303286	0.000396494	CfaAffx.9311.1.S1_s_at	1.77794	0.0215365	0.0368967	CfaAffx.9311.1.S1_s_at	1.00082	0.997066	1	CfaAffx.9311.1.S1_s_at	-1.20803	0.482087	0.784819	CfaAffx.9311.1.S1_s_at	-1.20901	0.466095	0.580612
763116	stomatin	STOM	stomatin	Canis familiaris	Cfa.20891	612719	---	CO695384	Stom	Stomatin	Mm.295284	13830	UP Group 2, 3, 4	Cfa.11828.1.A1_at	2.81713	0.000116819	0.00062945	Cfa.11828.1.A1_at	4.32545	3.84159e-07	2.00697e-06	Cfa.11828.1.A1_at	2.75306	0.00110595	0.00329625	Cfa.11828.1.A1_at	1.53541	0.107187	0.198484	Cfa.11828.1.A1_at	-1.02327	0.941254	0.980503	Cfa.11828.1.A1_at	-1.57114	0.144054	0.254736
763281	ribosome binding protein 1 homolog 180kDa (dog)	RRBP1	ribosome binding protein 1 homolog 180kDa (dog)	Canis familiaris	Cfa.15828	403809	ENSCAFG00000005479	pmrna9065	Rrbp1	Ribosome binding protein 1	Mm.13705	81910	UP Group 2, 3, 4	CfaAffx.9165.1.S1_s_at	2.55891	0.00166954	0.00496527	CfaAffx.9165.1.S1_s_at	3.61204	2.86688e-05	6.68777e-05	CfaAffx.9165.1.S1_s_at	2.50343	0.00880203	0.0177331	Cfa.15828.1.S1_at	1.62717	0.0811962	0.167513	Cfa.15828.1.S1_at	1.29731	0.427498	0.759664	CfaAffx.9165.1.S1_s_at	-1.44283	0.308451	0.430266
763391	T-cell immunoglobulin and mucin domain containing 4	TIMD4	T-cell immunoglobulin and mucin domain containing 4	Canis familiaris	---	489160	---	pmrna26802	Timd4	T-cell immunoglobulin and mucin domain containing 4	Mm.69002	276891	UP Group 2, 3, 4	CfaAffx.26902.1.S1_at	7.84248	9.85232e-05	0.00054806	CfaAffx.26902.1.S1_at	7.08165	8.5659e-05	0.000147906	CfaAffx.26902.1.S1_at	3.50994	0.0276181	0.0451216	CfaAffx.26902.1.S1_at	-1.10744	0.840636	0.905909	CfaAffx.26902.1.S1_at	-2.23436	0.196787	0.565659	CfaAffx.26902.1.S1_at	-2.0176	0.242932	0.366369
763467	monooxygenase, DBH-like 1	MOXD1	monooxygenase, DBH-like 1	Canis familiaris	---	483986	ENSCAFG00000000184	pmrna1142	Moxd1	Monooxygenase, DBH-like 1	Mm.285934	59012	UP Group 3, 4	CfaAffx.1242.1.S1_at	1.52943	0.155033	0.196509	CfaAffx.1242.1.S1_at	3.32528	0.000183865	0.000265927	CfaAffx.1242.1.S1_at	3.91098	0.000708549	0.00227464	CfaAffx.1242.1.S1_at	2.1742	0.0268317	0.0851716	CfaAffx.1242.1.S1_at	2.55715	0.0265097	0.167854	CfaAffx.1242.1.S1_at	1.17614	0.676731	0.757785
763493	interleukin 7 receptor	IL7R	interleukin 7 receptor	Canis familiaris	Cfa.21214	612582	---	DN264642	Il7r	Interleukin 7 receptor	Mm.389	16197	UP Group 2, 3, 4	Cfa.21214.1.S1_at	5.81846	0.00037758	0.00164183	Cfa.21214.1.S1_at	8.4937	1.76091e-05	4.67987e-05	Cfa.21214.1.S1_at	5.85059	0.00225081	0.00581319	Cfa.21214.1.S1_s_at	1.54577	0.265807	0.380437	Cfa.21214.1.S1_s_at	-1.40286	0.469875	0.776144	Cfa.21214.1.S1_s_at	-2.16849	0.095788	0.192717
763647	ENSCAFG00000011559	HCLS1	hematopoietic cell-specific Lyn substrate 1	Canis familiaris	---	100684969	---	CO715492					UP Group 2, 3, 4	Cfa.12831.1.S1_at	3.52616	0.000118106	0.000631432	Cfa.12831.1.S1_at	3.93149	1.92258e-05	5.00017e-05	Cfa.12831.1.S1_at	3.66481	0.000675967	0.0022009	Cfa.12831.1.S1_at	1.11495	0.730293	0.817119	Cfa.12831.1.S1_at	1.03932	0.919207	0.97679	Cfa.12831.1.S1_at	-1.07277	0.848726	0.884117
763659	tumor necrosis factor (ligand) superfamily, member 10	TNFSF10	tumor necrosis factor (ligand) superfamily, member 10	Canis familiaris	Cfa.20893	100174780	ENSCAFG00000015383	pmrna23521					UP Group 2, 3, 4	CfaAffx.23621.1.S1_s_at	6.22931	6.97542e-06	5.18066e-05	Cfa.20893.1.S1_at	7.46658	7.15894e-08	4.72903e-07	Cfa.20893.1.S1_at	6.38883	1.30023e-05	8.54994e-05	Cfa.20893.1.S1_at	1.22309	0.532546	0.636746	CfaAffx.23621.1.S1_s_at	-1.11762	0.802023	0.944547	CfaAffx.23621.1.S1_s_at	-1.33307	0.504959	0.612909
763671	cytochrome b-245, beta polypeptide (chronic granulomatous disease)	CYBB	cytochrome b-245, beta polypeptide (chronic granulomatous disease)	Canis familiaris	Cfa.40704	491825	ENSCAFG00000013933	pmrna21414	Cybb	Cytochrome b-245, beta polypeptide	Mm.200362	13058	UP Group 2, 3, 4	CfaAffx.21514.1.S1_s_at	4.84119	0.000186416	0.000913403	Cfa.6017.1.S1_at	5.70991	8.15911e-06	2.54787e-05	CfaAffx.21514.1.S1_s_at	3.30516	0.0109365	0.0213182	Cfa.6017.1.S1_at	1.25265	0.551449	0.654876	CfaAffx.21514.1.S1_s_at	-1.46474	0.443718	0.76636	Cfa.6017.1.S1_at	-1.79683	0.190995	0.307347
763687	major histocompatibility complex, class II, DM alpha	HLA-DMA	major histocompatibility complex, class II, DM alpha	Canis familiaris	Cfa.18297	481732	ENSCAFG00000000848	pmrna2097	H2-DMa	Histocompatibility 2, class II, locus DMa	Mm.16373	14998	UP Group 2, 3, 4	CfaAffx.2197.1.S1_s_at	4.02999	0.00160952	0.00482855	Cfa.18297.1.S1_at	6.3476	8.75408e-06	2.69085e-05	Cfa.18297.1.S1_at	4.48284	0.00168111	0.00457394	Cfa.18297.1.S1_at	1.64344	0.223528	0.335658	CfaAffx.2197.1.S1_s_at	-1.29566	0.634237	0.87418	CfaAffx.2197.1.S1_s_at	-1.83104	0.256581	0.381126
763733	leucine-zipper-like transcription regulator 1; apoptosis-inducing factor, mitochondrion-associated, 3	AIFM3	apoptosis-inducing factor, mitochondrion-associated, 3	Canis familiaris	Cfa.41408	486440	---	pmrna23232	Aifm3	Apoptosis-inducing factor, mitochondrion-associated 3	Mm.40038	72168	DOWN Group 2, 3	CfaAffx.23332.1.S1_s_at	-2.32227	0.000891491	0.00306995	CfaAffx.23332.1.S1_s_at	-2.59892	0.000122852	0.000192035	CfaAffx.23332.1.S1_s_at	-1.60315	0.0924343	0.124882	CfaAffx.23332.1.S1_s_at	-1.11913	0.659849	0.753017	CfaAffx.23332.1.S1_s_at	1.44857	0.235629	0.598964	CfaAffx.23332.1.S1_s_at	1.62114	0.114508	0.218519
763796	caspase 12	CASP12	caspase 12 (gene/pseudogene)	Canis familiaris	Cfa.13715	479458	ENSCAFG00000014864	CO691058	Casp12	Caspase 12	Mm.42163	12364	UP Group 2, 3, 4	Cfa.13715.1.A1_at	6.63206	1.18142e-05	8.28197e-05	Cfa.13715.1.A1_at	5.85755	1.27058e-05	3.68308e-05	Cfa.13715.1.A1_at	7.63084	5.74401e-05	0.000294488	Cfa.13715.1.A1_at	-1.13222	0.753315	0.836746	Cfa.13715.1.A1_at	1.1506	0.768452	0.930497	Cfa.13715.1.A1_at	1.30274	0.567495	0.666443
763809	IgA heavy chain constant region	---	---	Canis familiaris	---	---	---	AY576791.1					UP Group 4	Cfa.4556.2.S1_s_at	-1.03852	0.938455	0.959403	Cfa.4556.2.S1_s_at	-1.23023	0.652979	0.683836	Cfa.4556.2.S1_s_at	19.3124	3.83881e-05	0.00021014	Cfa.4556.2.S1_s_at	-1.18459	0.761208	0.840952	Cfa.4556.2.S1_s_at	20.0564	0.000146177	0.00436626	Cfa.4556.2.S1_s_at	23.7587	5.15993e-05	0.00130722
763837	sterile alpha motif domain containing 9-like	SAMD9L	sterile alpha motif domain containing 9-like	Canis familiaris	Cfa.42028	482305	---	pmrna3829	Samd9l	Sterile alpha motif domain containing 9-like	Mm.196013	209086	UP Group 2, 3, 4	CfaAffx.3929.1.S1_at	31.8751	9.29081e-12	3.19139e-10	CfaAffx.3929.1.S1_at	58.7434	7.81686e-14	2.55723e-12	CfaAffx.3929.1.S1_at	32.8432	3.78472e-10	1.57582e-08	CfaAffx.3929.1.S1_at	1.84292	0.0696448	0.151172	CfaAffx.3929.1.S1_at	1.03037	0.939199	0.980503	CfaAffx.3929.1.S1_at	-1.7886	0.134997	0.244145
763944	FYN binding protein (FYB-120/130)	FYB	FYN binding protein	Canis familiaris	Cfa.40854	479355	ENSCAFG00000023062	pmrna641	Fyb	FYN binding protein	Mm.170905	23880	UP Group 2, 3, 4	CfaAffx.741.1.S1_at	2.48618	0.000649076	0.00237821	CfaAffx.741.1.S1_at	3.15853	2.13885e-05	5.45228e-05	CfaAffx.741.1.S1_at	2.91842	0.000873984	0.00275226	CfaAffx.741.1.S1_at	1.27043	0.373972	0.489836	CfaAffx.741.1.S1_at	1.17386	0.619502	0.866564	CfaAffx.741.1.S1_at	-1.08227	0.799921	0.85069
763969	EGF-containing fibulin-like extracellular matrix protein 2	EFEMP2	EGF containing fibulin-like extracellular matrix protein 2	Canis familiaris	Cfa.4189	476020	ENSCAFG00000013195	pmrna20332	Efemp2	Epidermal growth factor-containing fibulin-like extracellular matrix protein 2	Mm.276367	58859	UP Group 4	CfaAffx.20432.1.S1_s_at	1.02337	0.875823	0.907527	Cfa.4189.1.A1_at	1.6867	0.000189539	0.000271278	CfaAffx.20432.1.S1_s_at	2.14557	0.000247008	0.000975257	Cfa.4189.1.A1_at	1.71706	0.00096188	0.0243562	Cfa.4189.1.A1_at	2.16565	0.000165767	0.00484605	CfaAffx.20432.1.S1_s_at	1.3341	0.150978	0.262587
764036	epithelial stromal interaction 1 (breast)	EPSTI1	epithelial stromal interaction 1 (breast)	Canis familiaris	Cfa.11073	476931	---	CO594083	Epsti1	Epithelial stromal interaction 1 (breast)	Mm.68134	108670	UP Group 2, 3, 4	Cfa.11073.1.A1_at	14.6026	1.25809e-08	1.63077e-07	Cfa.11073.1.A1_at	20.6255	3.96105e-10	4.18653e-09	Cfa.11073.1.A1_at	14.0737	4.34146e-07	5.47263e-06	Cfa.11073.1.A1_at	1.41245	0.348311	0.462401	CfaAffx.18139.1.S1_s_at	1.05412	0.872657	0.962304	Cfa.11073.1.A1_at	-1.46553	0.373581	0.495095
764053	topoisomerase (DNA) II alpha 170kDa	TOP2A	topoisomerase (DNA) II alpha 170kDa	Canis familiaris	Cfa.18946	480525	ENSCAFG00000016090	DN408906	Top2a	Topoisomerase (DNA) II alpha	Mm.4237	21973	UP Group 2, 3, 4	Cfa.18946.1.S1_s_at	6.27645	1.83564e-05	0.000120678	Cfa.18946.1.S1_s_at	14.0284	2.33395e-08	1.66158e-07	Cfa.18946.1.S1_s_at	18.3801	3.44866e-07	4.60045e-06	Cfa.18946.1.S1_s_at	2.23508	0.0512262	0.125463	Cfa.18946.1.S1_s_at	2.92842	0.0322719	0.190307	Cfa.18946.1.S1_s_at	1.31021	0.560366	0.660895
764170	major histocompatibility complex, class II, DQ beta 1	HLA-DQB1 /// LOC100856137	major histocompatibility complex, class II, DQ beta 1 /// HLA class II histocompatibility antigen, DQ beta 2 chain-like	Canis familiaris	Cfa.29550	100856137 /// 474862	ENSCAFG00000000814	pmrna2052	H2-Ab1	Histocompatibility 2, class II antigen A, beta 1	Mm.254067	14961	UP Group 2, 3, 4	CfaAffx.2152.1.S1_s_at	13.3436	3.90246e-05	0.00023621	CfaAffx.2152.1.S1_s_at	22.9817	1.09324e-06	4.94114e-06	CfaAffx.2152.1.S1_s_at	14.0904	0.000292421	0.00112596	CfaAffx.2152.1.S1_s_at	1.7223	0.362507	0.477093	CfaAffx.2152.1.S1_s_at	1.05597	0.939181	0.980503	CfaAffx.2152.1.S1_s_at	-1.63102	0.481311	0.591522
764182	adenosine deaminase	ADA	adenosine deaminase	Canis familiaris	Cfa.27921	477236	ENSCAFG00000009498	CO621552	Ada	Adenosine deaminase	Mm.388	11486	UP Group 2, 3, 4	Cfa.12136.1.A1_at	2.33279	0.00184291	0.00539905	Cfa.12136.1.A1_at	2.93071	8.31778e-05	0.000145033	Cfa.12136.1.A1_at	5.01666	1.21011e-05	8.11069e-05	Cfa.12136.1.A1_at	1.25631	0.415025	0.526542	Cfa.12136.1.A1_at	2.15049	0.029994	0.18133	Cfa.12136.1.A1_at	1.71175	0.107324	0.208577
764183	interferon-induced protein with tetratricopeptide repeats 2	IFIT2	interferon-induced protein with tetratricopeptide repeats 2	Canis familiaris	---	479183	ENSCAFG00000009612	pmrna15018	Ifit2	Interferon-induced protein with tetratricopeptide repeats 2	Mm.2036	15958	UP Group 2, 3, 4	CfaAffx.15118.1.S1_at	15.2624	3.69032e-08	4.37112e-07	CfaAffx.15118.1.S1_at	24.0162	6.78026e-10	6.70221e-09	CfaAffx.15118.1.S1_at	9.09988	1.92169e-05	0.000120018	CfaAffx.15118.1.S1_at	1.57355	0.256278	0.370484	CfaAffx.15118.1.S1_at	-1.67721	0.282244	0.642103	CfaAffx.15118.1.S1_at	-2.63917	0.0434947	0.104479
764274	glucosamine (N-acetyl)-6-sulfatase	GNS	glucosamine (N-acetyl)-6-sulfatase	Canis familiaris	Cfa.21529	474429	ENSCAFG00000000359	CF411450	Gns	Glucosamine (N-acetyl)-6-sulfatase	Mm.207683	75612	UP Group 2, 3	Cfa.21529.1.S1_s_at	2.52744	0.000314137	0.00144073	Cfa.21529.1.S1_s_at	2.35397	0.000376663	0.000480534	CfaAffx.1491.1.S1_at	1.82069	0.0150897	0.0275707	CfaAffx.1491.1.S1_at	1.07439	0.741039	0.825844	Cfa.21529.1.S1_s_at	-1.52284	0.176857	0.53407	Cfa.21529.1.S1_s_at	-1.41832	0.244084	0.366927
764294	lymphocyte cytosolic protein 1 (L-plastin)	LCP1	lymphocyte cytosolic protein 1 (L-plastin)	Canis familiaris	Cfa.36589	476921	ENSCAFG00000004491	DN267346	Lcp1	Lymphocyte cytosolic protein 1	Mm.153911	18826	UP Group 2, 3, 4	Cfa.19021.2.S1_s_at	6.19536	0.00037479	0.00164183	Cfa.19021.2.S1_s_at	5.45344	0.000415547	0.000526391	Cfa.3549.2.A1_s_at	3.36982	0.000453031	0.00160844	Cfa.3549.2.A1_s_at	1.23692	0.455665	0.56151	Cfa.19021.2.S1_s_at	-2.20392	0.203555	0.570784	Cfa.19021.2.S1_s_at	-1.93999	0.268765	0.391189
764301	carbonic anhydrase XIV	LOC100855809	carbonic anhydrase 14-like	Canis familiaris	---	100855809	ENSCAFG00000011762	CO713231	Car14	Carbonic anhydrase 14	Mm.478006	23831	DOWN Group 2, 3	Cfa.9600.1.A1_at	-2.26201	0.0110156	0.0218089	Cfa.9600.1.A1_at	-4.00282	4.38527e-05	8.97968e-05	Cfa.9600.1.A1_at	-1.495	0.273869	0.322698	Cfa.9600.1.A1_at	-1.76959	0.103192	0.194384	Cfa.9600.1.A1_at	1.51305	0.318207	0.678034	Cfa.9600.1.A1_at	2.67746	0.0195367	0.0582385
764313	ecotropic viral integration site 2B	EVI2B	ecotropic viral integration site 2B	Canis familiaris	---	610438	ENSCAFG00000018623	pmrna28358	Evi2b	ecotropic viral integration site 2b		216984	UP Group 2, 3, 4	CfaAffx.28458.1.S1_at	4.60654	0.00097219	0.00328204	CfaAffx.28458.1.S1_at	5.45654	0.000172017	0.000250904	CfaAffx.28458.1.S1_at	3.29386	0.0235143	0.0397042	CfaAffx.28458.1.S1_at	1.18452	0.717229	0.806121	CfaAffx.28458.1.S1_at	-1.39852	0.55292	0.834888	CfaAffx.28458.1.S1_at	-1.65658	0.35892	0.482069
764334	similar to immunity-related GTPase family, cinema 1	LOC606875	interferon-inducible GTPase 1-like	Canis familiaris	---	606875	---	pmrna19510	OTTMUSG00000005723	Predicted gene, OTTMUSG00000005723	Mm.394103	631323	UP Group 2, 3, 4	CfaAffx.19610.1.S1_at	44.7811	1.20652e-11	3.94705e-10	CfaAffx.19610.1.S1_at	107.797	3.8459e-14	1.42818e-12	CfaAffx.19610.1.S1_at	29.8162	4.88955e-09	1.26223e-07	CfaAffx.19610.1.S1_at	2.4072	0.021811	0.0757575	CfaAffx.19610.1.S1_at	-1.5019	0.355525	0.705912	CfaAffx.19610.1.S1_at	-3.61539	0.00521988	0.0241485
764408	suppressor of cytokine signaling 2	LOC100855737	suppressor of cytokine signaling 2-like	Canis familiaris	---	100855737	ENSCAFG00000006180	pmrna10155	Socs2;Gm9847	Suppressor of cytokine signaling 2;suppressor of cytokine signaling 2 pseudogene	Mm.440128;Mm.474283	216233;100043256	DOWN Group 3	CfaAffx.10255.1.S1_at	-1.03306	0.869743	0.903679	CfaAffx.10255.1.S1_at	-2.50034	4.55368e-05	9.20112e-05	CfaAffx.10255.1.S1_at	1.19603	0.459222	0.509259	CfaAffx.10255.1.S1_at	-2.42033	0.000589704	0.0202563	CfaAffx.10255.1.S1_at	1.23557	0.439736	0.76636	CfaAffx.10255.1.S1_at	2.99048	0.000319661	0.00431704
764513	ENSCAFG00000018703	---	---	Canis familiaris	Cfa.16591	---	---	DN409930					UP Group 4	Cfa.16591.1.S1_at	1.9109	0.00554856	0.0127099	Cfa.16591.1.S1_at	1.94854	0.00272417	0.00305552	Cfa.16591.1.S1_at	3.51959	5.66078e-05	0.000291308	Cfa.16591.1.S1_at	1.0197	0.936314	0.972202	Cfa.16591.1.S1_at	1.84185	0.046866	0.243701	Cfa.16591.1.S1_at	1.80627	0.0469049	0.110355
764581	acyl-CoA synthetase long-chain family member 5	ACSL5	acyl-CoA synthetase long-chain family member 5	Canis familiaris	Cfa.18640	477820	ENSCAFG00000010928	BU745834	Acsl5	Acyl-CoA synthetase long-chain family member 5	Mm.292056	433256	UP Group 2, 3, 4	Cfa.2220.1.A1_at	5.03271	7.42587e-07	6.75705e-06	Cfa.2220.1.A1_at	6.96844	1.13409e-08	8.51499e-08	Cfa.2220.1.A1_at	6.74366	1.12204e-06	1.17686e-05	Cfa.2220.1.A1_at	1.38463	0.251066	0.36628	CfaAffx.17119.1.S1_s_at	1.47477	0.13104	0.438419	CfaAffx.17119.1.S1_s_at	1.24511	0.37122	0.493039
764666	cholesterol 25-hydroxylase	LOC100856263	cholesterol 25-hydroxylase-like	Canis familiaris	---	100856263	---	DN751348	Ch25h	Cholesterol 25-hydroxylase	Mm.30824	12642	UP Group 2, 3	Cfa.16947.1.A1_at	4.11535	0.00031457	0.00144073	Cfa.16947.1.A1_at	4.67643	5.66731e-05	0.000108557	Cfa.16947.1.A1_at	2.47991	0.0355695	0.0564348	Cfa.16947.1.A1_at	1.13634	0.741096	0.825844	Cfa.16947.1.A1_at	-1.65947	0.283021	0.642103	Cfa.16947.1.A1_at	-1.88573	0.168379	0.281035
764703	chymotrypsin-like	CTRL	chymotrypsin-like	Canis familiaris	Cfa.18315	611100	ENSCAFG00000020334	DN318877	Ctrl	Chymotrypsin-like	Mm.2745	109660	UP Group 3	Cfa.18315.2.S1_s_at	1.12655	0.677236	0.732695	Cfa.18315.2.S1_s_at	4.18472	1.59728e-05	4.38933e-05	Cfa.18315.2.S1_s_at	1.00016	0.999621	1	Cfa.18315.2.S1_s_at	3.71463	0.000436521	0.0199152	Cfa.18315.2.S1_s_at	-1.12637	0.761717	0.930497	Cfa.18315.2.S1_s_at	-4.18404	0.000859031	0.00814006
764771	ubiquitin specific peptidase 18	USP18	ubiquitin specific peptidase 18	Canis familiaris	---	486763	ENSCAFG00000016252	pmrna24833	Usp18	Ubiquitin specific peptidase 18	Mm.326911	24110	UP Group 2, 3, 4	CfaAffx.24933.1.S1_at	34.7273	3.13874e-13	1.87505e-11	CfaAffx.24933.1.S1_at	39.6784	3.64628e-14	1.39166e-12	CfaAffx.24933.1.S1_at	15.9182	2.39318e-09	7.30719e-08	CfaAffx.24933.1.S1_at	1.14257	0.639358	0.73636	CfaAffx.24933.1.S1_at	-2.18161	0.0303011	0.181806	CfaAffx.24933.1.S1_at	-2.49265	0.0103154	0.0374956
765060	chemokine (C-X-C motif) ligand 10	CXCL10	chemokine (C-X-C motif) ligand 10	Canis familiaris	Cfa.16590	478432	ENSCAFG00000008584	NM_001010949.1	Cxcl10	Chemokine (C-X-C motif) ligand 10	Mm.877	15945	UP Group 2, 3, 4	Cfa.16590.1.S1_s_at	285.416	8.74114e-13	4.00344e-11	Cfa.16590.1.S1_s_at	385.623	7.48404e-14	2.50807e-12	Cfa.16590.1.S2_at	226.667	1.99853e-10	1.05615e-08	Cfa.16590.1.S2_at	1.39932	0.494154	0.598209	Cfa.16590.1.S1_s_at	-1.29215	0.654917	0.885685	Cfa.16590.1.S1_s_at	-1.74582	0.31971	0.442378
765067	interleukin 18 binding protein	IL18BP	interleukin 18 binding protein	Canis familiaris	Cfa.14516	476818	ENSCAFG00000005829	CO673562	Il18bp	Interleukin 18 binding protein	Mm.422756	16068	UP Group 3, 4	Cfa.14516.1.S1_at	1.44918	0.196457	0.243401	Cfa.14516.1.S1_at	4.77124	3.89295e-06	1.41132e-05	Cfa.14516.1.S1_at	3.98773	0.000429514	0.0015449	Cfa.14516.1.S1_at	3.29237	0.000993215	0.0243562	Cfa.14516.1.S1_at	2.75171	0.014305	0.112405	Cfa.14516.1.S1_at	-1.19648	0.633008	0.726005
765321	signal transducer and activator of transcription 2, 113kDa	STAT2	signal transducer and activator of transcription 2, 113kDa	Canis familiaris	Cfa.21211	481111	ENSCAFG00000000121	pmrna27005	Stat2	Signal transducer and activator of transcription 2	Mm.293120	20847	UP Group 2, 3, 4	CfaAffx.27105.1.S1_s_at	3.20817	2.44794e-06	2.01405e-05	CfaAffx.27105.1.S1_s_at	4.56919	1.05737e-08	7.98259e-08	CfaAffx.27105.1.S1_s_at	2.62743	0.000320378	0.00121267	CfaAffx.1159.1.S1_at	1.57677	0.0161749	0.0625142	CfaAffx.27105.1.S1_s_at	-1.22103	0.450173	0.769326	CfaAffx.27105.1.S1_s_at	-1.73903	0.0379853	0.094209
765366	polyribonucleotide nucleotidyltransferase 1	PNPT1	polyribonucleotide nucleotidyltransferase 1	Canis familiaris	Cfa.21731	481376	ENSCAFG00000002891	pmrna5173	Pnpt1	Polyribonucleotide nucleotidyltransferase 1	Mm.211131	71701	UP Group 3	CfaAffx.5273.1.S1_s_at	1.99774	2.05769e-06	1.70317e-05	CfaAffx.5273.1.S1_s_at	2.71382	1.28577e-09	1.16996e-08	CfaAffx.5273.1.S1_s_at	1.73418	0.000435046	0.00156071	CfaAffx.5273.1.S1_s_at	1.35845	0.0234933	0.0793114	CfaAffx.5273.1.S1_s_at	-1.15198	0.363257	0.709369	CfaAffx.5273.1.S1_s_at	-1.5649	0.00580717	0.0261608
765458	serpin peptidase inhibitor, clade A (alpha-1 antiproteinase, antitrypsin), member 1	SERPINA1	serpin peptidase inhibitor, clade A (alpha-1 antiproteinase, antitrypsin), member 1	Canis familiaris	Cfa.5989	480422	ENSCAFG00000017646	CO672903	Serpina1b;Serpina1c;Serpina1e;Serpina1a;Serpina1d	Serine (or cysteine) preptidase inhibitor, clade A, member 1B;Serine (or cysteine) peptidase inhibitor, clade A, member 1C;Serine (or cysteine) peptidase inhibitor, clade A, member 1E;Serine (or cysteine) peptidase inhibitor, clade A, member 1A;serine (or cysteine) peptidase inhibitor, clade A, member 1D	Mm.439693;Mm.439694;Mm.312593;Mm.439692;Mm.439695;Mm.458700	20701;20702;20704;20700;20703	UP Group 2, 3, 4	Cfa.5989.1.A1_s_at	7.96423	1.5754e-05	0.000108426	Cfa.5989.1.A1_s_at	27.1589	2.97863e-09	2.45068e-08	Cfa.5989.1.A1_s_at	3.25866	0.018334	0.0323792	Cfa.16469.1.S1_x_at	4.51108	1.08459e-05	0.0149023	Cfa.5989.1.A1_s_at	-2.44402	0.103419	0.390873	Cfa.5989.1.A1_s_at	-8.33439	0.000365456	0.00456487
765513	glypican 4	GPC4	glypican 4	Canis familiaris	Cfa.13834	492144	ENSCAFG00000018857	pmrna28701	Gpc4	Glypican 4	Mm.1528	14735	UP Group 4	CfaAffx.28801.1.S1_s_at	-1.07953	0.680725	0.734733	CfaAffx.28801.1.S1_s_at	1.59022	0.0129055	0.0141179	CfaAffx.28801.1.S1_s_at	2.55423	0.000314542	0.00119718	CfaAffx.28801.1.S1_s_at	1.71669	0.0162753	0.0625142	CfaAffx.28801.1.S1_s_at	2.75738	0.000502	0.011125	CfaAffx.28801.1.S1_s_at	1.60621	0.064093	0.141354
765546	dehydrogenase/reductase (SDR family) member 3	DHRS3	dehydrogenase/reductase (SDR family) member 3	Canis familiaris	Cfa.21665	487436	ENSCAFG00000016376	pmrna24987	Dhrs3	Dehydrogenase/reductase (SDR family) member 3	Mm.14063	20148	UP Group 2, 3, 4	CfaAffx.25087.1.S1_at	2.03513	0.000392073	0.00167199	CfaAffx.25087.1.S1_at	2.5947	4.62915e-06	1.61844e-05	CfaAffx.25087.1.S1_at	3.04821	1.84422e-05	0.000115706	CfaAffx.25087.1.S1_at	1.27496	0.227525	0.340916	CfaAffx.25087.1.S1_at	1.49779	0.10061	0.389379	CfaAffx.25087.1.S1_at	1.17478	0.488611	0.598886
765601	MHC class II DLA DRB1 beta chain	HLA-DRB1	MHC class II DLA DRB1 beta chain	Canis familiaris	Cfa.18984	474860	---	NM_001014768.1	H2-Eb1	Histocompatibility 2, class II antigen E beta	Mm.22564	14969	UP Group 2, 3, 4	Cfa.181.1.S1_at	6.65009	0.000128229	0.000672466	Cfa.181.1.S1_at	9.76526	5.17275e-06	1.768e-05	Cfa.181.1.S1_at	7.64472	0.000482327	0.00168398	Cfa.181.1.S1_at	1.46844	0.424016	0.535968	Cfa.181.1.S1_at	1.14957	0.808787	0.94657	Cfa.181.1.S1_at	-1.27739	0.661136	0.746474
765666	ISG15 ubiquitin-like modifier	LOC100855667	ubiquitin-like protein ISG15-like	Canis familiaris	---	100855667	ENSCAFG00000019348	DN272024	Isg15	ISG15 ubiquitin-like modifier	Mm.4950	100038882	UP Group 2, 3, 4	Cfa.10757.1.S1_at	590.52	1.37968e-19	1.89569e-16	Cfa.10757.1.S1_at	928.349	6.59578e-21	9.06261e-18	Cfa.10757.1.S1_at	245.71	3.28999e-16	4.52045e-13	Cfa.10757.1.S1_at	1.57209	0.0984127	0.189118	Cfa.10757.1.S1_at	-2.40332	0.0108365	0.0954443	Cfa.10757.1.S1_at	-3.77823	0.00023305	0.00343192
765682	shisa homolog 5 (Xenopus laevis)	SHISA5	shisa homolog 5 (Xenopus laevis)	Canis familiaris	Cfa.36839	609054	ENSCAFG00000012529	DN271673	Shisa5	Shisa homolog 5 (Xenopus laevis)	Mm.196533	66940	UP Group 2, 3, 4	Cfa.17820.1.S1_at	3.58493	6.06356e-09	8.33134e-08	Cfa.13839.1.A1_s_at	3.98652	2.73397e-09	2.31881e-08	Cfa.13839.1.A1_s_at	2.49232	9.16829e-05	0.000437404	Cfa.13839.1.A1_s_at	1.28899	0.176936	0.282686	CfaAffx.19430.1.S1_s_at	-2.09028	0.000804392	0.0151402	CfaAffx.19430.1.S1_s_at	-1.81031	0.00396529	0.0201219
765711	tryptophanyl-tRNA synthetase	WARS	tryptophanyl-tRNA synthetase	Canis familiaris	Cfa.2149	480435	ENSCAFG00000017906	pmrna27313	Wars	Tryptophanyl-tRNA synthetase	Mm.38433	22375	UP Group 3	CfaAffx.27413.1.S1_at	1.79021	0.000783101	0.00278031	CfaAffx.27413.1.S1_at	2.0802	2.8991e-05	6.72866e-05	CfaAffx.27416.1.S1_s_at	1.95496	0.000877146	0.00275226	CfaAffx.27413.1.S1_at	1.16198	0.391987	0.504297	CfaAffx.27416.1.S1_s_at	1.10716	0.61453	0.865792	CfaAffx.27413.1.S1_at	-1.18488	0.407257	0.526903
765884	similar to zinc finger antiviral protein isoform 1	LOC100856206	zinc finger CCCH-type antiviral protein 1-like	Canis familiaris	---	100856206	ENSCAFG00000004102	pmrna6970	D630045J12Rik	RIKEN cDNA D630045J12 gene	Mm.277163	330286	UP Group 2, 3, 4	CfaAffx.7070.1.S1_s_at	5.95609	1.12789e-08	1.47593e-07	CfaAffx.7070.1.S1_s_at	7.07374	6.2062e-10	6.41152e-09	CfaAffx.7070.1.S1_s_at	3.2192	0.000118871	0.000540823	CfaAffx.7059.1.S1_at	1.19996	0.320007	0.435357	CfaAffx.7070.1.S1_s_at	-1.85018	0.0431127	0.232301	CfaAffx.7070.1.S1_s_at	-2.19736	0.00944437	0.0356499
766162	complement component 1, q subcomponent, B chain	C1QB	complement component 1, q subcomponent, B chain	Canis familiaris	Cfa.16857	487381	ENSCAFG00000014639	DN271530	C1qb	Complement component 1, q subcomponent, beta polypeptide	Mm.2570	12260	UP Group 2, 3, 4	Cfa.16857.1.S1_at	18.964	3.41657e-06	2.69792e-05	Cfa.16857.1.S1_at	27.4712	1.99621e-07	1.15243e-06	Cfa.16857.1.S1_at	4.59512	0.0168835	0.0301272	Cfa.16857.1.S1_at	1.4486	0.512049	0.617154	Cfa.16857.1.S1_at	-4.12699	0.045459	0.239623	Cfa.16857.1.S1_at	-5.97835	0.0111872	0.0393125
766371	similar to Ig heavy chain V-III region VH26 precursor	LOC606869 /// LOC607010 /// LOC607113 /// LOC607145 /// LOC607179 /// LOC607229 /// LOC607467 /// LOC607479	Similar to Ig heavy chain V-III region VH26 precursor /// Similar to Ig heavy chain V-III region VH26 precursor /// Similar to Ig heavy chain V-III region VH26 precursor /// Similar to Ig heavy chain V-III region VH26 precursor /// Similar to Ig heavy chain V-III region VH26 precursor /// Similar to Ig heavy chain V-III region VH26 precursor /// Similar to Ig heavy chain V-III region VH26 precurs…	Canis familiaris	Cfa.3478 /// Cfa.42980 /// Cfa.43079 /// Cfa.43583 /// Cfa.43722 /// Cfa.44514 /// Cfa.44515 /// Cfa.44516 /// Cfa.44517 /// Cfa.44518 /// Cfa.44519 /// Cfa.44520 /// Cfa.44521 /// Cfa.45154 /// Cfa.4529 /// Cfa.46414 /// Cfa.46508 /// Cfa.46822 /// Cfa.46824 /// Cfa.46960 /// Cfa.47330 /// Cfa.47434 /// Cfa.47437 /// Cfa.47462 /// Cfa.47524 /// Cfa.47525 /// Cfa.47526 /// Cfa.47527 /// Cfa.47528…	606869 /// 607010 /// 607113 /// 607145 /// 607179 /// 607229 /// 607467 /// 607479	---	pmrna28161					UP Group 4	CfaAffx.28261.1.S1_x_at	1.07545	0.788171	0.837546	CfaAffx.28261.1.S1_x_at	1	1	1	CfaAffx.28261.1.S1_x_at	6.95407	3.75011e-06	3.25808e-05	CfaAffx.28261.1.S1_x_at	-1.07545	0.813254	0.883482	CfaAffx.28261.1.S1_x_at	6.4662	3.45003e-05	0.00144626	CfaAffx.28261.1.S1_x_at	6.95407	1.35938e-05	0.000489459
766390	dual adaptor of phosphotyrosine and 3-phosphoinositides	DAPP1	dual adaptor of phosphotyrosine and 3-phosphoinositides	Canis familiaris	Cfa.20092	478491	ENSCAFG00000010571	BM537668	Dapp1	Dual adaptor for phosphotyrosine and 3-phosphoinositides 1	Mm.254835	26377	UP Group 4	Cfa.20092.1.S1_s_at	1.07457	0.646824	0.705346	Cfa.20092.1.S1_s_at	1.0247	0.868285	0.895664	Cfa.20092.1.S1_s_at	2.48292	6.37818e-05	0.000323381	Cfa.20092.1.S1_s_at	-1.04866	0.789862	0.864173	Cfa.20092.1.S1_s_at	2.31063	0.000621924	0.0127541	Cfa.20092.1.S1_s_at	2.42306	0.000250634	0.0035872
766393	myxovirus (influenza virus) resistance 2 (mouse)	MX2	myxovirus (influenza virus) resistance 2 (mouse)	Canis familiaris	Cfa.3609	403744	ENSCAFG00000010167	NM_001003133.1					UP Group 2, 3, 4	Cfa.3609.1.S1_s_at	47.6763	1.29601e-12	5.39612e-11	Cfa.3609.1.S1_s_at	147.594	1.24099e-15	1.0657e-13	Cfa.3609.1.S1_s_at	38.431	2.17663e-10	1.0681e-08	Cfa.3609.1.S1_s_at	3.09576	0.00206879	0.0281443	Cfa.3609.1.S1_s_at	-1.24057	0.589665	0.854612	Cfa.3609.1.S1_s_at	-3.84051	0.00174893	0.0121365
766457	solute carrier family 2 (facilitated glucose/fructose transporter), member 5	SLC2A5	solute carrier family 2 (facilitated glucose/fructose transporter), member 5	Canis familiaris	---	489640	ENSCAFG00000019714	pmrna30058	Slc2a5	Solute carrier family 2 (facilitated glucose transporter), member 5	Mm.260220	56485	UP Group 2, 3, 4	CfaAffx.30158.1.S1_s_at	7.25563	3.48371e-05	0.000213689	CfaAffx.30158.1.S1_s_at	8.09918	7.24837e-06	2.34336e-05	CfaAffx.30158.1.S1_s_at	3.79266	0.00958663	0.0190448	CfaAffx.30158.1.S1_s_at	1.11626	0.806443	0.878013	CfaAffx.30158.1.S1_s_at	-1.91307	0.237525	0.598964	CfaAffx.30158.1.S1_s_at	-2.13549	0.156386	0.268592
766459	similar to Ig heavy chain V-III region VH26 precursor	---	---	Canis familiaris	---	---	---	DN407773					UP Group 4	Cfa.4555.1.S1_s_at	-1.08278	0.86257	0.899736	Cfa.4555.1.S1_s_at	-1.08347	0.852635	0.882169	Cfa.4555.1.S1_s_at	24.1528	6.07882e-06	4.61453e-05	Cfa.4555.1.S1_s_at	-1.00064	0.999022	1	Cfa.4555.1.S1_s_at	26.1521	2.35367e-05	0.00117008	Cfa.4555.1.S1_s_at	26.1689	1.52681e-05	0.000511667
766711	ENSCAFG00000010682	SP110	SP110 nuclear body protein	Canis familiaris	---	100686387	ENSCAFG00000010682	DN268383					UP Group 2, 3, 4	Cfa.18969.1.S1_s_at	4.45971	4.0718e-06	3.19695e-05	Cfa.18969.1.S1_s_at	4.59715	1.17565e-06	5.17737e-06	Cfa.18969.1.S1_s_at	3.94522	0.000151685	0.000649267	Cfa.5822.1.A1_at	1.4114	0.0546229	0.1294	Cfa.18969.1.S1_at	-1.36578	0.446113	0.767158	Cfa.5822.1.A1_at	-1.74203	0.0102478	0.0374481
766721	serpin peptidase inhibitor, clade A (alpha-1 antiproteinase, antitrypsin), member 5; serpin peptidase inhibitor, clade A (alpha-1 antiproteinase, antitrypsin), member 3	SERPINA3 /// SERPINA5	serpin peptidase inhibitor, clade A (alpha-1 antiproteinase, antitrypsin), member 3 /// serpin peptidase inhibitor, clade A (alpha-1 antiproteinase, antitrypsin), member 5	Canis familiaris	Cfa.18653	480424 /// 480425	ENSCAFG00000017675	DN336966	Serpina3n	serine (or cysteine) peptidase inhibitor, clade A, member 3N		20716	UP Group 2, 3, 4	Cfa.18653.1.S1_s_at	11.9476	2.9971e-05	0.000187183	Cfa.14503.1.A1_at	74.035	6.5093e-10	6.52831e-09	Cfa.14503.1.A1_at	39.5535	9.29884e-07	1.00603e-05	Cfa.14503.1.A1_at	6.41803	0.00172511	0.0281443	Cfa.14503.1.A1_at	3.42886	0.064313	0.299546	Cfa.14503.1.A1_at	-1.87177	0.318294	0.440862
766728	similar to Gamma-interferon inducible lysosomal thiol reductase precursor (Gamma-interferon-inducible protein IP-30)	LOC476669	gamma-interferon-inducible-lysosomal thiol reductase-like	Canis familiaris	Cfa.40479	476669	ENSCAFG00000014956	pmrna22906	Ifi30	Interferon gamma inducible protein 30	Mm.30241	65972	UP Group 2, 3, 4	CfaAffx.23006.1.S1_s_at	3.56102	0.00110421	0.00362963	CfaAffx.23006.1.S1_s_at	4.49614	9.67809e-05	0.000161772	CfaAffx.23006.1.S1_s_at	2.99319	0.0143724	0.0265426	Cfa.12552.1.A1_at	1.34288	0.355044	0.470372	CfaAffx.23006.1.S1_s_at	-1.18971	0.714784	0.913317	CfaAffx.23006.1.S1_s_at	-1.50212	0.379927	0.500546
766737	ENSCAFG00000001762	LOC100682747	transmembrane protein 229A-like	Canis familiaris	---	100682747	ENSCAFG00000001762	pmrna3443					DOWN Group 2, 3, 4	CfaAffx.3543.1.S1_at	-2.21775	0.0088142	0.0182665	CfaAffx.3543.1.S1_at	-3.72875	4.05048e-05	8.45799e-05	CfaAffx.3543.1.S1_at	-2.54129	0.0110662	0.0214759	CfaAffx.3543.1.S1_at	-1.68132	0.114973	0.208407	CfaAffx.3543.1.S1_at	-1.14589	0.725304	0.914802	CfaAffx.3543.1.S1_at	1.46727	0.311594	0.433769
766777	CD48 molecule	CD48	CD48 molecule	Canis familiaris	Cfa.14560	488642	ENSCAFG00000012585	DN270944	Cd48	CD48 antigen	Mm.1738	12506	UP Group 2, 3, 4	Cfa.14560.1.S1_at	10.278	1.10379e-05	7.81756e-05	Cfa.14560.1.S1_at	14.9934	4.5762e-07	2.33743e-06	Cfa.14560.1.S1_at	10.2183	0.000131095	0.000582929	CfaAffx.19527.1.S1_s_at	1.64872	0.355346	0.470372	CfaAffx.19527.1.S1_s_at	-1.58134	0.480747	0.784497	CfaAffx.19527.1.S1_s_at	-2.60719	0.135044	0.244145
766928	neurofilament, light polypeptide	LOC100856220	neurofilament light polypeptide-like	Canis familiaris	---	100856220	---	BU750345	Nefl	Neurofilament, light polypeptide	Mm.1956	18039	DOWN Group 3	Cfa.10952.1.A1_s_at	-1.28042	0.224485	0.272958	Cfa.10952.1.A1_s_at	-2.99835	4.52416e-06	1.58982e-05	Cfa.10952.1.A1_s_at	-1.18831	0.479866	0.528738	Cfa.10952.1.A1_s_at	-2.34169	0.000941501	0.0243562	Cfa.10952.1.A1_s_at	1.07751	0.786045	0.935897	Cfa.10952.1.A1_s_at	2.5232	0.00179023	0.0123607
766988	ENSCAFG00000011648	---	---	Canis familiaris	---	---	---	pmrna18016					UP Group 4	CfaAffx.18116.1.S1_s_at	1.09228	0.452864	0.511286	CfaAffx.18116.1.S1_s_at	1.09288	0.421757	0.446451	CfaAffx.18116.1.S1_s_at	4.21463	3.26144e-10	1.40038e-08	CfaAffx.18116.1.S1_s_at	1.00055	0.996715	1	CfaAffx.18116.1.S1_s_at	3.85855	1.10984e-08	1.90615e-06	CfaAffx.18116.1.S1_s_at	3.85644	6.1996e-09	7.74386e-07
766989	myelin basic protein	MBP	myelin basic protein	Canis familiaris	Cfa.39489	476160	---	pmrna903	Mbp	Myelin basic protein	Mm.252063	17196	DOWN Group 3	CfaAffx.1003.1.S1_s_at	-1.28595	0.404176	0.460479	CfaAffx.1003.1.S1_s_at	-4.33606	2.13181e-05	5.44444e-05	CfaAffx.1003.1.S1_s_at	-1.14148	0.715768	0.751885	CfaAffx.1003.1.S1_s_at	-3.37189	0.00142162	0.0263961	CfaAffx.1003.1.S1_s_at	1.12656	0.771813	0.930497	CfaAffx.1003.1.S1_s_at	3.79864	0.00241822	0.0149668
766999	cholinergic receptor, nicotinic, beta 1 (muscle)	CHRNB1	cholinergic receptor, nicotinic, beta 1 (muscle)	Canis familiaris	Cfa.17793	489473	ENSCAFG00000016315	pmrna24921	Chrnb1	Cholinergic receptor, nicotinic, beta polypeptide 1 (muscle)	Mm.86425	11443	UP Group 2, 3	CfaAffx.25021.1.S1_at	3.04542	0.000120335	0.000640856	CfaAffx.25021.1.S1_at	4.33582	1.22844e-06	5.3754e-06	CfaAffx.25021.1.S1_at	1.40112	0.263212	0.311502	CfaAffx.25021.1.S1_at	1.42372	0.213046	0.324081	CfaAffx.25021.1.S1_at	-2.17356	0.0285221	0.178133	CfaAffx.25021.1.S1_at	-3.09454	0.00184116	0.0125333
767308	similar to HLA class II histocompatibility antigen, gamma chain (HLA-DR antigens associated invariant chain) (Ia antigen-associated invariant chain) (Ii) (p33) (CD74 antigen)	CD74	CD74 molecule, major histocompatibility complex, class II invariant chain	Canis familiaris	Cfa.45093	479329	---	DN271489	Cd74	CD74 antigen (invariant polypeptide of major histocompatibility complex, class II antigen-associated)	Mm.439737	16149	UP Group 2, 3, 4	Cfa.1333.3.S1_a_at	7.29565	0.000483042	0.00193499	Cfa.1333.3.S1_a_at	9.88621	4.72579e-05	9.43785e-05	Cfa.1333.1.S1_at	7.80295	0.000390875	0.00143985	Cfa.1333.1.S1_at	1.45134	0.433386	0.541831	Cfa.1333.1.S1_at	1.21843	0.729074	0.915675	Cfa.1333.3.S1_a_at	-1.63183	0.461024	0.57502
767384	proteasome (prosome, macropain) activator subunit 2 (PA28 beta)	PSME2	proteasome (prosome, macropain) activator subunit 2 (PA28 beta)	Canis familiaris	Cfa.14895	480258	ENSCAFG00000011966	BU751089	Psme2	Proteasome (prosome, macropain) 28 subunit, beta	Mm.371573	19188	UP Group 2, 3, 4	Cfa.2102.1.A1_s_at	2.50669	1.17788e-06	1.01151e-05	Cfa.2102.1.A1_s_at	4.269	1.07616e-10	1.36911e-09	Cfa.14895.1.A1_s_at	2.09351	1.53762e-05	9.87239e-05	Cfa.2102.1.A1_s_at	1.70304	0.00313946	0.0316989	Cfa.2102.1.A1_s_at	-1.19826	0.363957	0.709369	Cfa.2102.1.A1_s_at	-2.04069	0.000950512	0.00870669
767402	gliomedin	GLDN	gliomedin	Canis familiaris	Cfa.13577	478305	ENSCAFG00000015360	pmrna23502	Gldn	Gliomedin	Mm.123549	235379	UP Group 2, 3, 4	CfaAffx.23602.1.S1_s_at	4.27503	0.00545314	0.0125295	CfaAffx.23602.1.S1_s_at	22.6245	3.32748e-07	1.79998e-06	CfaAffx.23602.1.S1_s_at	62.983	2.08446e-07	2.95263e-06	CfaAffx.23602.1.S1_s_at	5.29224	0.00513633	0.0372231	CfaAffx.23602.1.S1_s_at	14.7328	0.000388807	0.00921071	CfaAffx.23602.1.S1_s_at	2.78384	0.118064	0.222592
767425	chitinase 3-like 1 (cartilage glycoprotein-39)	CHI3L1	chitinase 3-like 1 (cartilage glycoprotein-39)	Canis familiaris	Cfa.47644	490222	ENSCAFG00000010274	CO660813	Chi3l1	Chitinase 3-like 1	Mm.38274	12654	UP Group 2, 3, 4	Cfa.12214.1.A1_at	34.475	2.22724e-07	2.28375e-06	Cfa.12214.1.A1_at	113.985	3.66102e-10	3.89941e-09	Cfa.12214.1.A1_at	45.3253	1.4692e-06	1.48433e-05	Cfa.12214.1.A1_at	3.3063	0.0440969	0.113752	Cfa.12214.1.A1_at	1.31473	0.690315	0.904187	CfaAffx.16068.1.S1_at	-4.10719	0.0219314	0.0627785
767439	similar to Annexin A2 (Annexin II) (Lipocortin II) (Calpactin I heavy chain) (Chromobindin 8) (p36) (Protein I) (Placental anticoagulant protein IV) (PAP-IV); annexin A2	ANXA2	annexin A2	Canis familiaris	Cfa.138	403435	ENSCAFG00000016686	pmrna4006	Anxa2	Annexin A2	Mm.238343	12306	UP Group 2, 3, 4	CfaAffx.4106.1.S1_s_at	2.1112	0.0135261	0.0254587	CfaAffx.4106.1.S1_s_at	5.27481	1.6196e-06	6.84716e-06	CfaAffx.4106.1.S1_s_at	6.9902	6.94547e-06	5.15842e-05	CfaAffx.4106.1.S1_s_at	2.4985	0.00840806	0.0453046	Cfa.138.1.A1_at	3.13162	0.00279542	0.036235	Cfa.138.1.A1_at	1.36945	0.352532	0.475814
767440	interleukin-1 receptor-associated kinase 3	IRAK3	interleukin-1 receptor-associated kinase 3	Canis familiaris	---	481150	ENSCAFG00000000374	pmrna1410	Irak3	Interleukin-1 receptor-associated kinase 3	Mm.146194	73914	UP Group 4	CfaAffx.1510.1.S1_s_at	1.13392	0.340745	0.39643	CfaAffx.1510.1.S1_s_at	1.72331	0.000157783	0.000235134	CfaAffx.1510.1.S1_s_at	2.38332	1.0973e-05	7.50092e-05	CfaAffx.1510.1.S1_s_at	1.51978	0.0089628	0.0463586	CfaAffx.1510.1.S1_s_at	2.10184	0.000332052	0.00814714	CfaAffx.1510.1.S1_s_at	1.38299	0.0712764	0.154226
767658	hect domain and RLD 5	HERC5	HECT and RLD domain containing E3 ubiquitin protein ligase 5	Canis familiaris	Cfa.39348	478474	ENSCAFG00000009800	pmrna15277					UP Group 2, 3, 4	CfaAffx.15377.1.S1_at	24.7136	1.2811e-09	2.00026e-08	CfaAffx.15377.1.S1_at	51.3274	6.07832e-12	9.71118e-11	CfaAffx.15377.1.S1_at	14.7147	8.15361e-07	9.11741e-06	CfaAffx.15377.1.S1_at	2.07689	0.0677023	0.148126	CfaAffx.15377.1.S1_at	-1.67951	0.271417	0.632617	CfaAffx.15377.1.S1_at	-3.48816	0.00992757	0.0364719
767662	hypothetical LOC477018	TRANK1	tetratricopeptide repeat and ankyrin repeat containing 1	Canis familiaris	---	477018	ENSCAFG00000004776	pmrna7991	Lba1	Lupus brain antigen 1	Mm.270754	320429	UP Group 3	CfaAffx.8091.1.S1_at	1.5713	0.0677235	0.0950481	CfaAffx.8091.1.S1_at	4.22133	1.06642e-06	4.83586e-06	CfaAffx.8091.1.S1_at	1.26816	0.414951	0.465422	CfaAffx.8091.1.S1_at	2.68653	0.00119133	0.0254105	CfaAffx.8091.1.S1_at	-1.23904	0.514548	0.812178	CfaAffx.8091.1.S1_at	-3.32871	0.000809199	0.00782985
767688	molybdenum cofactor sulfurase	MOCOS	molybdenum cofactor sulfurase	Canis familiaris	Cfa.25987	490482	ENSCAFG00000017801	pmrna27138	Mocos	Molybdenum cofactor sulfurase	Mm.28252	68591	UP Group 3	CfaAffx.27238.1.S1_at	1.50865	0.022303	0.0382098	CfaAffx.27238.1.S1_at	2.10971	8.53194e-05	0.000147906	CfaAffx.27238.1.S1_at	1.42713	0.094177	0.127111	CfaAffx.27238.1.S1_at	1.39842	0.0926098	0.182417	CfaAffx.27238.1.S1_at	-1.05712	0.811877	0.948571	CfaAffx.27238.1.S1_at	-1.47829	0.0931639	0.188523
767696	interferon regulatory factor 1	LOC100855872	interferon regulatory factor 1-like	Canis familiaris	---	100855872	ENSCAFG00000000851	pmrna2102	Irf1	Interferon regulatory factor 1	Mm.105218	16362	UP Group 2, 3, 4	CfaAffx.2202.1.S1_s_at	14.7321	3.30794e-10	6.22617e-09	CfaAffx.2202.1.S1_s_at	30.1298	7.32654e-13	1.57292e-11	CfaAffx.2202.1.S1_s_at	13.9832	1.78583e-08	3.55613e-07	CfaAffx.2202.1.S1_s_at	2.04518	0.02478	0.0823289	CfaAffx.2202.1.S1_at	-1.59812	0.230671	0.596015	CfaAffx.2202.1.S1_at	-3.16581	0.00465459	0.0225986
767727	lectin, galactoside-binding, soluble, 3 binding protein	LGALS3BP	lectin, galactoside-binding, soluble, 3 binding protein	Canis familiaris	Cfa.21556	483345	ENSCAFG00000005537	pmrna9152	Lgals3bp	Lectin, galactoside-binding, soluble, 3 binding protein	Mm.3152	19039	UP Group 3	CfaAffx.9252.1.S1_at	1.55063	0.049972	0.0731999	CfaAffx.9252.1.S1_at	2.92145	1.66337e-05	4.49831e-05	CfaAffx.9252.1.S1_at	-1.00813	0.975186	0.978033	CfaAffx.9252.1.S1_at	1.88405	0.0150213	0.0606623	CfaAffx.9252.1.S1_at	-1.56323	0.138474	0.453007	CfaAffx.9252.1.S1_at	-2.9452	0.000821838	0.00789654
767839	similar to Antigen peptide transporter 1 (APT1) (Peptide transporter TAP1) (ATP-binding cassette, sub-family B, member 2) (Peptide transporter PSF1) (Peptide supply factor 1) (PSF-1) (Peptide transporter involved in antigen processing 1)...	LOC474866	Similar to Antigen peptide transporter 1	Canis familiaris	Cfa.3155	474866	ENSCAFG00000000832	pmrna2077					UP Group 2, 3, 4	CfaAffx.2177.1.S1_s_at	6.68049	5.86391e-10	9.82563e-09	CfaAffx.2177.1.S1_s_at	12.9702	3.51752e-13	8.33288e-12	CfaAffx.2177.1.S1_s_at	5.57017	1.2211e-07	1.86422e-06	Cfa.3155.1.S1_at	1.97524	0.0024697	0.0300799	Cfa.17385.1.S1_s_at	-1.45655	0.263834	0.625781	Cfa.17385.1.S1_s_at	-2.80439	0.0035021	0.0184989
767874	MHC class I DLA-88	DLA-12 /// DLA-64 /// DLA88	MHC class I DLA-12 /// MHC class I DLA-64 /// MHC class I DLA-88	Canis familiaris	Cfa.6148	474836 /// 474838 /// 541592	ENSCAFG00000000487 /// ENSCAFG00000000492 /// ENSCAFG00000000500	pmrna1597	H2-Q10	Histocompatibility 2, Q region locus 10	Mm.88795	15007	UP Group 2, 3, 4	CfaAffx.1697.1.S1_s_at	8.84147	2.73032e-10	5.51686e-09	Cfa.280.1.S2_at	19.1605	1.52576e-06	6.53082e-06	CfaAffx.1697.1.S1_s_at	8.82411	1.0687e-08	2.33077e-07	CfaAffx.1697.1.S1_s_at	2.02262	0.00718305	0.0420132	Cfa.280.1.S2_at	-1.07499	0.916176	0.975932	Cfa.280.1.S2_at	-2.59858	0.159882	0.271618
767930	similar to CG17807-PA	KIAA1456	KIAA1456 ortholog	Canis familiaris	---	482887	ENSCAFG00000006759	pmrna10967	6430573F11Rik	RIKEN cDNA 6430573F11 gene	Mm.180924	319582	DOWN Group 2, 3, 4	CfaAffx.11067.1.S1_s_at	-3.52694	0.000251378	0.00118471	CfaAffx.11067.1.S1_s_at	-2.88623	0.000782304	0.000933871	CfaAffx.11067.1.S1_s_at	-4.18375	0.000501798	0.00172367	CfaAffx.11067.1.S1_s_at	1.22199	0.553582	0.655716	CfaAffx.11067.1.S1_s_at	-1.18623	0.675061	0.897271	CfaAffx.11067.1.S1_s_at	-1.44956	0.350198	0.473594
767953	similar to TCDD-inducible poly(ADP-ribose) polymerase	PARP15	poly (ADP-ribose) polymerase family, member 15	Canis familiaris	---	608662	ENSCAFG00000011953	pmrna18467					UP Group 2, 3, 4	CfaAffx.18567.1.S1_s_at	5.57441	0.000136325	0.000704175	CfaAffx.18567.1.S1_s_at	8.79667	2.65603e-06	1.01891e-05	CfaAffx.18567.1.S1_s_at	10.4462	3.20728e-05	0.000183395	CfaAffx.18567.1.S1_at	1.90823	0.0882027	0.17692	CfaAffx.18567.1.S1_at	2.15984	0.0918273	0.372185	CfaAffx.18567.1.S1_s_at	1.18752	0.735507	0.803967
768056	cathepsin B	CTSB	cathepsin B	Canis familiaris	Cfa.4159	486077	ENSCAFG00000007934	DN266568	Ctsb	Cathepsin B	Mm.236553;Mm.472420	13030	UP Group 2, 3, 4	Cfa.21450.1.S1_s_at	2.12805	0.0112824	0.0221774	Cfa.21450.1.S1_s_at	3.73629	3.27269e-05	7.32448e-05	Cfa.4159.1.A1_at	2.10022	0.00328058	0.00794976	Cfa.4159.1.A1_at	2.00128	0.00336798	0.0316989	Cfa.21450.1.S1_s_at	-1.34255	0.442579	0.76636	Cfa.21450.1.S1_s_at	-2.35716	0.0275518	0.0740826
768057	membrane-associated ring finger (C3HC4) 11	MARCH11	membrane-associated ring finger (C3HC4) 11	Canis familiaris	Cfa.7215	479384	ENSCAFG00000019105	CO609479					DOWN Group 3	Cfa.7215.1.A1_s_at	-1.32959	0.102072	0.136428	Cfa.7215.1.A1_s_at	-2.20586	3.96473e-05	8.30418e-05	Cfa.7215.1.A1_s_at	-1.78951	0.0085838	0.0173699	Cfa.7215.1.A1_s_at	-1.65905	0.0138715	0.0575814	Cfa.7215.1.A1_s_at	-1.3459	0.208603	0.573797	Cfa.7215.1.A1_s_at	1.23266	0.356696	0.48002
768096	CHK2 checkpoint homolog (S. pombe)	CHEK2	checkpoint kinase 2	Canis familiaris	Cfa.41438	486338	ENSCAFG00000011919	pmrna18423	Chek2	CHK2 checkpoint homolog (S. pombe)	Mm.279308	50883	DOWN Group 3	CfaAffx.18523.1.S1_s_at	-1.70699	0.0150531	0.0281019	CfaAffx.18523.1.S1_s_at	-2.38559	0.000137558	0.000211056	CfaAffx.18523.1.S1_s_at	-1.00159	0.99493	0.997107	CfaAffx.18523.1.S1_s_at	-1.39755	0.162376	0.263406	CfaAffx.18523.1.S1_s_at	1.70428	0.0690375	0.307028	CfaAffx.18523.1.S1_s_at	2.3818	0.00385331	0.0199791
768215	insulin-like growth factor 2 mRNA binding protein 3	IGF2BP3	insulin-like growth factor 2 mRNA binding protein 3	Canis familiaris	---	482357	ENSCAFG00000002766	pmrna4981	Igf2bp3	Insulin-like growth factor 2 mRNA binding protein 3	Mm.281018	140488	UP Group 2	CfaAffx.5081.1.S1_at	2.41026	9.45901e-07	8.38495e-06	CfaAffx.5081.1.S1_at	1.2393	0.102377	0.110068	CfaAffx.5081.1.S1_at	1.19603	0.283206	0.331452	CfaAffx.5081.1.S1_at	-1.94486	0.000220606	0.017344	CfaAffx.5081.1.S1_at	-2.01522	0.000883695	0.0159763	CfaAffx.5081.1.S1_at	-1.03618	0.843962	0.881158
768232	grancalcin, EF-hand calcium binding protein	GCA	grancalcin, EF-hand calcium binding protein	Canis familiaris	---	608208	ENSCAFG00000010470	pmrna16296	Gca	Grancalcin	Mm.219877	227960	UP Group 2, 3, 4	CfaAffx.16396.1.S1_at	3.40424	0.000496297	0.00195952	CfaAffx.16396.1.S1_at	6.119	1.53526e-06	6.53537e-06	CfaAffx.16396.1.S1_at	3.96813	0.00102982	0.00312357	CfaAffx.16396.1.S1_at	1.79746	0.103094	0.194384	CfaAffx.16396.1.S1_at	1.16564	0.716575	0.913333	CfaAffx.16396.1.S1_at	-1.54204	0.29439	0.416144
768279	metallothionein 2A	MT1H	metallothionein 1H	Canis familiaris	Cfa.3542	403768	ENSCAFG00000023759	NM_001003149.1					UP Group 3	Cfa.3542.1.S1_at	1.54142	0.0100084	0.0202527	Cfa.3542.1.S1_at	2.05805	4.58877e-05	9.24482e-05	Cfa.3542.1.S1_at	1.72451	0.00778335	0.0160335	Cfa.3542.1.S1_at	1.33516	0.113462	0.207033	Cfa.3542.1.S1_at	1.11878	0.601643	0.85842	Cfa.3542.1.S1_at	-1.19341	0.39793	0.518358
768282	similar to fatty acid desaturase 1; fatty acid desaturase 1	FADS1 /// LOC612278	fatty acid desaturase 1 /// fatty acid desaturase 1-like	Canis familiaris	Cfa.30081	483793 /// 612278	ENSCAFG00000025083	pmrna24418	Fads1	Fatty acid desaturase 1	Mm.30158	76267	DOWN Group 3	CfaAffx.24518.1.S1_at	-1.45536	0.0447725	0.0670925	CfaAffx.24518.1.S1_at	-2.23519	6.46252e-05	0.00012081	CfaAffx.24518.1.S1_at	-1.53608	0.0572433	0.0840302	CfaAffx.24518.1.S1_at	-1.53583	0.0437759	0.113277	CfaAffx.24518.1.S1_at	-1.05546	0.826126	0.953062	CfaAffx.24518.1.S1_at	1.45513	0.124123	0.229537
768308	bactericidal/permeability-increasing protein	BPI	bactericidal/permeability-increasing protein	Canis familiaris	Cfa.12188	477226	ENSCAFG00000008901	CO697914	Bpi	Bactericidal permeablility increasing protein	Mm.260883	329547	UP Group 2, 3	Cfa.12188.1.A1_at	3.47074	0.00183757	0.00539493	Cfa.12188.1.A1_at	8.64413	1.13689e-06	5.05528e-06	Cfa.12188.1.A1_at	2.14131	0.0898256	0.122144	Cfa.12188.1.A1_at	2.49057	0.0333189	0.0973271	CfaAffx.14056.1.S1_s_at	-2.63906	0.0978281	0.386855	CfaAffx.14056.1.S1_s_at	-6.12975	0.00285332	0.0164036
768381	similar to DUF729 domain containing 1	FAM54A	family with sequence similarity 54, member A	Canis familiaris	Cfa.42959	483997	ENSCAFG00000000244	pmrna1224	Fam54a	Family with sequence similarity 54, member A	Mm.262151	71804	UP Group 3, 4	CfaAffx.1324.1.S1_at	1.46417	0.0252769	0.0421486	CfaAffx.1324.1.S1_at	2.33447	8.32655e-06	2.58839e-05	CfaAffx.1324.1.S1_at	2.75746	2.34032e-05	0.000138603	CfaAffx.1324.1.S1_at	1.5944	0.0169598	0.0639821	CfaAffx.1324.1.S1_at	1.88329	0.00811106	0.0790397	CfaAffx.1324.1.S1_at	1.18119	0.440296	0.556172
768402	ras-related C3 botulinum toxin substrate 2 (rho family, small GTP binding protein Rac2)	RAC2	ras-related C3 botulinum toxin substrate 2 (rho family, small GTP binding protein Rac2)	Canis familiaris	Cfa.6221	481271	---	DN410527					UP Group 2, 3, 4	Cfa.6221.1.S1_at	4.78214	9.75872e-05	0.00054506	Cfa.6221.1.S1_at	5.23747	2.19729e-05	5.51933e-05	Cfa.6221.1.S1_at	11.4396	3.53083e-06	3.10985e-05	Cfa.6221.1.S1_at	1.09521	0.813421	0.883482	Cfa.6221.1.S1_at	2.39216	0.0699416	0.307028	Cfa.6221.1.S1_at	2.18419	0.0920412	0.187078
768407	CASP8 and FADD-like apoptosis regulator	CFLAR	CASP8 and FADD-like apoptosis regulator	Canis familiaris	Cfa.18114	488471	---	DN376899	Cflar	CASP8 and FADD-like apoptosis regulator	Mm.336848	12633	UP Group 3, 4	Cfa.18114.1.S1_at	2.11473	0.0614031	0.0871569	Cfa.18114.1.S1_at	6.05325	3.98862e-05	8.34149e-05	CfaAffx.18869.1.S1_at	2.07895	0.00356609	0.0084487	Cfa.18114.1.S1_s_at	2.92635	0.00950635	0.0477543	CfaAffx.18869.1.S1_at	1.18449	0.514852	0.812178	Cfa.18114.1.S1_at	-2.83564	0.0508304	0.117722
768479	Ral GEF with PH domain and SH3 binding motif 2	RALGPS2	Ral GEF with PH domain and SH3 binding motif 2	Canis familiaris	Cfa.20043	480054	ENSCAFG00000013981	DN369233	Ralgps2	Ral GEF with PH domain and SH3 binding motif 2	Mm.28376;Mm.279007	78255	DOWN Group 4	Cfa.20043.2.S1_at	-1.59086	0.0180511	0.0322107	Cfa.20043.2.S1_at	-1.93	0.000819796	0.000974394	Cfa.20043.2.S1_at	-2.84922	8.5594e-05	0.00041557	Cfa.20043.2.S1_at	-1.21318	0.362115	0.477033	Cfa.20043.2.S1_at	-1.79099	0.0290222	0.179788	Cfa.20043.2.S1_at	-1.47628	0.121909	0.227896
768502	similar to Kinesin-like protein KIFC2	LOC609880	Similar to Kinesin-like protein KIFC2	Canis familiaris	Cfa.19213	609880	---	CO597299					DOWN Group 3	Cfa.8094.1.A1_at	-1.71403	0.00534363	0.0123814	Cfa.8094.1.A1_at	-2.0358	0.000246844	0.000333494	Cfa.8094.1.A1_at	-1.95764	0.00435088	0.00992734	Cfa.8094.1.A1_at	-1.18772	0.398226	0.509937	Cfa.8094.1.A1_at	-1.14213	0.586782	0.854612	Cfa.8094.1.A1_at	1.03992	0.868286	0.895664
768532	solute carrier family 16, member 13 (monocarboxylic acid transporter 13)	SLC16A13	solute carrier family 16, member 13 (monocarboxylic acid transporter 13)	Canis familiaris	Cfa.4733	607602	---	CO612827	Slc16a13	Solute carrier family 16 (monocarboxylic acid transporters), member 13	Mm.93266	69309	UP Group 3	Cfa.4733.1.S1_at	1.78913	0.00100652	0.00337308	Cfa.4733.1.S1_at	2.48002	2.0211e-06	8.10355e-06	Cfa.4733.1.S1_at	1.95644	0.00158389	0.0043922	Cfa.4733.1.S1_at	1.38616	0.0769409	0.161894	Cfa.4733.1.S1_at	1.09352	0.678472	0.898093	Cfa.4733.1.S1_at	-1.26761	0.261656	0.38492
768549	myxovirus (influenza virus) resistance 1, interferon-inducible protein p78 (mouse)	MX1	myxovirus (influenza virus) resistance 1, interferon-inducible protein p78 (mouse)	Canis familiaris	Cfa.3610	403745	ENSCAFG00000010172	pmrna15820					UP Group 2, 3, 4	CfaAffx.15920.1.S1_s_at	11.4447	1.36641e-13	1.10438e-11	CfaAffx.15920.1.S1_s_at	15.9788	2.07076e-15	1.32615e-13	CfaAffx.15920.1.S1_s_at	7.34774	4.58455e-10	1.8527e-08	CfaAffx.15920.1.S1_s_at	1.39617	0.0848885	0.172285	CfaAffx.15920.1.S1_s_at	-1.55758	0.0594436	0.285631	CfaAffx.15920.1.S1_s_at	-2.17465	0.00150967	0.0113349
768553	hypothetical protein LOC612422	LOC612422	guanylate-binding protein 4-like	Canis familiaris	Cfa.5178	612422	---	CV998759					UP Group 2, 3, 4	Cfa.5178.1.S1_at	3.81179	4.21134e-05	0.000253788	Cfa.5178.1.S1_at	3.8508	1.68809e-05	4.5479e-05	Cfa.5178.1.S1_at	4.82728	6.14018e-05	0.000313629	Cfa.5178.1.S1_at	1.01023	0.973582	0.991625	Cfa.5178.1.S1_at	1.26641	0.52593	0.819282	Cfa.5178.1.S1_at	1.25358	0.530754	0.633854
768608	WDFY family member 4	WDFY4	WDFY family member 4	Canis familiaris	Cfa.13188	486770	ENSCAFG00000006576	CO706043					UP Group 2, 3, 4	Cfa.13188.1.A1_at	2.68742	0.00116599	0.00378739	Cfa.13188.1.A1_at	3.17455	0.000120576	0.000190151	Cfa.13188.1.A1_at	7.47358	2.22893e-06	2.1121e-05	CfaAffx.10845.1.S1_at	1.66009	0.0616786	0.139846	CfaAffx.10845.1.S1_at	3.44445	0.000579079	0.0120554	Cfa.13188.1.A1_at	2.35422	0.0243416	0.0682559
768663	tripartite motif-containing 68	TRIM21	tripartite motif containing 21	Canis familiaris	Cfa.27705	485226	---	pmrna9961	Trim68	Tripartite motif-containing 68	Mm.39043	101700	UP Group 2, 3	CfaAffx.10061.1.S1_s_at	4.25429	8.07202e-05	0.000464057	CfaAffx.10061.1.S1_s_at	6.87314	6.12524e-07	2.96341e-06	CfaAffx.10061.1.S1_s_at	1.83932	0.11266	0.148314	CfaAffx.10061.1.S1_s_at	1.61558	0.179749	0.28585	CfaAffx.10061.1.S1_s_at	-2.31297	0.0566495	0.276998	CfaAffx.10061.1.S1_s_at	-3.73679	0.00340328	0.018266
768704	chemokine (C-C motif) ligand 2	CCL2	chemokine (C-C motif) ligand 2	Canis familiaris	Cfa.3851	403981	ENSCAFG00000018349	NM_001003297.1	Ccl12	Chemokine (C-C motif) ligand 12	Mm.867	20293	UP Group 2, 3, 4	Cfa.3851.1.S1_s_at	11.9818	5.74519e-06	4.3373e-05	Cfa.3851.1.S1_s_at	14.6108	7.02555e-07	3.33065e-06	Cfa.3851.1.S1_s_at	8.28024	0.000445276	0.001585	Cfa.3851.1.S1_s_at	1.21941	0.687425	0.778024	Cfa.3851.1.S1_s_at	-1.44704	0.535274	0.825439	Cfa.3851.1.S1_s_at	-1.76453	0.328066	0.451666
768724	similar to statin-like	LOC612521	uncharacterized LOC612521	Canis familiaris	Cfa.44602	612521	---	DN427349					DOWN Group 3, 4	Cfa.16710.3.S1_a_at	-1.47229	0.0590531	0.0842564	Cfa.16710.3.S1_a_at	-2.25358	0.00017816	0.000258511	Cfa.16710.3.S1_a_at	-2.41827	0.00104354	0.00315126	Cfa.16710.3.S1_a_at	-1.53066	0.0671716	0.147434	Cfa.16710.3.S1_a_at	-1.64252	0.0761859	0.329181	Cfa.16710.3.S1_a_at	-1.07308	0.787858	0.842426
768751	Janus kinase 2	JAK2	Janus kinase 2	Canis familiaris	Cfa.16973	484185	---	DN267195	Jak2	Janus kinase 2	Mm.275839	16452	UP Group 3, 4	Cfa.16973.1.S1_at	1.84216	0.000850891	0.00295981	Cfa.16973.1.S1_at	2.34315	8.15307e-06	2.54787e-05	Cfa.16973.1.S1_at	2.17058	0.000547383	0.00185247	CfaAffx.4076.1.S1_s_at	1.32077	0.151463	0.250433	CfaAffx.4076.1.S1_s_at	1.2253	0.378481	0.719221	Cfa.16973.1.S1_at	-1.07951	0.722367	0.794025
768828	2',5'-oligoadenylate synthetase 1, 40/46kDa	OAS1	2'-5'-oligoadenylate synthetase 1, 40/46kDa	Canis familiaris	Cfa.46317	608778	ENSCAFG00000023556	DN383484	Oas1g;Oas1a	2\'-5\' oligoadenylate synthetase 1G;2\'-5\' oligoadenylate synthetase 1A	Mm.389688;Mm.14301	23960;246730	UP Group 2, 3, 4	Cfa.21183.1.S1_s_at	37.4909	7.12423e-13	3.76488e-11	Cfa.21183.1.S1_s_at	45.914	5.74269e-14	2.07644e-12	Cfa.21191.2.S1_a_at	13.5653	1.03962e-08	2.30393e-07	Cfa.21191.2.S1_a_at	1.29387	0.377407	0.492925	Cfa.21183.1.S1_s_at	-3.61131	0.00155563	0.0248539	Cfa.21183.1.S1_s_at	-4.42267	0.000268828	0.00377999
768916	ENSCAFG00000000497	LOC100684769	immunity-related GTPase family M protein 1-like	Canis familiaris	---	100684769	ENSCAFG00000000497	pmrna1599					UP Group 2, 3, 4	CfaAffx.1699.1.S1_at	29.2651	2.828e-11	7.92994e-10	CfaAffx.1699.1.S1_at	64.6856	8.88099e-14	2.83779e-12	CfaAffx.1699.1.S1_at	37.8251	3.08882e-10	1.36904e-08	CfaAffx.1699.1.S1_at	2.21034	0.0249264	0.0823289	CfaAffx.1699.1.S1_at	1.2925	0.526989	0.819282	CfaAffx.1699.1.S1_at	-1.71012	0.178395	0.2925
769047	fibrinogen gamma chain	FGG	fibrinogen gamma chain	Canis familiaris	Cfa.5998	475474	ENSCAFG00000008440	pmrna13296	Fgg	Fibrinogen gamma chain	Mm.16422	99571	UP Group 2, 3, 4	CfaAffx.13396.1.S1_s_at	25.5382	2.83024e-07	2.83851e-06	CfaAffx.13396.1.S1_s_at	59.5105	1.51244e-09	1.34071e-08	CfaAffx.13396.1.S1_s_at	123.914	8.15354e-09	1.86716e-07	CfaAffx.13396.1.S1_s_at	2.33026	0.118537	0.212346	CfaAffx.13396.1.S1_at	5.09564	0.015061	0.116914	CfaAffx.13396.1.S1_at	2.21911	0.197873	0.314716
769088	gasdermin D	GSDMD	gasdermin D	Canis familiaris	Cfa.16450	609395	ENSCAFG00000001301	DN410634	Gsdmd	Gasdermin D	Mm.27385	69146	UP Group 3	Cfa.16450.1.S1_s_at	1.46212	0.0728142	0.100985	Cfa.16450.1.S1_s_at	2.72006	2.18691e-05	5.51933e-05	Cfa.16450.1.S1_s_at	1.59735	0.0684769	0.0981834	Cfa.16450.1.S1_s_at	1.86035	0.0126628	0.0545377	Cfa.16450.1.S1_s_at	1.09249	0.752809	0.929344	Cfa.16450.1.S1_s_at	-1.70285	0.0593813	0.133974
769100	similar to Ig lambda chain V-I region BL2 precursor	LOC100855594 /// LOC100855788	uncharacterized LOC100855594 /// uncharacterized LOC100855788	Canis familiaris	---	100855594 /// 100855788	ENSCAFG00000023190	pmrna20715					UP Group 4	CfaAffx.20815.1.S1_x_at	1.47212	0.281999	0.3346	CfaAffx.23527.1.S1_x_at	1.12652	0.722415	0.754827	CfaAffx.23527.1.S1_x_at	49.5353	3.08493e-09	8.65038e-08	CfaAffx.20815.1.S1_x_at	-1.50197	0.318972	0.434789	CfaAffx.23527.1.S1_x_at	33.7247	1.73359e-07	1.7014e-05	CfaAffx.20815.1.S1_x_at	45.5906	2.23089e-08	2.35788e-06
769142	neurofilament, medium polypeptide	NEFM	neurofilament, medium polypeptide	Canis familiaris	Cfa.10905	486111	---	CO588197	Nefm	Neurofilament, medium polypeptide	Mm.390700	18040	DOWN Group 3	Cfa.10905.1.A1_at	-1.1667	0.468761	0.527068	CfaAffx.14238.1.S1_at	-3.78128	3.71981e-06	1.35931e-05	CfaAffx.14238.1.S1_at	-1.2075	0.517871	0.568335	CfaAffx.14238.1.S1_at	-3.29978	0.000179678	0.017344	Cfa.10905.1.A1_at	1.08053	0.789804	0.937935	CfaAffx.14238.1.S1_at	3.13149	0.00135495	0.0106994
769187	MHC class II DR alpha chain	DLA-DRA	MHC class II DR alpha chain	Canis familiaris	Cfa.6456	481731	ENSCAFG00000000803	NM_001011723.1					UP Group 2, 3, 4	Cfa.6456.1.S1_at	5.27046	0.00149354	0.00455015	Cfa.6456.1.S1_at	8.33516	5.84682e-05	0.000110705	Cfa.6456.1.S1_at	6.77658	0.00233871	0.00600634	Cfa.6456.1.S1_at	1.58149	0.393061	0.504735	Cfa.6456.1.S1_at	1.28577	0.695985	0.906156	Cfa.6456.1.S1_at	-1.23	0.739501	0.80513
769245	similar to Ig lambda chain V-I region BL2 precursor	LOC612054	uncharacterized LOC612054	Canis familiaris	Cfa.43426	612054	---	pmrna146					UP Group 4	CfaAffx.246.1.S1_x_at	1.4242	0.0517627	0.0754209	CfaAffx.246.1.S1_x_at	-1.09886	0.566579	0.596536	CfaAffx.246.1.S1_x_at	42.1594	2.69564e-15	1.8519e-12	CfaAffx.246.1.S1_x_at	-1.56499	0.0318602	0.0959769	CfaAffx.246.1.S1_x_at	29.6021	3.49618e-13	4.80375e-10	CfaAffx.246.1.S1_x_at	46.3271	1.16765e-14	1.60435e-11
769572	similar to ZK84.1	LOC100682772 /// LOC480493 /// LOC491436	uncharacterized LOC100682772 /// leucine-rich repeat-containing protein 37A3-like /// leucine-rich repeat-containing protein 37A2-like	Canis familiaris	Cfa.34317	100682772 /// 480493 /// 491436	ENSCAFG00000013742	pmrna21126					DOWN Group 3	CfaAffx.21226.1.S1_s_at	-1.08642	0.837758	0.878017	CfaAffx.21226.1.S1_s_at	-7.87244	1.25316e-05	3.64026e-05	CfaAffx.21226.1.S1_s_at	1.58271	0.353834	0.404824	CfaAffx.21226.1.S1_s_at	-7.24624	0.000221253	0.017344	CfaAffx.21226.1.S1_s_at	1.71949	0.333703	0.690873	CfaAffx.21226.1.S1_s_at	12.4598	8.14237e-05	0.00169509
769674	beta-2-microglobulin	LOC100855741	beta-2-microglobulin-like	Canis familiaris	---	100855741	ENSCAFG00000013633	pmrna20953	B2m	Beta-2 microglobulin	Mm.163	12010	UP Group 2, 3, 4	CfaAffx.21053.1.S1_s_at	5.34974	5.0121e-11	1.2753e-09	CfaAffx.21053.1.S1_s_at	6.33097	1.9106e-12	3.69742e-11	CfaAffx.21053.1.S1_s_at	4.92834	5.54645e-09	1.36086e-07	CfaAffx.21053.1.S1_s_at	1.18342	0.329871	0.444792	CfaAffx.21053.1.S1_s_at	-1.08551	0.691396	0.904539	CfaAffx.21053.1.S1_s_at	-1.28461	0.217466	0.338006
769755	similar to immunoglobulin iota chain preproprotein; similar to Immunoglobulin lambda-like polypeptide 1 precursor (Immunoglobulin-related 14.1 protein) (Immunoglobulin omega polypeptide) (Lambda 5) (CD179b antigen)	LOC100683822 /// LOC100687054 /// LOC100856278 /// LOC486474 /// LOC607364 /// LOC607582 /// LOC608238 /// LOC608248	immunoglobulin lambda-like polypeptide 5-like /// immunoglobulin lambda-like polypeptide 5-like /// uncharacterized LOC100856278 /// immunoglobulin lambda-like polypeptide 5-like /// immunoglobulin lambda-like polypeptide 5-like /// immunoglobulin lambda-like polypeptide 5-like /// immunoglobulin lambda-like polypeptide 5-like /// immunoglobulin lambda-like polypeptide 5-like	Canis familiaris	Cfa.40263	100683822 /// 100687054 /// 100856278 /// 486474 /// 607364 /// 607582 /// 608238 /// 608248	ENSCAFG00000014139 /// ENSCAFG00000023868 /// ENSCAFG00000025087	DN273212					UP Group 4	Cfa.4465.2.S1_s_at	5.37735	0.104419	0.138959	Cfa.4465.2.S1_at	-1.40363	0.614987	0.647007	Cfa.4465.2.S1_s_at	572.065	2.23753e-05	0.000133668	CfaAffx.21066.1.S1_s_at	-6.99189	0.104093	0.195655	Cfa.4465.2.S1_at	125.989	4.50056e-05	0.00181875	CfaAffx.21066.1.S1_s_at	710.035	5.6712e-05	0.00139147
769834	similar to normal mucosa of esophagus specific 1	C30H15orf48	chromosome 30 open reading frame, human C15orf48	Canis familiaris	Cfa.11815	478287	---	CO599689	AA467197	Expressed sequence AA467197	Mm.36783	433470	UP Group 2, 3, 4	Cfa.11815.1.A1_at	4.97543	0.00358172	0.00901333	Cfa.11815.1.A1_at	12.2833	1.64238e-05	4.46858e-05	Cfa.11815.1.A1_at	9.77443	0.000912029	0.00282873	Cfa.11815.1.A1_at	2.46879	0.122783	0.217123	Cfa.11815.1.A1_at	1.96454	0.331522	0.690873	Cfa.11815.1.A1_at	-1.25667	0.732093	0.80215
769857	carboxymethylenebutenolidase homolog (Pseudomonas)	CMBL	carboxymethylenebutenolidase homolog (Pseudomonas)	Canis familiaris	Cfa.317	478619	ENSCAFG00000010064	pmrna15678	Cmbl	Carboxymethylenebutenolidase-like (Pseudomonas)	Mm.28108	69574	DOWN Group 2, 3	CfaAffx.15778.1.S1_at	-2.26579	0.00037118	0.00163913	CfaAffx.15778.1.S1_at	-2.86059	7.96616e-06	2.50469e-05	CfaAffx.15778.1.S1_s_at	-1.71277	0.0497463	0.0750565	CfaAffx.15778.1.S1_s_at	-1.4728	0.126037	0.220324	CfaAffx.15778.1.S1_at	1.38962	0.236293	0.598964	CfaAffx.15778.1.S1_at	1.75442	0.0424762	0.102751
770021	lymphoid-restricted membrane protein	LRMP	lymphoid-restricted membrane protein	Canis familiaris	Cfa.19005	486631	ENSCAFG00000011458	pmrna17713	Lrmp	Lymphoid-restricted membrane protein	Mm.843	16970	UP Group 4	CfaAffx.17813.1.S1_s_at	1.08832	0.665458	0.722227	CfaAffx.17813.1.S1_s_at	1.09576	0.619156	0.650895	CfaAffx.17813.1.S1_s_at	3.14601	5.61589e-05	0.000290084	CfaAffx.17813.1.S1_s_at	1.00684	0.975544	0.992887	CfaAffx.17813.1.S1_s_at	2.89071	0.000529936	0.0115577	CfaAffx.17813.1.S1_s_at	2.87108	0.000406919	0.00499202
770044	cyclin-dependent kinase inhibitor 2C (p18, inhibits CDK4)	CDKN2C	cyclin-dependent kinase inhibitor 2C (p18, inhibits CDK4)	Canis familiaris	Cfa.2173	475359	ENSCAFG00000003898	pmrna6684	Cdkn2c	Cyclin-dependent kinase inhibitor 2C (p18, inhibits CDK4)	Mm.1912	12580	UP Group 3	CfaAffx.6784.1.S1_s_at	1.96968	0.000327087	0.00148323	CfaAffx.6784.1.S1_s_at	2.94399	2.48688e-07	1.39668e-06	CfaAffx.6784.1.S1_s_at	1.8067	0.00598436	0.0128473	CfaAffx.6784.1.S1_s_at	1.49466	0.0389159	0.106965	CfaAffx.6784.1.S1_s_at	-1.09021	0.700391	0.906156	CfaAffx.6784.1.S1_s_at	-1.62949	0.032279	0.082745
770073	cysteine-rich protein 1 (intestinal)	CRIP1	cysteine-rich protein 1 (intestinal)	Canis familiaris	Cfa.6239	612713	ENSCAFG00000018440	CO662992	Crip1	Cysteine-rich protein 1 (intestinal)	Mm.272368	12925	UP Group 3, 4	Cfa.6267.3.S1_s_at	1.60957	0.0438466	0.065986	Cfa.6267.2.S1_x_at	2.96391	0.000194949	0.000277326	Cfa.6267.2.S1_x_at	2.78041	0.00380688	0.00889567	Cfa.6267.2.S1_x_at	1.96735	0.0331242	0.0972491	Cfa.6267.2.S1_x_at	1.84554	0.102492	0.390092	Cfa.6267.3.S1_s_at	-1.33369	0.342117	0.465876
770081	myeloid differentiation primary response gene (88)	MYD88	myeloid differentiation primary response gene (88)	Canis familiaris	Cfa.18072	477024	---	DN364596	Myd88	Myeloid differentiation primary response gene 88	Mm.213003	17874	UP Group 2, 3, 4	Cfa.18072.1.S1_at	4.39026	1.41399e-08	1.79891e-07	Cfa.18072.1.S1_at	5.94702	1.23822e-10	1.54665e-09	Cfa.18072.1.S1_at	2.55574	0.000198297	0.000808487	CfaAffx.8366.1.S1_s_at	1.39489	0.125225	0.219744	CfaAffx.8366.1.S1_s_at	-1.76288	0.034361	0.200902	CfaAffx.8366.1.S1_s_at	-2.45902	0.00119208	0.00991599
770136	syntaxin 11	STX11	syntaxin 11	Canis familiaris	---	484019	ENSCAFG00000000322	CF413578					UP Group 2, 3, 4	Cfa.2975.1.S1_at	2.94405	0.000675831	0.00245011	Cfa.2975.1.S1_at	3.99771	1.82323e-05	4.79909e-05	Cfa.2975.1.S1_at	2.26157	0.022803	0.0387024	Cfa.2975.1.S1_at	1.35789	0.340432	0.45413	Cfa.2975.1.S1_at	-1.30177	0.493585	0.798766	Cfa.2975.1.S1_at	-1.76767	0.13405	0.242988
770141	cathepsin S	CTSS	cathepsin S	Canis familiaris	Cfa.1661	403400	ENSCAFG00000012086	pmrna18661	Ctss	Cathepsin S	Mm.3619	13040	UP Group 2, 3, 4	CfaAffx.18761.1.S1_s_at	3.53252	0.000624242	0.00229949	CfaAffx.18761.1.S1_s_at	4.79792	2.51077e-05	6.15215e-05	Cfa.1661.1.S1_at	2.47873	0.00178756	0.00479707	CfaAffx.18761.1.S1_s_at	1.35821	0.40942	0.521356	CfaAffx.18761.1.S1_s_at	-1.63324	0.275735	0.638399	CfaAffx.18761.1.S1_s_at	-2.21829	0.0736481	0.158361
770178	lymphocyte antigen 96	LY96	lymphocyte antigen 96	Canis familiaris	---	610524	---	pmrna716	Ly96	Lymphocyte antigen 96	Mm.116844	17087	UP Group 2, 3, 4	CfaAffx.816.1.S1_at	9.58549	5.01942e-06	3.81033e-05	CfaAffx.816.1.S1_at	13.1463	2.52559e-07	1.41063e-06	CfaAffx.816.1.S1_at	10.7876	3.46305e-05	0.000193424	CfaAffx.816.1.S1_at	1.37148	0.478908	0.583868	CfaAffx.816.1.S1_at	1.12541	0.825374	0.953062	CfaAffx.816.1.S1_at	-1.21866	0.703186	0.778635
770215	SET domain containing (lysine methyltransferase) 7	SETD7	SET domain containing (lysine methyltransferase) 7	Canis familiaris	Cfa.4962	476079	ENSCAFG00000003703	pmrna6397	Setd7	SET domain containing (lysine methyltransferase) 7	Mm.192111	73251	DOWN Group 3	CfaAffx.6497.1.S1_at	-1.39977	0.00963738	0.0195595	CfaAffx.6497.1.S1_at	-2.00533	2.16377e-06	8.49432e-06	CfaAffx.6497.1.S1_at	-1.59245	0.00376267	0.00880895	CfaAffx.6497.1.S1_at	-1.43261	0.0142357	0.0587382	CfaAffx.6497.1.S1_at	-1.13765	0.4392	0.76636	CfaAffx.6497.1.S1_at	1.25927	0.159424	0.271618
770222	tumor necrosis factor receptor superfamily, member 14 (herpesvirus entry mediator)	TNFRSF14	tumor necrosis factor receptor superfamily, member 14	Canis familiaris	Cfa.18391	479580	---	CO662199	Tnfrsf14	Tumor necrosis factor receptor superfamily, member 14 (herpesvirus entry mediator)	Mm.215147	230979	UP Group 2, 3, 4	Cfa.6225.1.A1_at	2.61878	0.00349756	0.00883391	Cfa.6225.1.A1_at	3.97626	4.84702e-05	9.60399e-05	Cfa.6225.1.A1_at	4.11387	0.000641032	0.00211725	Cfa.6225.1.A1_at	1.51836	0.228488	0.341614	Cfa.6225.1.A1_at	1.57091	0.278764	0.639721	Cfa.18391.1.S1_at	-1.07637	0.833498	0.874218
770305	phospholipase C, delta 1	PLCD1	phospholipase C, delta 1	Canis familiaris	---	485586	ENSCAFG00000004931	pmrna8236	Plcd1	Phospholipase C, delta 1	Mm.23963	18799	UP Group 3, 4	CfaAffx.8336.1.S1_at	1.35412	0.328293	0.384221	CfaAffx.8336.1.S1_at	3.15568	0.00049732	0.000615047	CfaAffx.8336.1.S1_at	4.24495	0.000644275	0.00212286	CfaAffx.8336.1.S1_at	2.33043	0.0220972	0.0759878	CfaAffx.8336.1.S1_at	3.13484	0.0114102	0.0973767	CfaAffx.8336.1.S1_at	1.34518	0.469592	0.583173
770337	CD86 molecule	CD86	CD86 molecule	Canis familiaris	Cfa.3629	403764	ENSCAFG00000011751	AF106827.1	Cd86	CD86 antigen	Mm.1452	12524	UP Group 2, 3	Cfa.3629.2.S1_s_at	3.46761	0.00194225	0.0056064	Cfa.3629.2.S1_s_at	4.02657	0.000363099	0.000465248	Cfa.3629.2.S1_s_at	1.90013	0.151378	0.192054	Cfa.3629.2.S1_s_at	1.16119	0.716216	0.805963	Cfa.3629.2.S1_s_at	-1.82493	0.231538	0.596872	Cfa.3629.2.S1_s_at	-2.1191	0.126603	0.233181
770359	GLI pathogenesis-related 2	LOC100856258	golgi-associated plant pathogenesis-related protein 1-like	Canis familiaris	---	100856258	ENSCAFG00000002284	pmrna4199	Glipr2	GLI pathogenesis-related 2	Mm.22213	384009	UP Group 2, 3, 4	CfaAffx.4299.1.S1_s_at	4.00506	0.000321728	0.00146375	CfaAffx.4299.1.S1_s_at	6.42716	3.55754e-06	1.31399e-05	CfaAffx.4299.1.S1_s_at	6.40057	0.000107241	0.000497801	CfaAffx.4299.1.S1_s_at	1.60476	0.220388	0.331668	CfaAffx.4299.1.S1_s_at	1.59812	0.311341	0.676372	Cfa.5950.1.S1_at	1.0473	0.913797	0.930731
770366	similar to Ig heavy chain V-III region VH26 precursor	LOC606869 /// LOC607010 /// LOC607113 /// LOC607145 /// LOC607479	Similar to Ig heavy chain V-III region VH26 precursor /// Similar to Ig heavy chain V-III region VH26 precursor /// Similar to Ig heavy chain V-III region VH26 precursor /// Similar to Ig heavy chain V-III region VH26 precursor /// Similar to Ig heavy chain V-III region VH26 precursor	Canis familiaris	Cfa.3478 /// Cfa.43079 /// Cfa.43722 /// Cfa.44514 /// Cfa.44515 /// Cfa.44517 /// Cfa.44518 /// Cfa.44519 /// Cfa.44520 /// Cfa.45154 /// Cfa.4529 /// Cfa.46414 /// Cfa.46508 /// Cfa.47434 /// Cfa.47462 /// Cfa.47527 /// Cfa.47530 /// Cfa.47531 /// Cfa.47533 /// Cfa.47538 /// Cfa.47539 /// Cfa.47540 /// Cfa.47541 /// Cfa.47542 /// Cfa.47543 /// Cfa.47544 /// Cfa.47545 /// Cfa.47547 /// Cfa.47549…	606869 /// 607010 /// 607113 /// 607145 /// 607479	---	pmrna590					UP Group 4	CfaAffx.690.1.S1_at	1	1	1	CfaAffx.690.1.S1_at	1	1	1	CfaAffx.690.1.S1_at	3.35305	2.09339e-05	0.000127271	CfaAffx.690.1.S1_at	1	1	1	CfaAffx.690.1.S1_at	3.35305	9.83905e-05	0.00337398	CfaAffx.690.1.S1_at	3.35305	6.67716e-05	0.00156767
770378	glycogen synthase kinase 3 beta	GSK3B	glycogen synthase kinase 3 beta	Canis familiaris	Cfa.913	478575	ENSCAFG00000011122	CO600512	Gsk3b	Glycogen synthase kinase 3 beta	Mm.394930	56637	DOWN Group 3	Cfa.913.2.A1_at	-1.46082	0.0362053	0.0563516	Cfa.913.2.A1_at	-2.01771	0.000205608	0.000288565	Cfa.913.2.A1_at	-1.88922	0.00524851	0.0115199	Cfa.913.2.A1_at	-1.38121	0.109448	0.202102	Cfa.913.2.A1_at	-1.29326	0.283235	0.642103	Cfa.913.2.A1_at	1.06801	0.774243	0.829805
770524	G protein-coupled receptor 180	GPR180	G protein-coupled receptor 180	Canis familiaris	---	485522	ENSCAFG00000005334	pmrna8836	Gpr180	G protein-coupled receptor 180	Mm.275411	58245	DOWN Group 3	CfaAffx.8936.1.S1_at	-1.63457	0.010534	0.0211061	CfaAffx.8936.1.S1_at	-2.49127	1.23991e-05	3.61627e-05	CfaAffx.8936.1.S1_at	-1.44683	0.0982212	0.131982	CfaAffx.8936.1.S1_at	-1.52412	0.0471759	0.118513	CfaAffx.8936.1.S1_at	1.12976	0.619972	0.866564	CfaAffx.8936.1.S1_at	1.72189	0.0297902	0.0776693
770630	CD40 molecule, TNF receptor superfamily member 5	CD40	CD40 molecule, TNF receptor superfamily member 5	Canis familiaris	Cfa.180	403469	---	NM_001002982.1	Cd40	CD40 antigen	Mm.271833	21939	UP Group 2, 3, 4	Cfa.180.1.S1_s_at	3.7916	8.56762e-07	7.6441e-06	Cfa.180.1.S1_s_at	3.92928	2.03659e-07	1.17083e-06	Cfa.180.1.S1_s_at	2.7004	0.000473304	0.00167177	Cfa.180.1.S1_s_at	1.03631	0.878199	0.93412	Cfa.180.1.S1_s_at	-1.40409	0.233589	0.598964	Cfa.180.1.S1_s_at	-1.45507	0.175908	0.289458
770826	SHC (Src homology 2 domain containing) transforming protein 2	SHC2	SHC (Src homology 2 domain containing) transforming protein 2	Canis familiaris	Cfa.17635	611955	ENSCAFG00000019724	DN750986	Shc2	Src homology 2 domain-containing transforming protein C2	Mm.39424	216148	DOWN Group 3	Cfa.17635.1.S1_at	-1.67592	1.27227e-05	8.87362e-05	Cfa.17635.1.S1_at	-2.17312	6.39916e-09	5.02426e-08	Cfa.17635.1.S1_at	-1.77461	4.03962e-05	0.000220255	Cfa.17635.1.S1_at	-1.29668	0.0233275	0.0793114	Cfa.17635.1.S1_at	-1.05889	0.662034	0.888124	Cfa.17635.1.S1_at	1.22457	0.118721	0.223455
770876	sphingomyelin phosphodiesterase, acid-like 3A	SMPDL3A	sphingomyelin phosphodiesterase, acid-like 3A	Canis familiaris	Cfa.15673	476279	ENSCAFG00000001002	CO690797	Smpdl3a	Sphingomyelin phosphodiesterase, acid-like 3A	Mm.2379	57319	UP Group 2, 3, 4	Cfa.15673.1.S1_at	3.18071	0.000158324	0.000796842	Cfa.15673.1.S1_at	10.0324	1.41862e-09	1.26571e-08	Cfa.15673.1.S1_at	6.16828	5.62599e-06	4.37805e-05	CfaAffx.2399.1.S1_s_at	3.17994	0.00120874	0.0254105	Cfa.15673.1.S1_at	1.93927	0.0739546	0.320548	CfaAffx.2399.1.S1_s_at	-1.65961	0.181167	0.295633
770991	ENSCAFG00000001790	GRM3	glutamate receptor, metabotropic 3	Canis familiaris	---	100683236	---	CN000657					DOWN Group 3	Cfa.20561.1.S1_at	-1.30081	0.0768425	0.105687	Cfa.20561.1.S1_at	-2.03827	1.84567e-05	4.8396e-05	Cfa.20561.1.S1_at	-1.62491	0.00962599	0.0190578	Cfa.20561.1.S1_at	-1.56693	0.0105319	0.0493886	Cfa.20561.1.S1_at	-1.24916	0.265479	0.625781	Cfa.20561.1.S1_at	1.25439	0.241997	0.365791
771005	2'-5'-oligoadenylate synthetase-like	OASL	2'-5'-oligoadenylate synthetase-like	Canis familiaris	---	100685232	ENSCAFG00000010511	pmrna16340	Oasl1	2\'-5\' oligoadenylate synthetase-like 1	Mm.95479	231655	UP Group 2, 3, 4	CfaAffx.16440.1.S1_at	44.4658	1.307e-11	4.17631e-10	CfaAffx.16440.1.S1_at	118.258	2.61953e-14	1.12476e-12	CfaAffx.16440.1.S1_at	33.6199	2.65608e-09	7.76479e-08	CfaAffx.16440.1.S1_at	2.65952	0.0117926	0.0522643	CfaAffx.16456.1.S1_s_at	-1.7266	0.234361	0.598964	CfaAffx.16456.1.S1_s_at	-4.45379	0.00211926	0.0137352
771015	diacylglycerol kinase, zeta 104kDa	DGKZ	diacylglycerol kinase, zeta	Canis familiaris	Cfa.16933	483635	ENSCAFG00000009248	DN396544	Dgkz	Diacylglycerol kinase zeta	Mm.314923	104418	DOWN Group 4	Cfa.18282.1.S1_s_at	-1.25062	0.220715	0.268849	Cfa.18282.1.S1_s_at	-1.84755	0.0012042	0.00139391	Cfa.18282.1.S1_s_at	-2.29545	0.00077136	0.00245335	Cfa.18282.1.S1_s_at	-1.4773	0.0657379	0.145318	Cfa.18282.1.S1_s_at	-1.83544	0.0201986	0.140877	Cfa.18282.1.S1_s_at	-1.24243	0.367371	0.491377
771026	BTG family, member 3	BTG3	BTG family, member 3	Canis familiaris	Cfa.2953	487695	ENSCAFG00000008295	pmrna13061	Btg3	B-cell translocation gene 3	Mm.392910	12228	UP Group 2, 3, 4	CfaAffx.13161.1.S1_s_at	2.34443	0.00903362	0.0186369	CfaAffx.13161.1.S1_s_at	3.97908	5.39873e-05	0.000104183	CfaAffx.13161.1.S1_s_at	2.82536	0.008727	0.0176078	CfaAffx.13161.1.S1_s_at	1.69725	0.133994	0.230134	Cfa.2953.1.A1_at	1.29915	0.423499	0.75668	CfaAffx.13161.1.S1_s_at	-1.40834	0.398397	0.518369
771112	NLR family, CARD domain containing 5	NLRC5	NLR family, CARD domain containing 5	Canis familiaris	---	487268	ENSCAFG00000008933	pmrna14040					UP Group 3	CfaAffx.14140.1.S1_s_at	1.98115	0.00195551	0.00562412	CfaAffx.14140.1.S1_s_at	3.91922	1.28161e-07	7.82634e-07	CfaAffx.14140.1.S1_s_at	1.90074	0.0126955	0.0239282	CfaAffx.14140.1.S1_s_at	1.97826	0.00551534	0.0378692	CfaAffx.14140.1.S1_s_at	-1.0423	0.879155	0.963405	CfaAffx.14140.1.S1_s_at	-2.06194	0.0106356	0.038329
771160	similar to thymidylate kinase family LPS-inducible member	CMPK2	cytidine monophosphate (UMP-CMP) kinase 2, mitochondrial	Canis familiaris	---	608996	---	pmrna570					UP Group 2, 3, 4	CfaAffx.670.1.S1_s_at	29.9271	2.16561e-10	4.5084e-09	CfaAffx.670.1.S1_s_at	46.4292	5.16327e-12	8.34628e-11	Cfa.19154.1.S1_a_at	12.1201	1.55826e-06	1.56281e-05	Cfa.19154.1.S1_a_at	1.60306	0.21375	0.324081	CfaAffx.670.1.S1_s_at	-3.04294	0.0197532	0.139184	CfaAffx.670.1.S1_s_at	-4.72084	0.00145173	0.0110815
771171	interferon regulatory factor 9	IRF9	interferon regulatory factor 9	Canis familiaris	Cfa.19522	607899	ENSCAFG00000012007	pmrna18551	Irf9	Interferon regulatory factor 9	Mm.2032	16391	UP Group 2, 3, 4	CfaAffx.18651.1.S1_at	8.1574	1.71541e-13	1.25642e-11	CfaAffx.18651.1.S1_at	11.4448	1.63161e-15	1.18337e-13	CfaAffx.18651.1.S1_at	3.38309	2.68783e-07	3.62066e-06	Cfa.2676.1.S1_at	1.47404	0.010862	0.0497648	CfaAffx.18651.1.S1_at	-2.41123	0.000143941	0.00436626	CfaAffx.18651.1.S1_at	-3.38293	1.15225e-06	7.34336e-05
771266	stearoyl-CoA desaturase (delta-9-desaturase)	SCD	stearoyl-CoA desaturase (delta-9-desaturase)	Canis familiaris	Cfa.39199	486839	---	DN376959	Scd1	Stearoyl-Coenzyme A desaturase 1	Mm.267377	20249	DOWN Group 3, 4	Cfa.21151.1.S1_at	-1.70262	0.056408	0.0810718	Cfa.21151.1.S1_at	-3.56824	3.27309e-05	7.32448e-05	Cfa.21151.1.S1_at	-2.2954	0.0164101	0.0294396	Cfa.21151.1.S1_at	-2.09573	0.0219736	0.0759878	Cfa.21151.1.S1_at	-1.34815	0.420048	0.753969	Cfa.263.1.S1_at	1.90474	0.0016421	0.0118128
771337	tubulin, alpha 1a; tubulin, alpha 1b; tubulin, alpha 1c; similar to tubulin, alpha 1	LOC100856405	tubulin alpha-1C chain-like	Canis familiaris	---	100856405	---	pmrna13567	Tuba1c	Tubulin, alpha 1C	Mm.477500	22146	UP Group 3, 4	CfaAffx.13667.1.S1_at	1.94191	0.00132706	0.00415275	CfaAffx.13667.1.S1_at	3.23241	4.65818e-07	2.36175e-06	CfaAffx.13667.1.S1_at	4.3872	6.83392e-07	8.02547e-06	CfaAffx.13667.1.S1_at	1.66455	0.021834	0.0757575	CfaAffx.13667.1.S1_at	2.25922	0.00338877	0.0411081	CfaAffx.13667.1.S1_at	1.35725	0.219972	0.340382
771362	zinc finger, NFX1-type containing 1	ZNFX1	zinc finger, NFX1-type containing 1	Canis familiaris	Cfa.19621	477260	ENSCAFG00000011408	pmrna17656	Znfx1	Zinc finger, NFX1-type containing 1	Mm.297074	98999	UP Group 2, 3	CfaAffx.17756.1.S1_s_at	2.5671	0.000138703	0.000711111	CfaAffx.17756.1.S1_s_at	4.26399	1.21859e-07	7.54207e-07	Cfa.12314.1.A1_at	1.65561	0.00173113	0.00470073	Cfa.19621.1.S1_at	1.76807	0.00478578	0.0360863	CfaAffx.17756.1.S1_s_at	-1.85325	0.0409091	0.224837	CfaAffx.17756.1.S1_s_at	-3.07827	0.00044816	0.00530838
771376	folate receptor 2 (fetal)	FOLR2	folate receptor 2 (fetal)	Canis familiaris	Cfa.11362	476816	ENSCAFG00000005768	CO706847	Folr2	Folate receptor 2 (fetal)	Mm.439666	14276	UP Group 2, 3, 4	Cfa.11362.1.A1_at	2.38061	7.16892e-05	0.000413869	Cfa.11362.1.A1_at	2.65883	6.46839e-06	2.12114e-05	Cfa.11362.1.A1_at	2.60362	0.000214518	0.000864364	Cfa.11362.1.A1_at	1.11687	0.596329	0.695548	CfaAffx.9617.1.S1_s_at	-1.17974	0.583517	0.854612	CfaAffx.9617.1.S1_s_at	-1.20132	0.530198	0.633854
771418	RAS guanyl releasing protein 2 (calcium and DAG-regulated)	RASGRP2	RAS guanyl releasing protein 2 (calcium and DAG-regulated)	Canis familiaris	Cfa.36765	612101	ENSCAFG00000014309	DN268536	Rasgrp2	RAS, guanyl releasing protein 2	Mm.77017	19395	DOWN Group 3	Cfa.17582.1.S1_at	-1.06247	0.673064	0.728755	Cfa.17582.1.S1_at	-2.24609	2.94005e-06	1.11284e-05	Cfa.17582.1.S1_at	1.08626	0.634866	0.679896	Cfa.17582.1.S1_at	-2.11404	0.000105684	0.017344	Cfa.17582.1.S1_at	1.15411	0.468573	0.776144	Cfa.17582.1.S1_at	2.43984	8.32373e-05	0.00170699
771479	RAB13, member RAS oncogene family	RAB13	RAB13, member RAS oncogene family	Canis familiaris	---	612294	ENSCAFG00000017389	pmrna841					UP Group 3, 4	CfaAffx.941.1.S1_s_at	1.88837	0.00645003	0.0144809	CfaAffx.941.1.S1_s_at	2.1063	0.0010631	0.00123893	CfaAffx.941.1.S1_s_at	2.50977	0.00158554	0.0043922	CfaAffx.941.1.S1_s_at	1.11541	0.656101	0.7495	CfaAffx.941.1.S1_s_at	1.32906	0.339895	0.693931	CfaAffx.941.1.S1_s_at	1.19155	0.541361	0.643451
771533	ArfGAP with FG repeats 2	AGFG2	ArfGAP with FG repeats 2	Canis familiaris	Cfa.42548	489837	ENSCAFG00000014351	pmrna22069	Agfg2	ArfGAP with FG repeats 2	Mm.260869	231801	UP Group 3	CfaAffx.22169.1.S1_s_at	1.63983	0.033303	0.0530608	CfaAffx.22169.1.S1_s_at	2.88449	2.89879e-05	6.72866e-05	CfaAffx.22169.1.S1_s_at	1.24937	0.410009	0.461387	CfaAffx.22169.1.S1_s_at	1.75902	0.0327066	0.0966211	CfaAffx.22169.1.S1_s_at	-1.31253	0.374297	0.716274	CfaAffx.22169.1.S1_s_at	-2.30876	0.00833361	0.0324373
771611	vascular cell adhesion molecule 1	VCAM1	vascular cell adhesion molecule 1	Canis familiaris	Cfa.1941	403982	ENSCAFG00000020004	pmrna30522	Vcam1	Vascular cell adhesion molecule 1	Mm.76649	22329	UP Group 2, 3, 4	CfaAffx.30622.1.S1_s_at	3.26557	0.000227966	0.00108759	CfaAffx.30622.1.S1_s_at	3.14842	0.000160881	0.000238201	CfaAffx.30622.1.S1_s_at	3.61282	0.000719034	0.00229757	CfaAffx.30622.1.S1_s_at	-1.03721	0.907313	0.955434	Cfa.1941.1.S1_at	1.1129	0.731069	0.917341	CfaAffx.30622.1.S1_s_at	1.1475	0.70767	0.78259
771658	poly (ADP-ribose) polymerase family, member 9	PARP9	poly (ADP-ribose) polymerase family, member 9	Canis familiaris	---	488010	ENSCAFG00000011940	pmrna18444	Parp9	Poly (ADP-ribose) polymerase family, member 9	Mm.49074	80285	UP Group 2, 3, 4	CfaAffx.18544.1.S1_s_at	18.1385	2.82552e-10	5.62648e-09	CfaAffx.18544.1.S1_s_at	29.6318	3.30178e-12	5.81622e-11	CfaAffx.18544.1.S1_s_at	9.31584	9.07651e-07	9.89772e-06	CfaAffx.18544.1.S1_s_at	1.63364	0.137199	0.235052	CfaAffx.18544.1.S1_s_at	-1.94705	0.0963201	0.383605	CfaAffx.18544.1.S1_s_at	-3.18079	0.00485403	0.0228453
771767	ENSCAFG00000005693	MZB1	marginal zone B and B1 cell-specific protein	Canis familiaris	---	100688475	ENSCAFG00000005693	pmrna9396					UP Group 4	CfaAffx.9496.1.S1_at	1.06873	0.831808	0.872446	CfaAffx.9496.1.S1_at	-1.02449	0.934388	0.953826	CfaAffx.9496.1.S1_at	9.55655	3.41181e-06	3.0244e-05	CfaAffx.9496.1.S1_at	-1.0949	0.799039	0.872718	CfaAffx.9496.1.S1_at	8.94195	2.85141e-05	0.00130595	CfaAffx.9496.1.S1_at	9.79057	1.0752e-05	0.000461664
771953	ENSCAFG00000007375	PARP4	poly (ADP-ribose) polymerase family, member 4	Canis familiaris	Cfa.35015	477348	ENSCAFG00000007375	pmrna11842	Mphosph8	M-phase phosphoprotein 8	Mm.152466	75339	UP Group 2, 3, 4	CfaAffx.11942.1.S1_at	2.215	0.000166649	0.000832639	CfaAffx.11942.1.S1_at	3.91153	2.44265e-08	1.73e-07	CfaAffx.11942.1.S1_at	4.28825	6.03074e-07	7.14331e-06	Cfa.6041.1.A1_at	1.89241	0.00206883	0.0281443	CfaAffx.11942.1.S1_at	1.936	0.0125438	0.103205	Cfa.6041.1.A1_at	-1.46489	0.0892611	0.182766
771979	interferon induced with helicase C domain 1	IFIH1	interferon induced with helicase C domain 1	Canis familiaris	---	488371	ENSCAFG00000010438	pmrna16251	Ifih1	Interferon induced with helicase C domain 1	Mm.136224	71586	UP Group 2, 3, 4	CfaAffx.16351.1.S1_s_at	22.2617	2.89684e-10	5.68608e-09	CfaAffx.16351.1.S1_s_at	33.7553	6.41198e-12	1.01265e-10	CfaAffx.16351.1.S1_s_at	20.7587	1.67514e-08	3.4353e-07	CfaAffx.16351.1.S1_s_at	1.5163	0.235577	0.350686	CfaAffx.16351.1.S1_s_at	-1.0724	0.866889	0.961148	CfaAffx.16351.1.S1_s_at	-1.62608	0.235509	0.358747
771997	ENSCAFG00000023498	TLR8	toll-like receptor 8	Canis familiaris	---	100684828	ENSCAFG00000023498	pmrna18072					UP Group 2, 3	CfaAffx.18172.1.S1_at	2.31743	0.00295233	0.00777108	CfaAffx.18172.1.S1_at	4.44462	1.88648e-06	7.71436e-06	CfaAffx.18172.1.S1_at	1.6352	0.123317	0.1603	CfaAffx.18172.1.S1_at	1.91791	0.0335825	0.0974905	CfaAffx.18172.1.S1_at	-1.41722	0.326758	0.687544	CfaAffx.18172.1.S1_at	-2.7181	0.00677055	0.0288905
772094	filamin C, gamma (actin binding protein 280)	FLNC	filamin C, gamma	Canis familiaris	Cfa.16281	482266	---	CV999207	Flnc	Filamin C, gamma	Mm.39046	68794	UP Group 3, 4	Cfa.16281.1.S1_at	1.32456	0.398266	0.4545	Cfa.16281.1.S1_at	5.94214	5.673e-06	1.91047e-05	Cfa.16281.1.S1_at	8.16307	2.00413e-05	0.000122963	Cfa.16281.1.S1_at	4.48611	0.000484868	0.0199152	Cfa.16281.1.S1_at	6.16284	0.000462808	0.0105983	CfaAffx.3305.1.S1_s_at	1.91187	0.00143443	0.0110106
772138	Toll-like receptor 7	---	---	Canis familiaris	Cfa.12377	---	---	CO616787					UP Group 2, 3, 4	Cfa.12377.1.A1_at	2.88625	0.000554036	0.00210629	Cfa.12377.1.A1_at	2.83005	0.000353022	0.000454168	Cfa.12377.1.A1_at	2.59538	0.00691221	0.0144998	Cfa.12377.1.A1_at	-1.01986	0.948723	0.980847	Cfa.12377.1.A1_at	-1.11207	0.773514	0.930497	Cfa.12377.1.A1_at	-1.09042	0.808581	0.856585
